# Supplementary material for: Characterization of transcriptomic changes in the neurovascular unit of Alzheimiers transgenic mouse models using digital spatial profiling
Source: bioRxiv. 2025 May 28:2025.03.03.640886. Preprint. [Version 2] doi: 10.1101/2025.03.03.640886 (PMC12148062; doi:10.1101/2025.03.03.640886)
Supplement: Supplement 1 [file media-1.xlsx]

## Sheet: MicroGlia
	logFC	AveExpr	t	P.Value	adj.P.Val	B
A530032D15Rik	-0.601674	6.4008	-3.32666	0.00122804	0.257748	-1.05563
A830018L16Rik	-0.0899341	6.14195	-0.554867	0.580217	0.894092	-5.43972
Aagab	-0.051525	6.33435	-0.260413	0.795077	0.956151	-5.54357
Aamp	0.382268	6.03871	0.819753	0.414294	0.8425	-5.28274
Aars	-0.011817	6.65122	-0.0827986	0.934176	0.989462	-5.56999
Aarsd1	0.148528	6.30496	0.803881	0.423361	0.844972	-5.29382
Aatk	-0.0274882	7.05066	-0.184317	0.854135	0.974856	-5.55824
Abat	-0.22254	6.49573	-1.39259	0.166814	0.702502	-4.74134
Abca2	-0.0670681	6.68407	-0.381567	0.703587	0.934865	-5.50989
Abcb1a	0.424113	7.29818	1.85805	0.0660864	0.587626	-4.10491
Abcc4	-0.270502	6.75102	-1.43448	0.154536	0.686945	-4.69114
Abcc5	0.0387715	6.01902	0.204612	0.838289	0.969974	-5.55482
Abce1	0.343934	6.47158	1.80404	0.0742177	0.599679	-4.1875
Abcf3	0.00463837	6.29748	0.0303969	0.975811	0.998085	-5.57256
Abcg1	-0.192574	6.29886	-0.955614	0.341558	0.811616	-5.1791
Abcg2	0.157556	6.79326	0.75722	0.450688	0.854943	-5.32519
Abhd12	-0.0734915	7.39176	-0.417448	0.677241	0.928129	-5.49749
Abhd17a	-0.106156	6.54241	-0.483408	0.629856	0.912144	-5.47179
Abhd2	0.21938	7.68013	0.794932	0.428525	0.846334	-5.29998
Abhd3	0.0933088	6.21344	0.493711	0.622586	0.910699	-5.46743
Abhd4	-0.585285	5.84763	-1.29918	0.196851	0.727641	-4.84814
Abhd8	-0.10101	7.26763	-0.480764	0.631728	0.912144	-5.47289
Abi1	-0.083763	6.98742	-0.53835	0.591524	0.899281	-5.44752
Abi2	-0.0724999	6.76573	-0.330334	0.741835	0.942561	-5.52568
Ablim1	0.924404	7.44121	3.31554	0.00127287	0.257748	-1.08404
Ablim2	-0.383712	6.23417	-2.03437	0.044546	0.552373	-3.81971
Abr	-0.319024	7.32363	-1.45383	0.149105	0.678976	-4.66747
Acaa1a	-0.000929595	6.38854	-0.00485742	0.996134	0.99944	-5.57295
Acadm	-0.0149744	6.41772	-0.0902808	0.928244	0.988732	-5.56943
Acadsb	-0.0991462	6.38405	-0.661783	0.509623	0.87548	-5.38356
Acap2	-0.282707	6.26676	-1.543	0.125971	0.66485	-4.55451
Acap3	0.108064	6.25557	0.535816	0.593268	0.899943	-5.4487
Acat1	-0.344401	6.56328	-1.85892	0.0659618	0.587626	-4.10356
Acbd3	-0.175501	6.19297	-1.02655	0.307095	0.78864	-5.11882
Acbd5	-0.291837	6.26231	-1.66193	0.0996391	0.637378	-4.39395
Acer2	-0.305155	6.74785	-1.28413	0.202045	0.7288	-4.86468
Acer3	-0.173587	6.3163	-0.941109	0.348903	0.814301	-5.19091
Acin1	0.19454	6.22932	1.15049	0.252669	0.758161	-5.0034
Ackr3	-0.312994	6.3682	-1.53963	0.12679	0.66485	-4.55889
Acly	-0.177487	6.42678	-1.08748	0.279424	0.770796	-5.06368
Aco2	-0.0965217	7.16471	-0.603647	0.547437	0.891244	-5.41531
Acot13	-0.118947	6.23355	-0.59316	0.554405	0.892351	-5.42073
Acot7	-0.138311	6.55271	-0.716521	0.47533	0.862471	-5.35103
Acox1	0.0684315	6.93996	0.315978	0.752674	0.944385	-5.5297
Acsbg1	0.147096	6.84746	0.713385	0.477259	0.862917	-5.35296
Acsl3	0.305998	6.52634	1.4217	0.158206	0.692198	-4.70661
Acsl5	0.0513399	6.30388	0.252677	0.801033	0.957333	-5.54529
Acsl6	0.0276288	6.82297	0.127635	0.898693	0.983564	-5.5659
Acta2	-0.281723	6.34291	-0.675704	0.500779	0.871186	-5.37553
Actb	0.663138	8.95213	2.21113	0.0292905	0.489417	-3.51029
Actg1	-0.192869	8.99473	-0.688839	0.49251	0.869253	-5.3678
Actl6b	-0.249208	6.08724	-1.36359	0.17574	0.709277	-4.77526
Actn4	0.274749	7.03669	1.2476	0.215074	0.733509	-4.90406
Actr10	-0.0851114	6.5281	-0.472714	0.637441	0.915252	-5.47621
Actr1a	0.0289141	7.19417	0.203529	0.839133	0.969974	-5.55501
Actr1b	-0.319466	6.81984	-1.48677	0.140202	0.678976	-4.62648
Actr2	-0.0477349	6.91959	-0.229195	0.819183	0.963502	-5.55019
Actr3	0.00358135	6.98731	0.0184189	0.985341	0.999415	-5.57281
Actr3b	-0.0531599	6.37228	-0.229966	0.818585	0.963502	-5.55004
Acvr1b	0.320935	6.3836	1.56835	0.119939	0.656742	-4.52123
Acvr2a	0.121076	6.25314	0.645989	0.519757	0.879458	-5.39247
Acvrl1	0.0801284	7.10301	0.352078	0.725516	0.939125	-5.51926
Adam10	0.0108075	6.66823	0.0567081	0.95489	0.992025	-5.57157
Adam11	-0.216965	6.41108	-0.922033	0.358717	0.819151	-5.20616
Adam15	0.126696	6.63351	0.573405	0.56765	0.892351	-5.43068
Adam22	-0.295822	6.42192	-1.59658	0.113496	0.652702	-4.48357
Adam23	-0.165541	6.59631	-0.831681	0.407559	0.84068	-5.27426
Adamts1	-0.0761054	6.21451	-0.328906	0.742911	0.942561	-5.52609
Adamts9	-0.546246	6.3601	-1.72146	0.0882411	0.620811	-4.3094
Adap1	0.0365614	6.16638	0.177526	0.859452	0.975801	-5.5593
Adap2	-0.177359	6.37333	-0.950951	0.343908	0.811939	-5.18291
Adar	-0.351246	6.11739	-1.81093	0.0731359	0.597445	-4.17708
Adarb1	0.159367	6.13662	0.714328	0.476678	0.862471	-5.35238
Adcy1	-0.102165	7.63912	-0.405941	0.685648	0.931294	-5.50159
Adcy2	-0.0915796	6.60038	-0.457794	0.648088	0.918914	-5.48221
Adcy5	-0.555562	6.26036	-2.44868	0.0160678	0.419441	-3.05848
Adcy9	-0.0362752	6.38144	-0.209861	0.834201	0.969818	-5.55387
Adcyap1r1	-0.288565	6.42839	-1.42809	0.156363	0.689742	-4.69889
Add1	-0.13583	7.12085	-0.77644	0.439311	0.849371	-5.31249
Add2	-0.36706	6.51824	-2.04666	0.0432991	0.552168	-3.79894
Add3	0.0709446	7.22265	0.394284	0.694206	0.933789	-5.50562
Adgrb2	-0.418737	7.09939	-1.86993	0.0644008	0.587411	-4.08643
Adgrb3	0.0026765	6.10164	0.013524	0.989237	0.999415	-5.57288
Adgre5	0.158378	6.69269	0.787503	0.432839	0.846516	-5.30504
Adgrf5	0.341713	7.20241	1.30319	0.195486	0.725864	-4.84371
Adgrg1	-0.302756	6.40202	-0.685814	0.494407	0.869253	-5.3696
Adgrl1	-0.0413064	7.52003	-0.187693	0.851496	0.973551	-5.55769
Adgrl2	-0.154801	6.42317	-0.805622	0.422361	0.844972	-5.29262
Adgrl3	-0.0262555	6.46505	-0.135063	0.892832	0.981444	-5.56505
Adgrl4	0.00390189	7.47832	0.0178103	0.985825	0.999415	-5.57282
Adh5	-0.476875	6.09715	-2.52799	0.0130273	0.403127	-2.89869
Adi1	-0.231553	5.59537	-0.53246	0.595582	0.901643	-5.45025
Adipor1	-0.242062	6.93016	-1.47809	0.142509	0.678976	-4.63738
Adipor2	0.0477979	6.31551	0.261108	0.794543	0.956151	-5.54342
Adk	0.25094	6.41571	1.46495	0.146054	0.678976	-4.65374
Adnp	-0.20421	6.37699	-1.26475	0.208884	0.729957	-4.88571
Adora1	-0.405347	6.78266	-2.12863	0.0357268	0.512944	-3.6576
Adprh	0.341531	6.54264	2.00082	0.0481054	0.555138	-3.87578
Adrm1	0.425539	6.0543	2.14998	0.0339536	0.505523	-3.61996
Adss	-0.133304	6.51118	-0.674292	0.501672	0.871186	-5.37635
Aebp2	-0.134442	6.37613	-0.750471	0.454723	0.855777	-5.32957
Afap1l1	0.386622	6.1833	1.66397	0.0992301	0.635286	-4.39111
Afap1l2	0.266703	6.343	1.30555	0.194682	0.724287	-4.84108
Afdn	0.0204458	6.7121	0.12598	0.899999	0.984088	-5.56608
Aff4	0.149984	6.41247	0.582127	0.561783	0.892351	-5.42633
Afg3l2	-0.0818856	6.24213	-0.428176	0.669438	0.925326	-5.49356
Aftph	0.29673	6.22343	1.48398	0.140939	0.678976	-4.62998
Agap1	0.170113	6.49847	0.859733	0.39198	0.833322	-5.25386
Agap2	-0.42759	8.24822	-1.6489	0.102287	0.641394	-4.4121
Agap3	-0.194266	7.00349	-0.907778	0.366165	0.821273	-5.21737
Agfg1	0.0321766	6.62463	0.16801	0.866913	0.976206	-5.56073
Aggf1	0.100219	6.27187	0.530823	0.596711	0.902165	-5.451
Ago1	-0.139026	6.34962	-0.703217	0.483545	0.865157	-5.35917
Ago2	-0.320104	6.33753	-1.50423	0.135654	0.67766	-4.6044
Agpat1	0.15998	6.97785	1.07319	0.285754	0.774092	-5.07688
Agpat3	-0.0731982	7.67622	-0.344011	0.731556	0.940726	-5.52169
Agrn	-0.0335915	6.6591	-0.181778	0.856123	0.974942	-5.55864
Agtpbp1	-0.0530596	6.8924	-0.289288	0.772956	0.950856	-5.5367
Ahcyl1	0.272328	7.72037	1.44565	0.151383	0.681734	-4.67751
Ahcyl2	0.0334974	6.42693	0.210309	0.833852	0.969818	-5.55379
Ahdc1	-0.654997	6.2065	-3.40045	0.000965961	0.257748	-0.865218
Ahi1	0.239549	6.37198	1.07062	0.286903	0.77485	-5.07924
Ahnak	-0.196671	6.92293	-0.863191	0.390085	0.832003	-5.2513
Ahsa1	0.0035343	6.51967	0.017719	0.985898	0.999415	-5.57283
AI413582	-0.045762	7.26388	-0.271925	0.786237	0.954457	-5.54092
AI593442	-0.310305	6.01191	-1.56819	0.119976	0.656742	-4.52144
Aida	-0.360292	6.53391	-2.19626	0.0303702	0.498487	-3.53722
Aifm3	-0.148414	5.80955	-0.564595	0.573606	0.892618	-5.43501
Aig1	-0.116732	6.63228	-0.802002	0.424442	0.844972	-5.29512
Aimp1	-0.159343	6.35991	-0.858714	0.39254	0.833322	-5.25461
Aip	0.234232	6.34855	1.078	0.283611	0.772513	-5.07245
Ak1	0.0872739	6.56236	0.465713	0.642428	0.918278	-5.47905
Ak3	-0.202163	6.48326	-1.09127	0.277758	0.770796	-5.06014
Ak5	-0.295318	6.34338	-1.28511	0.201705	0.7288	-4.86362
Akap10	-0.28872	6.45657	-1.67035	0.0979594	0.635285	-4.38217
Akap11	-0.169579	6.79149	-0.918649	0.360477	0.819663	-5.20884
Akap6	-0.240323	6.37148	-1.18929	0.237123	0.749316	-4.96464
Akap8	0.2968	6.30075	1.45558	0.148621	0.678976	-4.66531
Akap8l	-0.155609	6.45927	-0.798331	0.426559	0.844972	-5.29765
Akr1a1	0.298658	7.57363	1.48972	0.139427	0.678976	-4.62277
Akt1	-0.126618	7.14728	-0.708258	0.480423	0.865038	-5.35611
Akt1s1	0.391965	6.25687	2.35307	0.0205643	0.459958	-3.24521
Akt2	-0.083319	6.35439	-0.387509	0.699198	0.934565	-5.50792
Akt3	0.193825	7.33641	1.08499	0.280517	0.770796	-5.06598
Aktip	0.472528	5.97541	1.04619	0.29798	0.786268	-5.10138
Alad	-0.313784	6.56292	-1.63301	0.105592	0.650607	-4.43403
Alas1	-0.241847	6.76557	-1.22819	0.22224	0.737339	-4.92454
Aldh1a1	-0.0724557	6.40863	-0.272079	0.786119	0.954457	-5.54088
Aldh1l1	0.114898	6.5031	0.655044	0.513934	0.878396	-5.38739
Aldh2	-0.114533	7.13284	-0.564832	0.573445	0.892618	-5.4349
Aldh5a1	0.155786	6.29186	0.751369	0.454184	0.855777	-5.32899
Aldh7a1	0.105084	6.28971	0.552342	0.581939	0.895904	-5.44093
Aldoa	0.0640481	8.95261	0.264617	0.791846	0.955893	-5.54262
Aldoc	0.245148	8.75162	0.673882	0.501931	0.871186	-5.37659
Alg2	-0.253872	6.50021	-1.22361	0.223959	0.737339	-4.92933
Alpl	-0.112509	6.69706	-0.514825	0.607804	0.908492	-5.45823
Alyref	-0.33042	6.61344	-2.02393	0.0456285	0.552746	-3.83725
Amd1	-0.160677	6.90311	-0.68636	0.494065	0.869253	-5.36927
Amfr	-0.103375	7.32462	-0.752221	0.453674	0.855777	-5.32844
Amotl2	-0.105946	6.08147	-0.461735	0.645268	0.918535	-5.48064
Amph	-0.109379	6.54847	-0.452015	0.652231	0.918967	-5.48449
Anapc1	-0.172169	6.36589	-0.898709	0.370954	0.823574	-5.2244
Anapc10	-0.181528	6.36282	-1.00815	0.3158	0.796177	-5.13486
Anapc11	-0.0885672	6.69956	-0.511246	0.610299	0.908712	-5.45982
Anapc13	0.100476	6.56725	0.606075	0.54583	0.891244	-5.41404
Anapc16	-0.099323	6.49085	-0.621135	0.535916	0.888705	-5.40607
Anapc2	0.196926	6.17596	0.925536	0.356902	0.818172	-5.20338
Anapc5	0.0563687	6.62462	0.353822	0.724213	0.939125	-5.51873
Ank	-0.125576	7.01228	-0.57707	0.565181	0.892351	-5.42886
Ank2	0.0622868	7.11146	0.344449	0.731228	0.940726	-5.52156
Ank3	0.148163	6.6139	0.714014	0.476872	0.862619	-5.35258
Ankhd1	-0.332197	6.31584	-1.84052	0.0686392	0.589588	-4.13196
Ankib1	-0.136069	6.45572	-0.649525	0.517479	0.879226	-5.3905
Ankrd11	-0.388124	6.64791	-2.66039	0.00908478	0.381094	-2.62218
Ankrd12	0.0389233	7.4171	0.171584	0.864109	0.976088	-5.5602
Ankrd13a	0.012416	5.8835	0.0487549	0.961211	0.993928	-5.57193
Ankrd13c	-0.00585308	6.33164	-0.0356149	0.97166	0.997107	-5.57241
Ankrd17	0.023723	6.50476	0.136824	0.891443	0.981444	-5.56485
Ankrd33b	-0.0939899	6.18249	-0.440911	0.660223	0.922767	-5.48877
Ankrd40	0.157739	6.87421	1.03414	0.303549	0.786268	-5.11211
Ankrd46	-0.173704	6.59534	-1.21685	0.226507	0.740367	-4.93635
Anks1b	-0.321762	6.24776	-2.04783	0.0431815	0.552168	-3.79695
Anp32a	0.0152528	7.26686	0.0739097	0.941229	0.991054	-5.57059
Anp32b	-0.154549	6.39626	-0.873541	0.384449	0.828666	-5.24357
Anp32e	0.378631	6.48623	2.15087	0.0338813	0.505523	-3.61839
Antkmt	-0.008048	6.24612	-0.0438647	0.965099	0.995267	-5.57213
Anxa11	-0.112432	6.16205	-0.594552	0.553478	0.892351	-5.42002
Anxa2	0.201127	6.93769	1.13303	0.259895	0.758161	-5.02043
Anxa3	-0.0349366	6.61241	-0.157643	0.875054	0.978363	-5.56219
Anxa5	0.399452	6.70789	1.64709	0.102661	0.641592	-4.41461
Anxa6	0.186946	6.46771	1.0243	0.308151	0.789683	-5.12079
Anxa7	-0.268184	6.60514	-1.07868	0.283312	0.772513	-5.07183
Aopep	0.0792505	6.08178	0.173402	0.862684	0.975801	-5.55993
Ap1ar	0.0481451	6.21821	0.263099	0.793012	0.955903	-5.54296
Ap1b1	0.0477127	6.61767	0.29901	0.765549	0.950754	-5.53422
Ap1g1	-0.191765	6.07016	-1.03331	0.303938	0.786268	-5.11285
Ap1s1	-0.0226259	6.76861	-0.104996	0.916588	0.986232	-5.56818
Ap2a1	-0.189448	6.68579	-0.856974	0.393496	0.833322	-5.25589
Ap2a2	-0.212025	6.81406	-1.26212	0.209823	0.729957	-4.88854
Ap2b1	-0.230956	7.05171	-1.39056	0.167428	0.7028	-4.74374
Ap2m1	0.0582963	8.02285	0.256006	0.798469	0.957102	-5.54456
Ap2s1	-0.0771798	6.68399	-0.319538	0.749981	0.943915	-5.52872
Ap3d1	0.168686	6.57928	0.923785	0.357808	0.818557	-5.20477
Ap3m2	0.137106	6.28349	0.580603	0.562806	0.892351	-5.4271
Ap3s1	0.315978	6.415	0.731869	0.46595	0.856754	-5.34145
Apba1	-0.31403	6.90345	-1.54324	0.125911	0.66485	-4.55419
Apba2	0.0672078	6.66754	0.333319	0.739587	0.942561	-5.52483
Apbb1	-0.132238	7.01137	-0.57704	0.565202	0.892351	-5.42888
Apbb2	0.117057	6.48081	0.730217	0.466955	0.857078	-5.34249
Apcdd1	-0.415515	7.00047	-1.60595	0.111419	0.651697	-4.47092
Aph1a	0.0137014	6.71006	0.0709634	0.943568	0.991054	-5.57078
Aplp1	-0.459264	8.28431	-1.57288	0.118885	0.656742	-4.51522
Aplp2	0.816145	7.56702	2.98767	0.00353186	0.299145	-1.88807
Apod	-0.617428	7.70981	-1.86042	0.0657468	0.587626	-4.10123
Apoe	0.22622	9.76738	0.52598	0.60006	0.90382	-5.45321
Apold1	0.295623	6.31176	0.637373	0.525329	0.882913	-5.39725
App	-0.113209	9.66628	-0.259559	0.795735	0.956151	-5.54377
Appbp2	1.46186	5.8816	3.6273	0.000451824	0.245674	-0.260165
Aqp4	0.200437	6.47124	0.826687	0.410371	0.84068	-5.27782
Araf	-0.0260751	6.63088	-0.136994	0.891309	0.981444	-5.56483
Arap2	0.230652	6.40252	1.47538	0.143232	0.678976	-4.64075
Arc	-0.461449	6.31389	-1.52233	0.131063	0.673216	-4.58126
Arcn1	0.147128	6.41793	0.814862	0.417076	0.843619	-5.28618
Arel1	0.0622423	6.30306	0.333299	0.739602	0.942561	-5.52483
Arf1	-0.771247	7.63622	-2.07852	0.0402065	0.540516	-3.74461
Arf2	-0.106859	6.47335	-0.707202	0.481076	0.865038	-5.35675
Arf3	0.119944	7.6363	0.464325	0.643418	0.918535	-5.47961
Arf4	-0.145282	6.42877	-0.793053	0.429613	0.846516	-5.30127
Arf5	-0.0610259	6.94064	-0.25287	0.800885	0.957333	-5.54525
Arfgap1	0.235916	6.22309	1.14927	0.253168	0.758161	-5.00459
Arfgap2	0.0133367	6.45425	0.0859864	0.931648	0.989215	-5.56976
Arfgef2	-0.127728	6.62136	-0.837587	0.404248	0.83935	-5.27002
Arfrp1	0.0441746	6.63201	0.259899	0.795473	0.956151	-5.54369
Arglu1	-0.148963	6.65834	-0.911151	0.364394	0.820792	-5.21473
Arhgap1	-0.369641	6.10956	-1.87332	0.0639263	0.586838	-4.08114
Arhgap12	0.139216	6.31263	0.569888	0.570024	0.892618	-5.43242
Arhgap21	-0.290011	6.32116	-1.4624	0.146749	0.678976	-4.65689
Arhgap23	-0.0977541	6.83207	-0.659421	0.511132	0.875952	-5.38491
Arhgap26	0.110253	6.95407	0.565342	0.5731	0.892618	-5.43465
Arhgap29	-0.208275	7.05112	-1.13413	0.259436	0.758161	-5.01937
Arhgap31	-0.828228	6.48095	-1.19983	0.233024	0.745311	-4.9539
Arhgap32	-0.380812	6.53543	-1.79458	0.0757244	0.602145	-4.20173
Arhgap35	0.0787153	6.65828	0.413902	0.679827	0.929191	-5.49876
Arhgap42	-0.279262	6.35574	-1.92805	0.0566683	0.576921	-3.99451
Arhgap44	0.0517907	6.30965	0.240241	0.810632	0.960467	-5.54795
Arhgap5	0.0852107	6.79243	0.461269	0.645602	0.918535	-5.48083
Arhgdia	0.0571518	7.44529	0.231795	0.817168	0.963322	-5.54968
Arhgdig	-0.391472	6.16306	-2.17559	0.0319273	0.498745	-3.57436
Arhgef1	-0.173576	6.47145	-0.957699	0.34051	0.811616	-5.17739
Arhgef10	0.207156	6.12932	1.03826	0.301637	0.786268	-5.10846
Arhgef11	0.22823	6.24206	1.07198	0.286296	0.774436	-5.078
Arhgef12	-0.23583	7.02305	-0.912854	0.363501	0.820792	-5.2134
Arhgef15	0.0670742	6.12947	0.296005	0.767836	0.950754	-5.53499
Arhgef18	0.246813	6.35594	1.58814	0.115393	0.655731	-4.4949
Arhgef2	-0.28111	6.96101	-1.34325	0.182213	0.713328	-4.79864
Arhgef25	0.21942	6.67694	0.943164	0.347856	0.813308	-5.18924
Arhgef3	-0.157643	6.59455	-0.739555	0.461292	0.85654	-5.33658
Arhgef4	-0.061095	6.66154	-0.430792	0.667541	0.924186	-5.49259
Arhgef7	-0.177699	6.39222	-1.08399	0.280958	0.770796	-5.06691
Arhgef9	-0.339273	6.75988	-2.24892	0.0266979	0.481499	-3.44116
Arid1a	0.202304	6.56853	1.31932	0.190057	0.720646	-4.82572
Arid1b	0.0735894	6.57226	0.452202	0.652097	0.918967	-5.48441
Arid2	-0.13062	6.27983	-0.597403	0.551581	0.892351	-5.41855
Arih1	-0.47725	6.61578	-2.78041	0.00648121	0.351301	-2.36118
Arl1	0.0839189	6.71981	0.434709	0.664704	0.924055	-5.49112
Arl15	0.297911	6.36023	1.38389	0.169456	0.704646	-4.75159
Arl2	0.0879466	6.60639	0.491256	0.624315	0.910898	-5.46848
Arl2bp	-0.105791	7.31724	-0.5626	0.574959	0.892618	-5.43599
Arl3	-0.125426	6.87066	-0.802389	0.424219	0.844972	-5.29486
Arl4c	-0.209423	6.43752	-1.11278	0.268456	0.767014	-5.03987
Arl5a	-0.0856907	6.58328	-0.516017	0.606974	0.908237	-5.4577
Arl6ip1	0.152149	6.64673	0.707118	0.481128	0.865038	-5.3568
Arl6ip5	-0.0412054	7.09219	-0.258915	0.79623	0.956151	-5.54391
Arl8a	0.0182237	7.04261	0.0892552	0.929057	0.988737	-5.56951
Arl8b	0.269886	6.75711	1.42326	0.157755	0.691681	-4.70472
Armc8	-0.109249	6.27493	-0.664006	0.508205	0.874998	-5.38229
Armcx2	0.139691	6.49551	0.799316	0.42599	0.844972	-5.29697
Armcx3	0.045686	6.38726	0.291589	0.771201	0.950754	-5.53612
Arnt	-0.0643299	6.2762	-0.354733	0.723532	0.939125	-5.51845
Arnt2	-0.113575	6.51354	-0.51565	0.60723	0.908237	-5.45786
Arpc1a	-0.178616	6.96028	-1.14706	0.254077	0.758161	-5.00676
Arpc1b	0.0122163	6.13664	0.0617124	0.950914	0.991054	-5.57131
Arpc2	0.15363	7.16111	0.766054	0.445438	0.85208	-5.31939
Arpc3	-0.0287838	7.21338	-0.14854	0.882214	0.979725	-5.5634
Arpc4	0.209945	7.165	1.09269	0.277139	0.770796	-5.05881
Arpc5	0.360208	6.70081	1.97101	0.0514703	0.562949	-3.92492
Arpc5l	-0.232088	6.27854	-1.15806	0.249582	0.755221	-4.99593
Arpp19	-0.0964932	7.25013	-0.574912	0.566634	0.892351	-5.42994
Arpp21	-0.516781	6.71288	-2.4366	0.0165827	0.423499	-3.08242
Arrb1	-0.23807	6.90752	-1.14084	0.256646	0.758161	-5.01284
Art3	-0.284777	6.30062	-1.55412	0.123296	0.662574	-4.53997
Asah1	0.106249	6.51438	0.579216	0.563738	0.892351	-5.42779
Asap1	0.161921	5.95427	0.655457	0.513669	0.878396	-5.38716
Ash1l	-0.0902858	6.61652	-0.565552	0.572957	0.892618	-5.43455
Asic2	-0.104451	6.45098	-0.609457	0.543595	0.890799	-5.41227
Asns	-0.00802083	6.39981	-0.0443858	0.964685	0.995104	-5.57211
Aspa	0.0572161	6.32992	0.314508	0.753787	0.94519	-5.5301
Asph	-0.162706	7.03635	-0.951355	0.343704	0.811939	-5.18258
Asrgl1	0.391373	6.91848	1.74647	0.0837807	0.620022	-4.27303
Astn1	0.125259	6.71251	0.737533	0.462515	0.85654	-5.33786
Astn2	-0.153238	6.1651	-0.890512	0.375316	0.824779	-5.2307
Atad3a	0.0466779	6.10114	0.221712	0.824987	0.964996	-5.55166
Ate1	0.114689	6.32286	0.573627	0.567501	0.892351	-5.43057
Atf2	-0.291325	6.2907	-1.52161	0.131243	0.673413	-4.58218
Atf4	0.199225	6.58964	1.02233	0.309078	0.790591	-5.12252
Atf5	0.068661	6.48443	0.401891	0.688617	0.931932	-5.503
Atf6	-0.211722	6.32925	-1.20026	0.232856	0.745311	-4.95346
Atg12	0.231389	6.55997	1.25013	0.214153	0.733362	-4.90137
Atg14	0.394806	6.14014	2.04742	0.0432227	0.552168	-3.79765
Atg2b	0.0559552	6.4354	0.378765	0.705661	0.934865	-5.51082
Atg9a	-0.117111	6.36483	-0.631157	0.529369	0.886072	-5.40065
Atl2	0.0251893	6.63569	0.156482	0.875967	0.978363	-5.56235
Atl3	0.269308	6.18445	1.36859	0.174176	0.708836	-4.76946
Atox1	0.0435714	6.62023	0.213189	0.831611	0.968542	-5.55326
Atp10a	0.334663	6.60948	1.92084	0.0575829	0.580112	-4.00606
Atp11a	-0.170285	6.24101	-0.930261	0.354463	0.815475	-5.19962
Atp11b	-0.0927254	6.4441	-0.552032	0.58215	0.896051	-5.44108
Atp13a2	0.158263	6.49156	0.899031	0.370783	0.823574	-5.22415
Atp13a5	-0.338055	6.712	-1.57156	0.119192	0.656742	-4.51697
Atp1a1	-0.289144	7.2137	-1.09768	0.274964	0.770456	-5.05414
Atp1a2	0.0790436	9.16989	0.326996	0.74435	0.942561	-5.52663
Atp1a3	-0.00125889	9.07704	-0.00546855	0.995648	0.99944	-5.57295
Atp1b1	-0.111984	8.84843	-0.515804	0.607123	0.908237	-5.45779
Atp1b2	-0.154252	7.921	-0.877383	0.382369	0.827531	-5.24068
Atp1b3	-0.0201071	7.10246	-0.128762	0.897803	0.983006	-5.56577
Atp2a2	0.0118805	7.46434	0.0547007	0.956485	0.99219	-5.57166
Atp2b1	-0.0640604	7.30033	-0.290435	0.772082	0.950754	-5.53641
Atp2b2	0.178976	7.34186	0.608258	0.544387	0.891064	-5.4129
Atp2b3	-0.22059	6.47559	-1.47721	0.142742	0.678976	-4.63847
Atp2b4	0.199239	6.55356	0.915574	0.36208	0.820792	-5.21126
Atp2c1	-0.149609	7.06591	-0.918469	0.36057	0.819663	-5.20898
Atp5a1	-0.0353647	8.53599	-0.147101	0.883347	0.980049	-5.56358
Atp5b	0.434535	8.17041	1.51251	0.133538	0.674915	-4.59384
Atp5c1	-0.0723423	6.91568	-0.317278	0.75169	0.944385	-5.52934
Atp5d	-0.247641	7.03085	-1.08071	0.28241	0.772513	-5.06995
Atp5e	-0.0851803	6.83204	-0.195766	0.845188	0.971784	-5.55635
Atp5g1	-0.0536545	6.94711	-0.286366	0.775187	0.950856	-5.53743
Atp5g2	0.437074	7.19592	2.0424	0.0437277	0.552373	-3.80615
Atp5g3	0.198323	7.91847	0.698838	0.486266	0.867269	-5.36182
Atp5h	0.146986	7.32328	0.666464	0.50664	0.874828	-5.38088
Atp5j	0.240139	7.62969	1.3033	0.195446	0.725864	-4.84358
Atp5j2	-0.0304838	7.3696	-0.247286	0.805191	0.959196	-5.54646
Atp5k	-0.0609957	7.26252	-0.332625	0.740109	0.942561	-5.52503
Atp5l	0.188835	7.61855	0.979149	0.329855	0.806758	-5.15957
Atp5md	-0.0294269	7.28421	-0.138791	0.889893	0.981337	-5.56461
Atp5mpl	0.426028	7.00679	2.07846	0.0402113	0.540516	-3.7447
Atp5o	-0.258232	6.7729	-1.41101	0.161326	0.698358	-4.71944
Atp5pb	0.168483	7.41223	0.682097	0.496745	0.869253	-5.37179
Atp6ap1	0.105102	7.33306	0.456784	0.648811	0.918967	-5.48261
Atp6ap2	0.0705121	7.03331	0.327996	0.743596	0.942561	-5.52635
Atp6v0a1	-0.134763	6.94645	-0.580742	0.562713	0.892351	-5.42703
Atp6v0a2	0.124982	6.61408	0.73903	0.46161	0.85654	-5.33691
Atp6v0c	-0.182193	8.05894	-0.652736	0.515415	0.878424	-5.38869
Atp6v0d1	0.353723	7.00174	2.07712	0.0403381	0.540516	-3.74701
Atp6v0e	0.0421738	6.51318	0.249132	0.803767	0.958832	-5.54606
Atp6v0e2	-0.172215	6.96711	-0.689807	0.491904	0.869253	-5.36723
Atp6v1a	0.143755	7.21867	0.699432	0.485896	0.866809	-5.36146
Atp6v1b2	-0.465997	6.88135	-0.989926	0.324585	0.80118	-5.15047
Atp6v1c1	0.054255	6.82173	0.318373	0.750862	0.944032	-5.52904
Atp6v1d	-0.200798	7.00646	-0.918151	0.360735	0.819663	-5.20923
Atp6v1e1	0.0922513	7.36613	0.454142	0.650705	0.918967	-5.48365
Atp6v1f	0.0244157	6.91519	0.146164	0.884084	0.980319	-5.5637
Atp6v1g1	0.248197	6.54053	1.16686	0.246027	0.751535	-4.9872
Atp6v1g2	-0.193637	7.48755	-0.81516	0.416906	0.843619	-5.28597
Atp6v1h	0.140951	6.48442	0.715706	0.47583	0.862471	-5.35153
Atp8a1	-0.246433	6.70196	-1.26096	0.210238	0.729957	-4.88978
Atp8a2	-0.148105	6.19509	-0.909081	0.36548	0.821273	-5.21635
Atp9a	-0.125776	6.88275	-0.603864	0.547293	0.891244	-5.4152
Atpaf1	-0.173619	6.30315	-1.00766	0.316034	0.796177	-5.13528
Atpif1	-0.0212844	7.2598	-0.120474	0.904348	0.984196	-5.56667
Atraid	0.123005	6.16953	0.5913	0.555646	0.892351	-5.42168
Atrn	-0.0580083	6.11058	-0.284418	0.776675	0.950856	-5.53791
Atrnl1	0.0653999	6.38034	0.35393	0.724132	0.939125	-5.51869
Atrx	-0.137093	6.21662	-0.695672	0.488238	0.868044	-5.36372
Atxn10	0.0691193	6.83531	0.361812	0.718251	0.937573	-5.51625
Atxn2	-0.239367	6.50303	-1.23612	0.219292	0.735052	-4.91621
Atxn2l	0.0603466	5.47482	0.135648	0.892371	0.981444	-5.56499
Atxn7l3	-0.152695	6.36886	-0.636498	0.525898	0.883187	-5.39773
Atxn7l3b	0.088219	6.57045	0.437076	0.662993	0.923186	-5.49023
Auh	0.0863717	6.58906	0.45369	0.651029	0.918967	-5.48383
Aup1	0.307407	6.3129	1.51364	0.133252	0.674622	-4.5924
Aurkaip1	-0.436556	6.32382	-2.22058	0.0286225	0.483808	-3.4931
Avl9	-0.258007	6.48431	-1.49438	0.138206	0.678976	-4.61689
Avpi1	-0.0334484	6.26695	-0.16485	0.869393	0.97667	-5.56118
Axin1	-0.169587	6.50263	-0.974712	0.332041	0.806758	-5.16328
Axl	-0.0430502	6.81655	-0.234278	0.815245	0.962332	-5.54917
Azi2	-0.27004	6.27773	-1.65751	0.100531	0.640967	-4.40012
Azin1	-0.321666	6.55833	-1.70838	0.0906485	0.623497	-4.32821
B230219D22Rik	-0.177627	6.39248	-1.00572	0.316961	0.796177	-5.13695
B230307C23Rik	-0.0635418	6.23343	-0.346941	0.72936	0.940001	-5.52081
B2m	0.367714	8.55637	1.61437	0.10958	0.651697	-4.45951
B3gat1	0.0640817	6.71875	0.41311	0.680405	0.929191	-5.49905
B3gat3	-0.0242824	6.79958	-0.109823	0.912769	0.986232	-5.56773
B3gnt2	-0.0917506	6.38627	-0.570772	0.569427	0.892618	-5.43199
B4galnt1	0.123144	6.39133	0.699793	0.485672	0.866608	-5.36124
B4galt1	-0.0013997	6.41965	-0.00812347	0.993535	0.99944	-5.57293
B4galt2	-0.315106	6.04049	-1.34323	0.182221	0.713328	-4.79867
B4galt4	0.153402	6.224	0.797552	0.427009	0.844972	-5.29819
B4galt6	-0.19359	6.41521	-1.1573	0.249891	0.755221	-4.99669
B4gat1	0.0246489	6.16868	0.131047	0.896	0.981727	-5.56552
B630019K06Rik	-0.0831526	6.25393	-0.475746	0.635287	0.913799	-5.47496
Baalc	0.0017545	6.44795	0.00998349	0.992054	0.999415	-5.57292
Babam1	0.0189458	6.74445	0.121032	0.903907	0.984196	-5.56661
Bace1	-0.309588	6.26206	-1.51309	0.133393	0.674622	-4.59311
Bag1	-0.267562	6.62963	-1.36224	0.176163	0.709277	-4.77682
Bag6	0.0201598	6.58497	0.10164	0.919245	0.987216	-5.56848
Bahd1	-0.157653	6.35277	-1.07818	0.283532	0.772513	-5.07229
Baiap2	-0.10097	6.55336	-0.558132	0.577994	0.893926	-5.43815
Banf1	0.327424	6.29737	1.70817	0.0906892	0.623497	-4.32852
Bap1	-0.022959	6.44009	-0.119841	0.904848	0.984487	-5.56674
Basp1	-0.00180995	7.57259	-0.00685908	0.994541	0.99944	-5.57294
Baz1b	-0.0726223	6.49179	-0.506969	0.613286	0.909215	-5.4617
Baz2a	-0.0695515	6.35341	-0.403785	0.687228	0.931677	-5.50234
Baz2b	0.0120148	6.22154	0.061078	0.951418	0.991054	-5.57134
Bbln	-0.182447	6.11387	-0.859692	0.392002	0.833322	-5.25389
BC004004	0.0900188	6.2281	0.480744	0.631743	0.912144	-5.4729
BC005537	0.311962	7.03971	1.57325	0.1188	0.656742	-4.51474
BC005624	-0.0100769	6.4856	-0.0525829	0.958168	0.992608	-5.57176
BC029722	0.187198	6.3318	1.10049	0.273747	0.770456	-5.0515
BC031181	-0.370516	6.66641	-2.3273	0.0219528	0.471469	-3.29442
Bcam	0.184783	6.9323	1.20388	0.231461	0.744715	-4.94975
Bcan	0.102492	6.73077	0.452682	0.651752	0.918967	-5.48423
Bcap31	0.0164646	6.68154	0.131313	0.89579	0.981727	-5.56549
Bcat1	0.183327	5.99651	0.836509	0.404851	0.839991	-5.2708
Bccip	-0.0704106	6.4584	-0.356698	0.722065	0.938818	-5.51784
Bckdha	-0.179439	6.54596	-1.02002	0.310163	0.791288	-5.12454
Bcl11a	-0.291249	6.27087	-1.49408	0.138283	0.678976	-4.61727
Bcl2l1	-0.221381	7.21891	-1.31794	0.190518	0.720646	-4.82727
Bcl2l2	-0.114727	6.46685	-0.652676	0.515454	0.878424	-5.38873
Bcl7a	-0.167973	6.25925	-0.825806	0.410868	0.84068	-5.27845
Bcl7b	0.0110206	6.34874	0.0710345	0.943511	0.991054	-5.57077
Bcr	-0.0477105	6.64725	-0.301086	0.76397	0.950057	-5.53368
Bdh1	-0.222937	6.36557	-1.30975	0.193265	0.723605	-4.83642
Becn1	0.2444	6.30599	1.54427	0.125662	0.66485	-4.55285
Begain	-0.341102	6.41633	-1.82185	0.0714486	0.59237	-4.16051
Bex2	0.119949	7.00734	0.511149	0.610367	0.908712	-5.45986
Bex3	0.0426987	6.86551	0.242793	0.80866	0.959989	-5.54741
Bgn	0.0514186	6.27683	0.228974	0.819354	0.963502	-5.55024
Bhlhb9	0.382623	6.35647	1.82136	0.0715238	0.59237	-4.16125
Bhlhe40	-0.180121	6.90703	-0.873053	0.384713	0.828666	-5.24394
Bicd2	0.455666	6.35827	2.64702	0.00942686	0.381094	-2.65064
Bicral	0.223326	6.39512	1.28981	0.200074	0.7288	-4.85846
Bin1	-0.266906	6.52327	-1.4268	0.156732	0.689932	-4.70044
Birc6	-0.259724	6.15118	-1.23733	0.218844	0.734502	-4.91493
Blcap	-0.0214637	6.07944	-0.10257	0.918508	0.987071	-5.5684
Blmh	0.0979322	6.31754	0.578975	0.5639	0.892351	-5.42791
Bloc1s1	-0.0786876	6.66984	-0.531975	0.595916	0.901666	-5.45047
Bmerb1	-0.0672802	6.66994	-0.357862	0.721196	0.93816	-5.51748
Bmpr1a	-0.393254	6.14644	-2.06974	0.0410388	0.543886	-3.75965
Bmpr2	0.151579	7.48822	0.614141	0.540509	0.889905	-5.4098
Bmyc	0.130446	6.54908	0.80826	0.420848	0.844972	-5.29079
Bnip2	0.219519	6.6265	1.14162	0.25632	0.758161	-5.01208
Bnip3	-0.269658	6.63287	-1.60646	0.111308	0.651697	-4.47024
Bnip3l	0.343124	6.61443	1.85468	0.066571	0.587626	-4.11013
Bod1	0.224323	6.59062	1.51	0.134177	0.675518	-4.59705
Bpnt1	0.338993	6.0591	1.56974	0.119615	0.656742	-4.51938
Bpnt2	-0.322129	6.57443	-2.26468	0.0256772	0.478497	-3.41201
Bptf	-0.10734	6.3724	-0.536902	0.592521	0.899708	-5.44819
Braf	0.000457244	6.53926	0.00248343	0.998023	0.99944	-5.57296
Brd1	-0.0520708	6.53711	-0.388199	0.698689	0.934565	-5.50768
Brd2	0.0554654	6.85763	0.247192	0.805263	0.959196	-5.54648
Brd4	-0.191833	6.33267	-0.792012	0.430217	0.846516	-5.30198
Brd9	0.284212	6.3352	1.7788	0.0782929	0.61178	-4.22532
Bri3	0.114383	6.7548	0.649083	0.517764	0.879226	-5.39075
Bri3bp	-0.158664	6.38341	-0.843342	0.401038	0.837846	-5.26586
Brinp1	-0.452787	5.99674	-2.31207	0.0228115	0.473814	-3.32327
Brinp3	-0.167976	6.39081	-1.0755	0.284721	0.772915	-5.07476
Brk1	0.235628	7.21113	1.14843	0.253514	0.758161	-5.00542
Brox	0.0592796	6.32607	0.365604	0.715428	0.937313	-5.51506
Brsk1	-0.115521	7.52704	-0.56585	0.572755	0.892618	-5.4344
Brsk2	0.191555	6.37823	0.976024	0.331394	0.806758	-5.16219
Bscl2	-0.347778	6.53332	-1.99587	0.0486507	0.555402	-3.88399
Bsg	1.28758	9.49517	2.68994	0.00836797	0.377191	-2.55882
Bsn	-0.387364	6.8627	-1.59351	0.114183	0.654292	-4.48769
Btbd1	-0.434751	6.56309	-2.24635	0.0268675	0.481499	-3.44589
Btbd10	0.0625424	6.21255	0.303507	0.76213	0.949204	-5.53305
Btbd3	-0.0866713	6.56475	-0.429397	0.668552	0.924551	-5.49311
Btbd35f1	-0.123077	6.39453	-0.577853	0.564654	0.892351	-5.42847
Btbd6	0.149394	6.20226	0.752908	0.453263	0.855777	-5.32799
Btbd8	0.0220418	6.25318	0.125811	0.900133	0.984088	-5.5661
Btbd9	0.226616	6.31972	1.28301	0.202435	0.7288	-4.8659
Btf3	-0.178694	6.77616	-0.809751	0.419994	0.844972	-5.28975
Btf3l4	-0.125368	6.64629	-0.694032	0.489262	0.868044	-5.36471
Btg2	-0.465698	6.4921	-1.72479	0.0876354	0.620811	-4.30458
Btrc	-0.00246714	6.07293	-0.012524	0.990032	0.999415	-5.57289
Bub3	0.0634258	6.47656	0.337751	0.736255	0.942025	-5.52354
Bzw1	-0.259231	6.33606	-1.27008	0.206984	0.729488	-4.87995
C130074G19Rik	0.591579	6.87806	2.21696	0.0288768	0.485188	-3.49969
C1d	-0.0961737	6.28178	-0.495103	0.621607	0.910699	-5.46684
C1qa	-0.0914525	7.89905	-0.60459	0.546813	0.891244	-5.41482
C1qb	0.163449	7.2733	0.738749	0.461779	0.85654	-5.33709
C1qbp	0.0534373	6.34587	0.280941	0.779333	0.952122	-5.53876
C1qc	-0.0521836	7.15964	-0.228747	0.81953	0.963502	-5.55028
C1ql3	0.0572956	6.17005	0.271016	0.786934	0.95464	-5.54113
C1qtnf4	-0.816361	5.96088	-1.83753	0.0690827	0.590019	-4.13654
C2cd5	0.0616717	6.20751	0.351032	0.726299	0.939125	-5.51958
C4b	0.342225	6.26931	1.64486	0.103119	0.643382	-4.41769
Cab39	-0.0216638	6.56212	-0.103273	0.917952	0.986799	-5.56834
Cabp1	0.175898	6.81315	1.03307	0.304049	0.786268	-5.11306
Cabp7	0.140887	6.14322	0.642245	0.522175	0.881239	-5.39456
Cacna1a	-0.0275303	6.45816	-0.118618	0.905815	0.984506	-5.56686
Cacna1c	-0.337339	6.44717	-1.68331	0.0954162	0.631196	-4.36391
Cacna1e	-0.325578	6.5818	-1.60519	0.111587	0.651697	-4.47196
Cacna1i	-0.212645	6.12507	-1.34248	0.18246	0.713328	-4.79951
Cacnb3	0.172156	6.40483	0.746454	0.457134	0.856491	-5.33216
Cacnb4	0.188658	6.54517	0.803261	0.423718	0.844972	-5.29425
Cacng2	0.154426	5.94697	0.763312	0.447063	0.853737	-5.3212
Cacng3	-0.24803	6.01009	-1.20287	0.231851	0.744715	-4.95079
Cacng7	0.140063	6.82325	0.858985	0.392391	0.833322	-5.25441
Cacng8	-0.175812	6.77112	-0.944979	0.346934	0.812934	-5.18777
Cacybp	0.171018	6.31079	0.797864	0.426829	0.844972	-5.29797
Cadm1	-0.36027	6.59133	-2.06523	0.0414719	0.545895	-3.76735
Cadm2	0.0212377	6.97183	0.106289	0.915564	0.986232	-5.56806
Cadm4	-0.0924099	7.35588	-0.455873	0.649464	0.918967	-5.48297
Cadps	-0.0308461	6.73378	-0.138989	0.889737	0.981337	-5.56459
Cadps2	0.187032	6.17984	0.8008	0.425134	0.844972	-5.29595
Calb1	-0.0398466	6.04312	-0.178576	0.85863	0.975664	-5.55914
Cald1	-0.147544	6.46849	-0.799768	0.425729	0.844972	-5.29666
Calm1	0.139043	9.50008	0.451515	0.65259	0.919074	-5.48468
Calm2	-0.110639	8.92078	-0.38193	0.703319	0.934865	-5.50977
Calm3	0.322974	7.69341	1.23534	0.219582	0.735069	-4.91703
Caln1	-0.438815	6.16345	-2.47313	0.0150693	0.410107	-3.0097
Calr	0.210447	6.89064	0.958578	0.340069	0.811616	-5.17666
Calu	-0.103361	6.69619	-0.534885	0.59391	0.900626	-5.44913
Caly	-0.257742	6.5849	-1.41366	0.16055	0.696796	-4.71627
Camk1	0.0851099	6.45866	0.504266	0.615177	0.909659	-5.46288
Camk1d	0.23134	6.06069	1.07441	0.285209	0.773282	-5.07576
Camk2a	-0.4092	8.81501	-1.85029	0.067206	0.587626	-4.1169
Camk2b	-0.276731	7.09037	-1.30792	0.193881	0.724167	-4.83845
Camk2d	-0.145735	6.06366	-0.731053	0.466446	0.856754	-5.34197
Camk2g	-0.211795	6.34912	-0.972867	0.332952	0.806758	-5.16482
Camk2n1	0.403744	9.06955	1.12103	0.264942	0.763178	-5.03199
Camk2n2	0.326017	6.18551	1.61646	0.109127	0.651697	-4.45667
Camk4	-0.0239164	6.23545	-0.133921	0.893733	0.981488	-5.56519
Camkk1	-0.177746	6.38744	-1.27808	0.204162	0.728934	-4.87128
Camkk2	0.184267	6.22063	0.730429	0.466825	0.857044	-5.34236
Camkv	0.0752316	6.86364	0.394206	0.694263	0.933789	-5.50565
Camsap2	-0.471514	6.60448	-3.07641	0.00269871	0.271391	-1.67703
Camta1	-0.104567	6.57434	-0.505076	0.61461	0.909215	-5.46253
Camta2	0.00618516	6.65235	0.0284643	0.977348	0.998457	-5.57261
Canx	0.00739542	7.7901	0.0342696	0.97273	0.997299	-5.57245
Cap1	0.113684	6.76285	0.43812	0.662238	0.923186	-5.48984
Cap2	-0.383039	6.34355	-2.2872	0.024278	0.478451	-3.37004
Capn15	-0.226794	6.23769	-1.25638	0.211887	0.73272	-4.8947
Capn2	0.500755	6.3131	2.61468	0.0103034	0.384062	-2.719
Capns1	0.38875	7.39958	2.53499	0.0127854	0.399697	-2.88436
Caprin1	0.250722	6.82341	1.33549	0.184729	0.717536	-4.80747
Capza1	0.0120051	6.34563	0.0595882	0.952602	0.991433	-5.57142
Capza2	-0.132229	7.57608	-0.616565	0.538914	0.88935	-5.40851
Capzb	0.0904617	6.72294	0.435412	0.664196	0.923765	-5.49086
Car11	-0.313211	6.61451	-1.89342	0.0611749	0.585507	-4.04959
Car2	-0.193406	6.93294	-0.939585	0.349681	0.814301	-5.19214
Car4	-0.259258	6.6603	-1.06622	0.288878	0.777664	-5.08327
Cars	-0.0957299	6.16495	-0.496496	0.620627	0.910449	-5.46624
Casc3	0.0432334	6.21112	0.198496	0.843058	0.971344	-5.55588
Casd1	0.00400262	5.98026	0.0214688	0.982914	0.999415	-5.57276
Caskin2	-0.116171	6.33298	-0.605311	0.546335	0.891244	-5.41444
Cav1	0.189357	6.51499	0.707464	0.480914	0.865038	-5.35659
Cavin1	0.00170635	6.55814	0.00657513	0.994767	0.99944	-5.57294
Cbarp	-0.36788	6.55007	-1.47792	0.142553	0.678976	-4.63758
Cbfa2t2	-0.212843	6.27918	-1.1601	0.248755	0.755221	-4.99392
Cbfb	0.156398	6.29502	0.847262	0.39886	0.836712	-5.26301
Cbl	0.272486	6.21312	1.39975	0.164664	0.699912	-4.73286
Cbr1	-0.0966984	6.53156	-0.718681	0.474003	0.861764	-5.34969
Cbx1	-0.00374232	6.30167	-0.0195976	0.984403	0.999415	-5.5728
Cbx3	0.0687283	6.26401	0.403602	0.687362	0.931677	-5.50241
Cbx4	0.0105116	6.34413	0.0619308	0.950741	0.991054	-5.5713
Cbx5	0.0205518	6.84973	0.10237	0.918667	0.987071	-5.56842
Cbx8	0.437266	6.33998	2.33026	0.0217893	0.471469	-3.2888
Ccdc12	0.249188	6.26447	1.19418	0.235215	0.747594	-4.95967
Ccdc124	0.22713	6.19944	1.20063	0.232714	0.745311	-4.95308
Ccdc136	0.249256	6.36672	1.39127	0.167213	0.7028	-4.7429
Ccdc141	-0.0851826	6.90912	-0.374583	0.708759	0.935002	-5.51218
Ccdc47	-0.102189	6.61612	-0.588205	0.557713	0.892351	-5.42326
Ccdc50	0.345506	6.48065	1.66497	0.0990291	0.635285	-4.3897
Ccdc6	0.142555	6.35734	0.932513	0.353304	0.815475	-5.19782
Ccdc71l	-0.0282242	6.34471	-0.148696	0.882091	0.979725	-5.56338
Ccdc85a	-0.112383	6.52742	-0.607355	0.544984	0.891064	-5.41337
Ccdc85b	0.0165363	7.02815	0.0754005	0.940046	0.991054	-5.5705
Ccdc85c	-0.0452455	6.22754	-0.225989	0.821668	0.963911	-5.55083
Ccdc92	0.0697169	6.25071	0.380391	0.704457	0.934865	-5.51028
Cck	-0.411845	6.91473	-1.98455	0.0499177	0.558895	-3.90268
Ccl27a	-0.104201	6.6392	-0.461037	0.645768	0.918535	-5.48092
Ccm2l	0.32061	6.2318	1.58748	0.115541	0.655761	-4.49577
Ccn1	0.208477	5.90674	0.65143	0.516254	0.878709	-5.38943
Ccn3	0.18863	6.22986	1.15665	0.250156	0.755221	-4.99733
Ccnd1	0.658697	6.31353	3.47322	0.000759716	0.245674	-0.674325
Ccni	0.340886	7.24038	1.61257	0.109969	0.651697	-4.46195
Ccny	0.146227	6.43712	0.799149	0.426086	0.844972	-5.29709
Ccnyl1	-0.133601	6.33781	-0.652012	0.51588	0.878458	-5.3891
Ccp110	0.032468	6.1395	0.145188	0.884853	0.980319	-5.56382
Ccpg1	0.122994	6.79267	0.883316	0.379172	0.827531	-5.23619
Ccrl2	-0.069552	6.27393	-0.385468	0.700705	0.934565	-5.5086
Ccser1	-0.0749537	6.17587	-0.37588	0.707797	0.935002	-5.51176
Ccser2	0.137573	6.65301	0.910457	0.364758	0.820872	-5.21527
Cct2	0.251059	6.76234	1.39265	0.166796	0.702502	-4.74127
Cct3	-0.103859	6.52762	-0.630943	0.529508	0.886095	-5.40077
Cct4	-0.317393	6.81678	-1.9117	0.0587601	0.584389	-4.02063
Cct5	-0.0527748	6.94405	-0.323596	0.746916	0.942688	-5.52759
Cct6a	0.202631	6.24658	1.13345	0.25972	0.758161	-5.02003
Cct7	-0.419309	6.66588	-2.1528	0.0337248	0.505523	-3.61496
Cct8	-0.0509254	6.67932	-0.253024	0.800766	0.957333	-5.54522
Cd164	-0.802467	6.1141	-1.87924	0.0631064	0.586838	-4.07189
Cd200	-0.336682	6.83521	-1.97683	0.0507978	0.562622	-3.91537
Cd2ap	0.137323	6.28686	0.695446	0.488379	0.868044	-5.36386
Cd34	0.342692	6.97358	1.60649	0.1113	0.651697	-4.47019
Cd53	0.180378	6.57425	0.913448	0.363191	0.820792	-5.21293
Cd63	-0.268789	7.15992	-1.48543	0.140557	0.678976	-4.62817
Cd81	-0.00893441	7.79685	-0.0470229	0.962588	0.994395	-5.572
Cd82	-0.115138	6.24844	-0.54221	0.588873	0.897603	-5.44572
Cd9	0.0849018	6.91688	0.453747	0.650988	0.918967	-5.48381
Cd93	-0.0505122	6.53553	-0.259019	0.79615	0.956151	-5.54389
Cd99	-0.205118	8.45256	-0.714921	0.476314	0.862471	-5.35202
Cdc123	0.33908	6.44598	2.09439	0.0387382	0.530631	-3.71726
Cdc14b	0.126665	6.11436	0.691638	0.490758	0.868965	-5.36614
Cdc27	0.241759	6.37376	1.32422	0.188431	0.720646	-4.82021
Cdc34	0.128606	6.24054	0.798261	0.426599	0.844972	-5.2977
Cdc37	-0.0345672	6.72747	-0.209674	0.834346	0.969818	-5.55391
Cdc37l1	-0.132513	6.5671	-0.749662	0.455208	0.855777	-5.33009
Cdc42	0.359705	7.45225	1.66789	0.0984473	0.635285	-4.38562
Cdc42bpa	-0.182635	6.73822	-0.937203	0.350898	0.81477	-5.19405
Cdc42bpb	-0.351428	6.62201	-1.74537	0.083973	0.620022	-4.27464
Cdc42ep1	-0.0671021	6.52435	-0.398548	0.691071	0.932615	-5.50416
Cdc42ep4	-0.365446	6.78084	-1.7302	0.0866608	0.620022	-4.29675
Cdc42se1	-0.162076	6.30354	-0.884515	0.378527	0.827531	-5.23528
Cdc42se2	-0.184563	6.57526	-1.09055	0.278077	0.770796	-5.06081
Cdc5l	0.134175	6.43451	0.761813	0.447954	0.854057	-5.32218
Cdc73	-0.03857	6.44257	-0.280692	0.779523	0.952205	-5.53882
Cdip1	-0.041297	6.6613	-0.213171	0.831625	0.968542	-5.55327
Cdipt	0.0171641	6.61831	0.0980765	0.922067	0.987497	-5.56879
Cdk10	-0.112302	6.40202	-0.706414	0.481563	0.865038	-5.35723
Cdk11b	0.0152391	6.7537	0.100227	0.920364	0.987472	-5.56861
Cdk13	-0.167456	6.62025	-1.172	0.243964	0.751002	-4.98206
Cdk14	-0.385388	6.54328	-1.98389	0.049992	0.558895	-3.90376
Cdk16	-0.164331	7.12836	-0.826274	0.410604	0.84068	-5.27812
Cdk17	0.0389643	6.90956	0.238197	0.812213	0.961161	-5.54837
Cdk19	-0.0711729	6.82345	-0.423688	0.672697	0.927179	-5.49522
Cdk2ap1	0.0113162	6.47506	0.053179	0.957695	0.99236	-5.57174
Cdk4	0.154636	6.50824	0.791337	0.430609	0.846516	-5.30244
Cdk5	0.36922	6.15223	1.79558	0.0755633	0.602099	-4.20023
Cdk5r1	-0.161808	6.45679	-0.890008	0.375585	0.825086	-5.23109
Cdk5r2	-0.155332	6.75477	-0.752316	0.453618	0.855777	-5.32838
Cdk9	0.181752	6.82549	0.93561	0.351715	0.814932	-5.19534
Cdkl5	-0.143096	6.07247	-0.593025	0.554495	0.892351	-5.4208
Cdkn1a	-0.0824282	6.37597	-0.295455	0.768255	0.950754	-5.53514
Cdkn1b	0.0936084	6.48985	0.437497	0.662689	0.923186	-5.49007
Cds1	0.0919601	6.28777	0.525656	0.600284	0.90382	-5.45336
Cds2	0.0293356	7.36659	0.138581	0.890058	0.981337	-5.56464
Cdv3	0.20231	6.28913	1.0339	0.303661	0.786268	-5.11233
Celf1	-0.0221089	6.35645	-0.130407	0.896505	0.982001	-5.56559
Celf2	-0.261883	7.10847	-1.01576	0.312179	0.791905	-5.12825
Celf3	-0.251502	6.61141	-1.24199	0.217129	0.733526	-4.91002
Celf5	-0.42165	6.78388	-2.00441	0.0477132	0.554917	-3.86982
Celsr2	-0.233479	6.77447	-1.57787	0.117735	0.656742	-4.5086
Cend1	-0.165821	6.97719	-0.667645	0.505888	0.87392	-5.3802
Cenpv	-0.0478621	6.45526	-0.289688	0.772651	0.950856	-5.5366
Cep170b	0.469079	6.61159	2.05755	0.04222	0.551063	-3.78046
Cep350	-0.22724	6.23958	-1.30551	0.194697	0.724287	-4.84113
Cerk	-0.218963	6.40706	-1.35162	0.179529	0.710425	-4.78906
Cers2	-0.040239	6.18122	-0.185621	0.853115	0.974282	-5.55803
Cers4	0.116399	6.17565	0.641151	0.522882	0.881986	-5.39516
Cert1	0.00899751	6.93442	0.0374852	0.970172	0.996907	-5.57235
Cetn2	-0.00460364	6.05637	-0.0216831	0.982744	0.999415	-5.57276
Cetn3	0.0781382	6.41174	0.491135	0.624401	0.910898	-5.46853
Cfap20	0.218743	6.40466	1.29846	0.197097	0.727641	-4.84894
Cfap36	0.177039	6.66332	0.965837	0.336442	0.809055	-5.17067
Cfdp1	-0.0951236	6.63092	-0.576258	0.565728	0.892351	-5.42927
Cfh	-0.217286	6.37502	-0.972912	0.33293	0.806758	-5.16479
Cfl1	-0.536946	8.82863	-2.26981	0.0253521	0.478497	-3.40247
Cfl2	0.0159466	6.3098	0.0864915	0.931248	0.989215	-5.56972
Cggbp1	-0.273403	6.35935	-1.68463	0.0951605	0.630827	-4.36205
Cgnl1	-0.452539	6.66727	-2.27948	0.02475	0.478497	-3.38447
Chchd1	-0.00827366	6.86927	-0.0532645	0.957627	0.99236	-5.57173
Chchd10	0.307308	7.412	1.49062	0.139191	0.678976	-4.62164
Chchd3	-0.0885303	6.36379	-0.431218	0.667232	0.924186	-5.49243
Chchd6	0.398618	6.20595	2.1042	0.0378531	0.528849	-3.70024
Chchd7	0.00851698	6.24995	0.0478687	0.961916	0.993949	-5.57197
Chd3	-0.0820511	6.92036	-0.371482	0.71106	0.93625	-5.51318
Chd4	-0.125894	6.98976	-0.693522	0.48958	0.868044	-5.36501
Chd5	-0.318131	6.59887	-1.66727	0.0985706	0.635285	-4.38649
Chd9	-0.0743283	6.13195	-0.35875	0.720534	0.93777	-5.51721
Cherp	-0.185826	6.40077	-1.08983	0.27839	0.770796	-5.06148
Chga	-0.208183	6.35908	-1.08079	0.282375	0.772513	-5.06988
Chgb	0.136414	7.06384	0.542101	0.588947	0.897603	-5.44577
Chic2	0.00373221	10.4078	0.0105361	0.991614	0.999415	-5.57291
Chl1	-0.0660283	6.186	-0.374165	0.709069	0.935093	-5.51232
Chmp1a	0.0440216	6.67012	0.307775	0.75889	0.947198	-5.53192
Chmp1b	-0.071256	6.41621	-0.4454	0.656988	0.920933	-5.48705
Chmp2b	-0.269133	6.34817	-1.54173	0.126279	0.66485	-4.55616
Chmp3	-0.0155834	6.35198	-0.0779062	0.938057	0.990837	-5.57033
Chmp4b	0.747256	6.65347	1.61026	0.110474	0.651697	-4.46509
Chmp5	0.130775	6.38442	0.738438	0.461967	0.85654	-5.33729
Chmp7	-0.0612695	6.41399	-0.384267	0.701592	0.934565	-5.509
Chp1	-0.157462	6.68852	-0.829359	0.408865	0.84068	-5.27592
Chpf2	0.0209661	6.40362	0.133706	0.893902	0.981488	-5.56521
Chrac1	-0.115352	6.31466	-0.719703	0.473377	0.861376	-5.34906
Chrm1	0.0533417	6.55389	0.261693	0.794093	0.956151	-5.54328
Chst1	-0.404216	6.54196	-2.09732	0.0384716	0.528849	-3.71217
Chtf8	-0.194408	6.53386	-1.10043	0.27377	0.770456	-5.05155
Chtop	0.0658742	6.62663	0.407173	0.684746	0.931207	-5.50115
Chuk	0.0590017	6.45936	0.448347	0.654867	0.92028	-5.48591
Churc1	-0.0124159	6.29843	-0.0597813	0.952448	0.991433	-5.57141
Cic	0.285612	6.54205	1.4784	0.142426	0.678976	-4.63699
Cilk1	-0.132433	6.53486	-0.734447	0.464385	0.856754	-5.33982
Cipc	-0.265327	6.41128	-1.50194	0.136245	0.678976	-4.60732
Cirbp	0.371413	6.3429	1.71908	0.088676	0.621843	-4.31284
Cisd1	0.157851	6.4869	0.754825	0.452117	0.855756	-5.32675
Cit	-0.182189	6.42266	-1.003	0.318265	0.796742	-5.13929
Cited2	0.245445	6.27894	1.2769	0.204577	0.728947	-4.87257
Ciz1	-0.030921	6.42023	-0.196424	0.844675	0.971626	-5.55624
Ckap5	-0.169763	6.35501	-1.01126	0.314319	0.7943	-5.13217
Ckb	0.054023	8.32453	0.21832	0.827622	0.966494	-5.5523
Ckmt1	-0.0705949	6.62925	-0.331537	0.740929	0.942561	-5.52534
Clasp1	-0.0349254	6.38198	-0.154803	0.877287	0.979353	-5.56257
Clasp2	-0.18367	6.94437	-0.926667	0.356317	0.817639	-5.20249
Clcn3	0.216545	5.88224	1.03168	0.304697	0.786268	-5.11429
Clcn4	-0.109262	6.41386	-0.707175	0.481092	0.865038	-5.35677
Clcn6	-0.221779	6.38919	-1.2326	0.220599	0.735299	-4.91992
Cldn11	0.180935	6.11654	0.856212	0.393915	0.833322	-5.25645
Cldn5	-0.53279	8.62432	-2.235	0.0276282	0.483607	-3.46674
Cldnd1	-0.0250031	6.43954	-0.15322	0.878532	0.979725	-5.56279
Clec16a	0.161249	6.47749	0.846493	0.399287	0.836712	-5.26357
Clec2d	0.307916	7.0705	1.25051	0.214014	0.733362	-4.90096
Clec2l	-0.365619	6.46031	-2.31021	0.0229187	0.473814	-3.3268
Clic1	0.431808	6.73162	2.55289	0.0121851	0.396805	-2.8476
Clic4	-0.0420875	7.10093	-0.199224	0.84249	0.971344	-5.55576
Clint1	-0.0495313	6.32247	-0.266226	0.79061	0.955615	-5.54225
Clip1	-0.289468	6.6399	-1.76324	0.0808956	0.613539	-4.24838
Clip2	-0.14403	6.51203	-1.03308	0.304044	0.786268	-5.11305
Clip3	0.0708129	7.5214	0.456408	0.649081	0.918967	-5.48276
Clk1	0.247824	6.86828	1.38373	0.169504	0.704646	-4.75178
Clk4	0.0506876	6.534	0.31308	0.754868	0.945933	-5.53049
Cln8	0.385175	6.26627	1.81542	0.0724382	0.59628	-4.17028
Clns1a	0.276061	6.62013	1.76497	0.0806026	0.613539	-4.24583
Clock	-0.0874401	6.26114	-0.459404	0.646935	0.918535	-5.48157
Clpp	-0.0926801	6.3783	-0.583795	0.560665	0.892351	-5.42549
Clptm1	0.248758	6.69986	1.18146	0.240205	0.749316	-4.97256
Clptm1l	0.14606	6.44816	0.873188	0.38464	0.828666	-5.24383
Clstn1	-0.461931	6.597	-1.89063	0.0615517	0.585507	-4.054
Clstn2	0.290161	5.99263	1.46448	0.146182	0.678976	-4.65432
Clstn3	0.132365	6.83775	0.751645	0.45402	0.855777	-5.32881
Clta	-0.0437538	7.42949	-0.297406	0.766769	0.950754	-5.53463
Cltb	0.154218	7.01456	0.943237	0.347819	0.813308	-5.18918
Cltc	-0.0520191	7.29955	-0.252228	0.801379	0.957333	-5.54539
Clu	0.318714	9.13653	1.15012	0.252821	0.758161	-5.00376
Cluh	0.0678569	6.52111	0.434117	0.665133	0.924153	-5.49135
Cmas	0.00361428	6.17639	0.0212114	0.983119	0.999415	-5.57277
Cmip	0.290681	6.40757	1.14086	0.256635	0.758161	-5.01282
Cmpk1	-0.0387466	6.55405	-0.225479	0.822064	0.963911	-5.55093
Cmtm4	0.490761	6.45683	2.46415	0.0154292	0.412347	-3.02765
Cmtm5	0.205474	6.32077	1.08518	0.280434	0.770796	-5.06581
Cmtm6	0.184051	6.21639	0.845883	0.399625	0.836712	-5.26401
Cnbp	-0.104817	7.42196	-0.459837	0.646625	0.918535	-5.4814
Cnih2	0.25392	6.98862	1.0886	0.278931	0.770796	-5.06263
Cnih3	0.0151656	6.29535	0.0792301	0.937007	0.990809	-5.57024
Cnih4	0.0971828	6.30261	0.542344	0.588781	0.897603	-5.44566
Cnksr2	-0.200326	6.69339	-1.24288	0.216801	0.733526	-4.90907
Cnn3	0.215344	6.24923	0.960638	0.339037	0.811282	-5.17497
Cnnm1	0.485157	5.56347	1.14734	0.253961	0.758161	-5.00649
Cnot6l	-0.230202	6.70368	-1.15215	0.25199	0.757746	-5.00177
Cnp	0.0459957	6.52644	0.179724	0.85773	0.975071	-5.55896
Cnpy2	0.134323	6.46662	0.754895	0.452076	0.855756	-5.3267
Cnr1	-0.372637	5.95143	-1.62471	0.107354	0.651697	-4.44541
Cntfr	-0.172338	6.31283	-1.05163	0.295488	0.783755	-5.09649
Cntn1	-0.0381477	7.27382	-0.249047	0.803832	0.958832	-5.54608
Cntnap1	-0.25207	6.61135	-1.27868	0.203952	0.728934	-4.87063
Cntnap5c	0.1704	6.17122	0.826628	0.410404	0.84068	-5.27787
Coa5	-0.399454	5.52349	-1.0969	0.275302	0.770456	-5.05487
Cobll1	-0.0804789	6.41123	-0.431461	0.667056	0.924186	-5.49234
Cog5	0.113814	6.34091	0.604743	0.546711	0.891244	-5.41474
Col4a1	-0.1327	6.97873	-0.724249	0.470594	0.859687	-5.34623
Col4a2	-0.29486	6.62388	-1.26251	0.209682	0.729957	-4.88812
Commd4	-0.141167	5.97252	-0.739628	0.461248	0.85654	-5.33653
Comt	-0.0863498	6.61839	-0.386487	0.699952	0.934565	-5.50826
Cop1	-0.000957468	6.44983	-0.00516909	0.995886	0.99944	-5.57295
Copa	0.144857	6.57741	0.719005	0.473804	0.861695	-5.34949
Copb1	0.0155206	6.61118	0.0880832	0.929986	0.988737	-5.5696
Copb2	0.158649	6.10403	0.687786	0.49317	0.869253	-5.36843
Cope	-0.0608889	6.37332	-0.327675	0.743838	0.942561	-5.52644
Copg1	-0.068241	6.49294	-0.32785	0.743707	0.942561	-5.52639
Copg2	-0.208238	6.44748	-1.36773	0.174443	0.708836	-4.77045
Cops2	0.212336	6.35639	1.17666	0.242108	0.750169	-4.9774
Cops3	0.0250017	6.22843	0.115174	0.908537	0.985434	-5.56721
Cops5	0.446087	6.54205	2.5759	0.0114509	0.393905	-2.80001
Cops7a	0.914306	5.78266	2.07472	0.0405651	0.540519	-3.75113
Cops8	0.0714396	6.33471	0.396426	0.69263	0.933569	-5.50489
Cops9	-0.0076971	6.85287	-0.0460846	0.963334	0.99476	-5.57204
Coq2	-0.00452419	6.36645	-0.0240168	0.980887	0.999415	-5.57271
Coq9	-0.0479761	6.29789	-0.310086	0.757137	0.947058	-5.5313
Coro1a	0.148155	6.50464	0.771564	0.442181	0.850671	-5.31574
Coro1b	-0.562555	6.56043	-2.59862	0.0107654	0.384629	-2.75268
Coro1c	-0.250792	6.28177	-1.1848	0.238888	0.749316	-4.96919
Coro2b	-0.0137517	6.69219	-0.0691947	0.944972	0.991054	-5.57089
Cotl1	-0.360452	5.64841	-0.801218	0.424894	0.844972	-5.29566
Cox14	-0.144625	6.32555	-0.790602	0.431036	0.846516	-5.30294
Cox17	-0.0516129	6.97471	-0.387066	0.699525	0.934565	-5.50807
Cox20	0.222025	6.24596	1.05272	0.294991	0.783575	-5.09551
Cox4i1	0.379747	8.61565	1.6657	0.0988836	0.635285	-4.38868
Cox5a	0.281386	7.04837	1.18991	0.236883	0.749316	-4.96401
Cox5b	0.0406916	7.8411	0.170843	0.864691	0.976088	-5.56031
Cox6a1	-0.230308	8.5951	-0.859933	0.39187	0.833322	-5.25371
Cox6b1	0.380387	6.87411	2.07288	0.0407392	0.541769	-3.75427
Cox6c	0.305308	7.74466	1.24171	0.21723	0.733526	-4.91031
Cox7a2	-0.211084	7.8682	-1.22344	0.224023	0.737339	-4.92951
Cox7a2l	-0.156441	7.20618	-0.748535	0.455884	0.856491	-5.33082
Cox7b	-0.254184	7.33518	-1.19146	0.236277	0.74892	-4.96244
Cox7c	-0.248481	7.00771	-1.46498	0.146045	0.678976	-4.6537
Cox8a	-0.293126	8.3462	-1.07613	0.284442	0.772697	-5.07418
Cp	-0.140059	6.47068	-0.812472	0.418439	0.844938	-5.28785
Cpd	-0.113091	6.62036	-0.731915	0.465922	0.856754	-5.34142
Cpe	-0.280924	9.64801	-0.828657	0.40926	0.84068	-5.27642
Cpeb2	-0.106947	6.21475	-0.463226	0.644203	0.918535	-5.48005
Cpeb3	0.139284	6.47491	0.794675	0.428673	0.846334	-5.30016
Cpeb4	-0.0940869	6.91578	-0.497214	0.620123	0.910054	-5.46593
Cplx1	-0.258199	7.94149	-1.12085	0.26502	0.763178	-5.03216
Cplx2	-0.0253332	7.55572	-0.0942742	0.925079	0.988428	-5.56911
Cpne5	0.13013	6.08855	0.679501	0.498381	0.87065	-5.37331
Cpsf6	0.12443	6.42749	0.653092	0.515187	0.878424	-5.38849
Cpsf7	0.0458002	6.15111	0.222373	0.824474	0.964996	-5.55153
Cpt1a	-0.251982	6.48156	-1.27254	0.206113	0.72929	-4.87729
Cpt2	-0.0325343	6.38939	-0.174264	0.862008	0.975801	-5.5598
Cr1l	-0.130092	6.53327	-1.00036	0.319535	0.797205	-5.14156
Cracdl	-0.268994	6.26761	-1.15451	0.251026	0.756456	-4.99944
Creb1	0.0412645	6.2965	0.213252	0.831562	0.968542	-5.55325
Crebbp	-0.184925	6.49327	-0.959336	0.339689	0.811616	-5.17604
Crebrf	-0.0770555	6.56899	-0.38114	0.703903	0.934865	-5.51004
Creld1	-0.272592	6.43987	-1.42738	0.156567	0.689908	-4.69975
Crim1	0.52402	6.24731	2.55718	0.0120451	0.396377	-2.83875
Crip1	0.35988	6.5977	1.60963	0.110613	0.651697	-4.46595
Crip2	-0.050437	6.77894	-0.215072	0.830146	0.968149	-5.55291
Crip3	0.218488	6.32182	1.03435	0.303453	0.786268	-5.11193
Cript	0.135777	6.26881	0.7348	0.464171	0.856754	-5.3396
Crk	-0.0902292	6.73694	-0.486869	0.62741	0.911773	-5.47033
Crkl	0.317631	6.47296	2.01128	0.0469707	0.55346	-3.8584
Crmp1	-0.0522919	6.62806	-0.26984	0.787836	0.95502	-5.54141
Crot	0.0378294	6.36478	0.20693	0.836483	0.969974	-5.5544
Crtap	0.0120698	6.15027	0.0642544	0.948895	0.991054	-5.57117
Crtc1	0.203117	6.28603	0.991333	0.323901	0.80118	-5.14927
Cryab	0.0318097	6.85072	0.160213	0.873035	0.977844	-5.56184
Crym	0.239736	6.08897	1.022	0.309232	0.790703	-5.12281
Cryzl1	0.139892	6.35129	0.737754	0.462381	0.85654	-5.33772
Cs	-0.0499551	7.03714	-0.293974	0.769383	0.950754	-5.53551
Csdc2	0.197745	6.4065	1.00329	0.31813	0.796742	-5.13905
Csde1	-0.191008	7.17723	-0.788718	0.432132	0.846516	-5.30422
Csf1r	-0.140825	6.96925	-0.652573	0.51552	0.878424	-5.38879
Csnk1a1	0.0542605	7.39834	0.293053	0.770086	0.950754	-5.53575
Csnk1d	-0.156773	6.50329	-0.815006	0.416994	0.843619	-5.28607
Csnk1e	-0.419978	6.73875	-2.56244	0.0118756	0.396377	-2.8279
Csnk1g2	-0.0151165	6.87516	-0.0680908	0.945848	0.991054	-5.57095
Csnk2a1	-0.109057	6.63346	-0.488196	0.626473	0.911327	-5.46977
Csnk2a2	0.25738	6.44586	1.54991	0.124304	0.66485	-4.54549
Csnk2b	0.358374	6.38651	1.76031	0.0813938	0.613539	-4.25271
Cspg4	0.197487	6.43996	1.09202	0.277434	0.770796	-5.05944
Cspg5	0.371519	7.54009	1.47887	0.142298	0.678976	-4.63639
Csprs	-0.00502325	6.50733	-0.0240868	0.980831	0.999415	-5.57271
Csrp1	0.317515	7.5616	1.76192	0.0811204	0.613539	-4.25034
Cst3	0.49623	9.55952	1.03677	0.302327	0.786268	-5.10978
Cstb	0.0132817	6.46284	0.0828325	0.934149	0.989462	-5.56999
Cstf2	0.041821	6.19175	0.207997	0.835652	0.969974	-5.55421
Cstf2t	0.134603	6.28335	0.630143	0.53003	0.886202	-5.4012
Cstf3	0.117561	6.1201	0.580095	0.563148	0.892351	-5.42735
Ctbp1	0.00872328	6.89061	0.0398245	0.968312	0.996327	-5.57227
Ctcf	0.0513124	6.36966	0.277919	0.781645	0.953662	-5.53949
Ctdnep1	0.00114791	6.86475	0.00981827	0.992186	0.999415	-5.57292
Ctdsp1	-0.0945952	6.62198	-0.566298	0.572453	0.892618	-5.43418
Ctdsp2	0.0942188	6.87309	0.480839	0.631675	0.912144	-5.47286
Ctdspl	-0.127764	6.38986	-0.672897	0.502555	0.871193	-5.37716
Cthrc1	-0.24608	6.20553	-1.35756	0.177639	0.709329	-4.78222
Ctla2a	-0.275259	6.67713	-0.676264	0.500425	0.871186	-5.37521
Ctnna1	-0.060641	6.88395	-0.367544	0.713986	0.937313	-5.51444
Ctnna2	-0.374667	6.19155	-1.78177	0.0778046	0.611279	-4.2209
Ctnnb1	-0.0391791	8.19859	-0.233141	0.816126	0.962785	-5.5494
Ctnnbip1	0.466791	6.28871	2.67881	0.00863173	0.381094	-2.58275
Ctnnd1	-0.44799	6.23714	-2.77043	0.00666847	0.351301	-2.38326
Ctnnd2	-0.326938	7.02044	-1.85888	0.0659668	0.587626	-4.10361
Ctsa	0.284971	6.55937	1.29846	0.197098	0.727641	-4.84894
Ctsb	-0.0708326	7.20822	-0.534211	0.594374	0.900626	-5.44944
Ctsd	-0.118541	8.39732	-0.424249	0.67229	0.927179	-5.49501
Ctsl	-0.228493	7.20903	-1.19947	0.233164	0.745452	-4.95427
Ctso	0.456343	6.22821	2.22345	0.0284218	0.483808	-3.48786
Ctss	-0.273483	7.63014	-1.11492	0.267542	0.765972	-5.03783
Ctsz	0.105281	6.91168	0.668265	0.505495	0.873435	-5.37984
Cttn	0.116734	6.72426	0.702431	0.484032	0.86529	-5.35965
Ctxn1	0.287933	6.97705	1.35182	0.179463	0.710425	-4.78882
Cuedc1	-0.0546146	6.25748	-0.243375	0.80821	0.959989	-5.54729
Cuedc2	0.153001	6.90367	0.922191	0.358635	0.819151	-5.20604
Cul1	-0.14445	6.52024	-0.769989	0.44311	0.850671	-5.31679
Cul2	0.020128	6.4375	0.104635	0.916874	0.986232	-5.56822
Cul3	-0.097687	6.7389	-0.442541	0.659047	0.922245	-5.48815
Cul5	-0.155749	6.13871	-0.704372	0.482829	0.865157	-5.35847
Cuta	-0.297191	6.38317	-1.68868	0.0943784	0.629939	-4.35631
Cux1	0.0319686	6.3596	0.156	0.876346	0.978584	-5.56241
Cwc15	-0.133326	6.57946	-0.768099	0.444227	0.851445	-5.31804
Cwc22	0.247981	6.21515	1.20815	0.22982	0.743655	-4.94535
Cwc27	0.0374643	6.29152	0.206864	0.836534	0.969974	-5.55441
Cx3cl1	-0.133835	7.26666	-0.591169	0.555733	0.892351	-5.42175
Cx3cr1	0.0268279	6.67012	0.142216	0.887194	0.981142	-5.56419
Cxcl12	0.469585	7.94465	1.73032	0.0866396	0.620022	-4.29657
Cxcl14	0.291559	6.91878	1.41347	0.160605	0.696796	-4.7165
Cyb5a	0.139623	6.46951	0.624342	0.533816	0.888659	-5.40434
Cyb5b	-0.104607	6.59141	-0.501899	0.616835	0.910054	-5.46391
Cyb5d1	0.264677	6.42151	1.58471	0.116171	0.656742	-4.49948
Cyb5r3	-0.104296	6.47133	-0.545979	0.586289	0.897603	-5.44395
Cyba	0.190283	6.35438	0.934323	0.352374	0.814932	-5.19637
Cybc1	-0.0265433	6.50018	-0.170325	0.865096	0.976088	-5.56039
Cyc1	0.198636	6.58239	1.06309	0.290285	0.779557	-5.08612
Cycs	-0.141472	7.17631	-0.72458	0.470391	0.859548	-5.34603
Cyfip1	-0.120622	6.4049	-0.660637	0.510355	0.87548	-5.38422
Cyfip2	-0.220697	7.81895	-0.922944	0.358245	0.819071	-5.20544
Cygb	-0.24348	6.1252	-1.1459	0.254557	0.758161	-5.0079
Cyld	0.0415899	6.38323	0.230482	0.818185	0.963502	-5.54994
Cyp2d12	-0.541179	8.30542	-2.1645	0.0327917	0.501448	-3.59417
Cyp2d22	0.138615	6.27294	0.869536	0.386624	0.830846	-5.24657
Cyp2j9	0.243107	6.41358	1.47019	0.14463	0.678976	-4.64722
Cyp46a1	-0.0909863	6.13636	-0.374204	0.70904	0.935093	-5.5123
Cyria	-0.120646	6.66134	-0.727347	0.468703	0.858962	-5.34429
Cyrib	-0.563216	6.69377	-2.87748	0.00489564	0.323606	-2.1431
Cys1	0.0882272	6.33548	0.545712	0.586472	0.897603	-5.44407
Cystm1	-0.346199	6.45208	-1.90052	0.0602277	0.585507	-4.03838
Cyth2	-0.000517984	6.72291	-0.00358308	0.997148	0.99944	-5.57296
Cyyr1	-0.115576	6.74249	-0.579029	0.563863	0.892351	-5.42788
D430041D05Rik	-0.155674	6.19472	-1.07633	0.284352	0.772697	-5.07399
D5Ertd579e	-0.435807	6.21474	-2.3996	0.0182527	0.430132	-3.15514
D830031N03Rik	-0.387909	6.73129	-1.85004	0.0672426	0.587626	-4.11729
D8Ertd738e	-0.259284	6.4448	-1.39189	0.167024	0.7028	-4.74216
Daam2	0.132381	6.50543	0.687995	0.493039	0.869253	-5.3683
Dab1	0.172751	6.49668	0.904413	0.367937	0.822054	-5.21998
Dab2	0.154218	6.6246	0.981489	0.328706	0.805708	-5.1576
Dab2ip	-0.229202	6.68904	-1.15211	0.252005	0.757746	-5.0018
Dact3	0.00510369	6.6385	0.0246406	0.98039	0.999415	-5.5727
Dagla	-0.107181	6.32277	-0.576814	0.565354	0.892351	-5.42899
Daglb	-0.263808	6.30167	-1.60993	0.110546	0.651697	-4.46554
Dao	0.198791	6.52118	1.20753	0.230059	0.743692	-4.94599
Dap3	0.283754	6.28142	1.49444	0.13819	0.678976	-4.61681
Dapk1	-0.441106	6.21169	-2.42479	0.0171007	0.42524	-3.10576
Dars	-0.152543	6.25418	-0.804909	0.42277	0.844972	-5.29311
Dazap1	-0.020322	6.38899	-0.141887	0.887453	0.981142	-5.56423
Dazap2	0.330265	7.08922	2.25524	0.0262839	0.481499	-3.42948
Dbi	0.667696	7.21546	2.1867	0.0310816	0.498487	-3.55443
Dbn1	-0.323697	6.30087	-1.83363	0.069665	0.590306	-4.14252
Dbndd2	0.336175	6.89834	1.54972	0.12435	0.66485	-4.54574
Dbp	-0.0976283	6.51954	-0.451136	0.652862	0.919129	-5.48483
Dcaf11	0.288848	6.19516	1.42571	0.157048	0.690637	-4.70177
Dcaf15	0.0999141	6.35123	0.536576	0.592745	0.899708	-5.44835
Dcaf6	-0.108215	5.55785	-0.240776	0.810219	0.960341	-5.54784
Dcaf7	-0.111806	6.6046	-0.703677	0.483259	0.865157	-5.35889
Dcaf8	-0.448657	6.65513	-2.44961	0.016029	0.419441	-3.05664
Dclk1	0.0700848	7.5438	0.273729	0.784854	0.953947	-5.54049
Dcp2	0.153877	6.35657	0.936213	0.351405	0.814932	-5.19485
Dctn1	-0.179117	6.51828	-1.00194	0.318776	0.79683	-5.14021
Dctn2	-0.155257	7.1676	-1.03165	0.304712	0.786268	-5.11432
Dctn3	-0.0616312	6.94006	-0.461702	0.645292	0.918535	-5.48066
Dctn4	-0.0813651	6.56052	-0.429423	0.668534	0.924551	-5.4931
Dctn5	0.0640166	6.59674	0.375452	0.708115	0.935002	-5.5119
Dctn6	-0.130988	6.16187	-0.71013	0.479267	0.865038	-5.35496
Dcun1d1	-0.222784	6.43371	-1.21523	0.227121	0.740748	-4.93803
Dcun1d2	-0.0891644	6.19294	-0.439947	0.660919	0.922767	-5.48914
Dcun1d3	-0.0495887	6.38748	-0.264807	0.7917	0.955893	-5.54257
Dcun1d4	-0.0638312	6.64113	-0.356405	0.722283	0.938944	-5.51793
Ddah1	0.21836	6.415	1.31784	0.190549	0.720646	-4.82737
Ddb1	-0.328627	6.86331	-2.2194	0.0287052	0.483808	-3.49525
Ddhd1	0.0341565	6.56003	0.196866	0.84433	0.971626	-5.55616
Ddit4	-0.481229	6.57986	-2.4847	0.0146159	0.410107	-2.98644
Ddn	0.247782	7.63495	0.722529	0.471646	0.860759	-5.3473
Ddost	-0.365373	6.54475	-2.18927	0.0308893	0.498487	-3.54982
Ddrgk1	-0.0784707	6.64351	-0.49357	0.622685	0.910699	-5.46749
Ddx1	0.23696	6.70173	1.66427	0.0991702	0.635286	-4.39069
Ddx17	-0.252673	7.19797	-1.13315	0.259843	0.758161	-5.02031
Ddx24	0.0799871	6.78302	0.417076	0.677512	0.928211	-5.49762
Ddx39b	0.0247245	7.03106	0.169816	0.865496	0.976088	-5.56046
Ddx3x	0.133341	6.9146	0.774322	0.440556	0.850009	-5.31391
Ddx3y	0.0866006	5.9308	0.351952	0.72561	0.939125	-5.5193
Ddx5	0.0563623	8.26933	0.286014	0.775456	0.950856	-5.53751
Ddx50	-0.262052	6.18514	-1.28853	0.200516	0.7288	-4.85987
Ddx6	0.0862124	7.18634	0.507108	0.613189	0.909215	-5.46164
Deaf1	-0.0906522	6.24903	-0.44679	0.655987	0.920362	-5.48652
Degs1	-0.210955	6.45102	-1.11215	0.268726	0.767096	-5.04047
Degs2	0.291963	6.28233	1.61236	0.110017	0.651697	-4.46224
Dek	-0.106422	6.69149	-0.550833	0.58297	0.896641	-5.44165
Denn2b	0.177164	6.21303	0.950589	0.344091	0.811939	-5.18321
Dennd1a	0.0245512	6.22189	0.12645	0.899628	0.984088	-5.56603
Dennd1b	0.514996	6.12135	2.38922	0.0187478	0.439128	-3.17538
Dennd3	-0.172888	6.27471	-0.905309	0.367464	0.821734	-5.21929
Dennd4a	0.175951	6.70067	1.17747	0.241785	0.750169	-4.97658
Dennd5a	0.0813489	7.26475	0.489609	0.625476	0.911213	-5.46918
Dennd5b	0.0358381	6.29991	0.198023	0.843426	0.971344	-5.55597
Denr	0.107845	6.52511	0.60991	0.543297	0.890799	-5.41203
Depp1	0.0972381	6.06959	0.305225	0.760825	0.948188	-5.53259
Derl1	-0.240793	6.29077	-1.21684	0.226512	0.740367	-4.93637
Desi1	0.236389	6.39746	1.13504	0.259057	0.758161	-5.01849
Dgcr2	0.466516	6.39811	2.39744	0.0183547	0.431225	-3.15936
Dgka	0.238333	6.39221	1.34776	0.180763	0.712274	-4.79348
Dgkb	-0.168646	6.57303	-0.899985	0.370277	0.823574	-5.22342
Dgkd	-0.252974	6.38298	-1.58915	0.115165	0.655731	-4.49355
Dgkg	-0.163764	6.17406	-0.852852	0.395767	0.834569	-5.25892
Dgki	-0.0963746	6.52544	-0.487283	0.627118	0.911773	-5.47016
Dgkz	-0.449746	6.94905	-2.64519	0.00947455	0.381094	-2.65452
Dhcr24	0.0394721	6.37964	0.215736	0.82963	0.96811	-5.55279
Dhcr7	-0.0449052	6.37143	-0.311639	0.75596	0.946279	-5.53088
Dhodh	0.163908	6.3028	0.845094	0.400064	0.836712	-5.26459
Dhrs7	0.239588	6.35245	1.29342	0.198826	0.7288	-4.85449
Dhrs7b	-0.195294	6.17934	-1.19288	0.235723	0.747773	-4.96099
Dhx15	0.0971705	6.4466	0.601753	0.548692	0.891244	-5.4163
Dhx30	0.318857	6.3561	1.71051	0.0902528	0.623497	-4.32515
Dhx36	0.0214757	6.39329	0.130884	0.896129	0.981727	-5.56554
Dhx9	-0.0545962	6.73959	-0.3529	0.724902	0.939125	-5.51901
Dido1	-0.28684	6.66624	-1.80933	0.0733853	0.598271	-4.1795
Dio2	-0.149076	6.37833	-0.698216	0.486653	0.867649	-5.36219
Dip2a	-0.0971389	6.19308	-0.601281	0.549005	0.891244	-5.41654
Dip2b	0.0428725	6.00926	0.173928	0.862272	0.975801	-5.55985
Dip2c	0.072081	6.40776	0.41341	0.680186	0.929191	-5.49894
Diras2	-0.307518	6.53714	-1.28298	0.202448	0.7288	-4.86594
Dis3l2	0.158789	6.20156	0.817936	0.415327	0.842719	-5.28402
Disp2	-0.0665401	6.71364	-0.332778	0.739994	0.942561	-5.52498
Dkk3	0.1534	6.68142	0.628167	0.531318	0.887782	-5.40227
Dlat	-0.0788904	6.56958	-0.549268	0.584038	0.896994	-5.44239
Dld	0.207924	6.79793	1.3228	0.188901	0.720646	-4.82181
Dlg1	0.304189	6.8441	1.35531	0.178353	0.709819	-4.78481
Dlg2	-0.283453	6.66483	-1.6098	0.110576	0.651697	-4.46572
Dlg3	-0.238809	6.56567	-1.4747	0.143416	0.678976	-4.6416
Dlg4	0.0184608	7.82246	0.0767021	0.939013	0.990903	-5.57041
Dlgap1	-0.233809	7.32058	-1.40577	0.162872	0.69926	-4.72569
Dlgap2	-0.0171853	6.36785	-0.105002	0.916583	0.986232	-5.56818
Dlgap3	0.260525	6.74969	1.39096	0.167306	0.7028	-4.74326
Dlgap4	-0.159594	6.59851	-0.756646	0.45103	0.854972	-5.32556
Dll4	-0.00834618	6.52283	-0.0493529	0.960736	0.993807	-5.57191
Dlst	0.307034	6.16847	1.4294	0.155988	0.688711	-4.69731
Dlx1	0.262111	6.32842	1.98421	0.0499561	0.558895	-3.90324
Dmd	-0.072997	6.36248	-0.386086	0.700249	0.934565	-5.50839
Dmtf1	-0.0653005	6.25307	-0.311209	0.756286	0.946486	-5.531
Dmtn	0.104883	6.75598	0.483087	0.630084	0.912144	-5.47192
Dmwd	-0.265187	6.37744	-1.42721	0.156615	0.689908	-4.69995
Dmxl2	0.0125544	6.67986	0.0693366	0.944859	0.991054	-5.57088
Dnaaf6b	0.442705	6.96667	2.80211	0.00609076	0.351301	-2.31298
Dnah8	0.137569	6.65799	0.789107	0.431905	0.846516	-5.30396
Dnaja1	-0.0423784	7.22983	-0.237288	0.812916	0.961485	-5.54856
Dnaja2	-0.140949	6.60913	-0.609479	0.543581	0.890799	-5.41226
Dnaja3	0.104628	6.52957	0.720653	0.472794	0.861376	-5.34847
Dnaja4	0.134262	6.57504	0.818311	0.415114	0.842719	-5.28375
Dnajb1	-0.104088	5.89743	-0.293713	0.769582	0.950754	-5.53558
Dnajb12	0.21138	6.49679	1.29974	0.196662	0.727641	-4.84753
Dnajb14	0.0928286	6.07408	0.487349	0.627071	0.911773	-5.47013
Dnajb2	-0.0216737	6.11345	-0.109883	0.912721	0.986232	-5.56773
Dnajb6	0.159222	6.97563	0.819274	0.414567	0.8425	-5.28307
Dnajb9	-0.0722765	6.30881	-0.379233	0.705314	0.934865	-5.51066
Dnajc1	0.158768	6.62208	1.18618	0.238345	0.749316	-4.96779
Dnajc10	0.0312571	6.52751	0.20328	0.839327	0.969974	-5.55505
Dnajc27	0.0385556	6.05967	0.184034	0.854357	0.974942	-5.55828
Dnajc5	-0.118155	6.67522	-0.657371	0.512443	0.877787	-5.38607
Dnajc6	-0.140581	6.29587	-0.652721	0.515425	0.878424	-5.3887
Dnajc7	-0.248979	6.54093	-1.70704	0.0908994	0.623497	-4.33014
Dnajc8	-0.105403	6.52909	-0.710516	0.479028	0.865038	-5.35473
Dner	0.031144	6.22541	0.136018	0.892079	0.981444	-5.56494
Dnm1	-0.67616	6.91775	-2.91843	0.00434047	0.323606	-2.04924
Dnm1l	0.011415	6.14836	0.0507944	0.95959	0.993328	-5.57184
Dnm2	-0.124963	6.85224	-0.670547	0.504046	0.871903	-5.37853
Dock1	-0.184569	6.31361	-0.817072	0.415818	0.843145	-5.28462
Dock3	-0.221494	6.45016	-1.17533	0.242635	0.750658	-4.97872
Dock4	-0.111093	6.25806	-0.572194	0.568467	0.892351	-5.43128
Dock6	-0.115382	6.54128	-0.574325	0.56703	0.892351	-5.43023
Dock9	-0.172344	6.59967	-0.754659	0.452216	0.855756	-5.32685
Dok6	0.288107	6.18672	1.45538	0.148676	0.678976	-4.66556
Dpp6	0.60942	5.46044	1.47312	0.143841	0.678976	-4.64358
Dpp8	0.320673	6.82072	1.83929	0.068822	0.589588	-4.13385
Dpy19l1	0.13784	6.01026	0.674234	0.501709	0.871186	-5.37639
Dpysl2	0.0264116	7.96489	0.118179	0.906162	0.984506	-5.56691
Drap1	-0.0991431	7.0737	-0.603199	0.547734	0.891244	-5.41555
Drosha	-0.349105	6.0365	-1.92891	0.0565605	0.576921	-3.99314
Dstn	0.133256	6.72015	0.722669	0.47156	0.860759	-5.34722
Dtna	-0.200386	6.43535	-1.22333	0.224064	0.737339	-4.92962
Dtx3	-0.161872	7.02542	-0.876035	0.383098	0.827531	-5.24169
Dusp1	-0.153773	6.57165	-0.476516	0.63474	0.913352	-5.47465
Dusp3	0.0200024	7.01373	0.121007	0.903927	0.984196	-5.56661
Dusp7	-0.124699	6.14015	-0.576164	0.565791	0.892351	-5.42931
Dvl1	-0.0648862	6.17837	-0.348478	0.728209	0.939871	-5.52035
Dync1h1	-0.00146333	6.34969	-0.00791387	0.993701	0.99944	-5.57293
Dync1i1	-0.103248	6.11729	-0.485178	0.628605	0.912144	-5.47105
Dync1i2	0.146813	6.7282	0.803987	0.4233	0.844972	-5.29375
Dync1li1	-0.342029	6.16008	-1.78296	0.0776084	0.61086	-4.21911
Dync1li2	-0.139061	6.1434	-0.747081	0.456757	0.856491	-5.33176
Dynll1	0.245901	7.89021	1.08687	0.279691	0.770796	-5.06424
Dynll2	0.459906	7.66573	1.57114	0.11929	0.656742	-4.51754
Dynlrb1	-0.452454	6.77876	-2.35315	0.02056	0.459958	-3.24505
Dyrk1a	0.0891166	6.45592	0.423819	0.672603	0.927179	-5.49517
Dzank1	0.0165065	6.37988	0.0860465	0.9316	0.989215	-5.56975
Dzip1	0.188033	6.20077	0.931673	0.353736	0.815475	-5.19849
Ebf1	0.112871	6.45535	0.761776	0.447976	0.854057	-5.32221
Ece1	0.170318	6.2476	0.875601	0.383333	0.827531	-5.24202
Ech1	0.403055	6.52445	2.02746	0.0452596	0.552595	-3.83132
Ecpas	0.284322	6.29094	1.38626	0.168733	0.704646	-4.74881
Edf1	0.0383384	6.69736	0.234832	0.814817	0.96215	-5.54906
Eef1a2	-0.0871231	7.79534	-0.523091	0.602061	0.90531	-5.45452
Eef1b2	-0.0850692	6.38341	-0.221287	0.825318	0.964996	-5.55174
Eef1g	-0.0220429	7.27129	-0.0877248	0.93027	0.98881	-5.56963
Eef2	0.370456	8.99509	1.23462	0.219849	0.735169	-4.91779
Efhd2	0.00518491	7.18938	0.0255759	0.979646	0.999415	-5.57268
Efnb3	-0.276822	6.25431	-1.30539	0.194737	0.724287	-4.84126
Efr3a	0.138139	5.84369	0.52911	0.597895	0.902853	-5.45178
Eftud2	0.134229	6.12048	0.704984	0.482449	0.865038	-5.3581
Egfl7	0.281906	7.16823	1.28096	0.203154	0.728934	-4.86815
Egln1	-0.151334	6.4482	-0.904317	0.367988	0.822054	-5.22006
Egln2	0.165643	7.56881	0.750388	0.454772	0.855777	-5.32962
Egr1	-0.00119276	6.80632	-0.00427307	0.996599	0.99944	-5.57295
Egr3	0.00820674	5.98867	0.033432	0.973396	0.997455	-5.57248
Ehd2	0.0343638	6.36685	0.166394	0.868181	0.97651	-5.56096
Ehmt2	-0.230787	6.53297	-1.3223	0.189068	0.720646	-4.82237
Ei24	-0.259719	6.20968	-1.40083	0.164342	0.69926	-4.73158
Eid1	-0.107	6.81466	-0.530265	0.597097	0.902396	-5.45125
Eid2	-0.0154819	6.29185	-0.0953367	0.924237	0.988175	-5.56902
Eif1	-0.0403156	8.47234	-0.167493	0.867318	0.976378	-5.5608
Eif1b	-0.125866	6.70158	-0.580718	0.562729	0.892351	-5.42704
Eif2b5	-0.158689	6.18475	-0.952505	0.343124	0.811939	-5.18164
Eif2s3x	0.284375	6.3194	1.44099	0.152692	0.684292	-4.68321
Eif3a	0.00567147	6.92882	0.03807	0.969707	0.996848	-5.57233
Eif3b	-0.173481	6.26253	-0.846329	0.399378	0.836712	-5.26369
Eif3c	-0.136216	6.39989	-0.677875	0.499407	0.87065	-5.37427
Eif3d	-0.161247	5.97617	-0.734507	0.464348	0.856754	-5.33978
Eif3e	-0.0951176	6.39199	-0.473014	0.637228	0.915233	-5.47609
Eif3f	0.140919	7.21204	0.788687	0.432149	0.846516	-5.30424
Eif3g	-0.0177123	6.21722	-0.0908118	0.927823	0.988732	-5.56939
Eif3h	0.258417	7.11279	1.27986	0.203539	0.728934	-4.86935
Eif3k	0.237292	6.52996	1.24499	0.216028	0.733509	-4.90684
Eif3m	-0.203572	6.53348	-1.14243	0.255988	0.758161	-5.01129
Eif4a1	-0.0726773	7.24256	-0.316288	0.752439	0.944385	-5.52962
Eif4a2	0.0553051	8.21984	0.235541	0.814267	0.961763	-5.54892
Eif4a3	-0.0487956	6.3918	-0.324409	0.746302	0.942688	-5.52736
Eif4b	-0.350877	7.05623	-2.25862	0.0260652	0.481499	-3.42323
Eif4e	-0.180353	6.59812	-0.787264	0.432978	0.846516	-5.30521
Eif4e3	-0.14828	6.36587	-0.719811	0.47331	0.861376	-5.34899
Eif4ebp2	-0.0392508	6.36142	-0.189232	0.850293	0.973191	-5.55744
Eif4g1	-0.307958	6.74573	-1.73289	0.0861796	0.620022	-4.29284
Eif4g2	-0.291662	7.02554	-1.45468	0.14887	0.678976	-4.66642
Eif4g3	-0.261223	6.63592	-1.10446	0.272029	0.76884	-5.04776
Eif4h	0.220583	7.38163	1.13046	0.260969	0.758991	-5.02291
Eif5	0.0450268	6.3254	0.258336	0.796676	0.95643	-5.54404
Eif5a	0.113686	7.42032	0.584235	0.56037	0.892351	-5.42527
Elavl1	-0.141357	6.49239	-0.891444	0.374818	0.824153	-5.22999
Elavl2	-0.00539951	6.23408	-0.0297926	0.976291	0.998226	-5.57258
Elavl3	-0.252394	6.74368	-1.2835	0.202264	0.7288	-4.86537
Elavl4	-0.336104	5.78961	-0.742945	0.459246	0.85654	-5.33441
Elfn2	-0.0603566	6.22249	-0.377375	0.70669	0.935002	-5.51127
Elk3	-0.273055	6.44312	-1.41554	0.159997	0.695713	-4.71401
Elk4	-0.0440064	6.18446	-0.206094	0.837134	0.969974	-5.55455
Elmo1	0.206921	6.19876	1.13542	0.258898	0.758161	-5.01811
Elmo2	-0.142024	6.38246	-0.602227	0.548378	0.891244	-5.41605
Elmod1	-0.229486	6.30776	-1.45329	0.149254	0.678976	-4.66813
Elob	-0.0252113	7.13118	-0.157372	0.875267	0.978363	-5.56223
Eloc	0.0799452	6.35283	0.414703	0.679242	0.929191	-5.49848
Elof1	-0.402104	8.28316	-1.65233	0.101585	0.641394	-4.40733
Emc10	-0.236086	6.85621	-1.24237	0.216989	0.733526	-4.90961
Emc2	-0.156585	6.39022	-0.974429	0.33218	0.806758	-5.16352
Emc4	-0.269237	6.36477	-1.48461	0.140774	0.678976	-4.6292
Emc7	-0.0366777	6.66952	-0.184606	0.85391	0.974856	-5.55819
Emcn	-0.421226	6.41539	-1.91604	0.058199	0.581966	-4.01373
Eml2	-0.0220946	6.71685	-0.13778	0.89069	0.981444	-5.56473
Enah	0.226733	6.67662	1.18576	0.238512	0.749316	-4.96822
Enc1	-0.437287	7.63134	-2.1784	0.0317121	0.498487	-3.56934
Endod1	-0.122543	6.3009	-0.703018	0.483668	0.865157	-5.35929
Eng	0.0420499	7.52551	0.148933	0.881904	0.979725	-5.56335
Enho	-0.422676	5.98164	-0.992403	0.323382	0.801067	-5.14836
Eno1	-0.471462	7.94006	-1.69519	0.0931324	0.628856	-4.34706
Eno2	-0.476543	7.82037	-1.82796	0.070519	0.590306	-4.15119
Enpp2	0.00835167	6.38898	0.0355304	0.971727	0.997107	-5.57241
Enpp5	0.0235945	6.65163	0.107232	0.914818	0.986232	-5.56798
Ensa	-0.317731	7.03291	-1.58008	0.117227	0.656742	-4.50566
Entr1	-0.350387	6.31667	-1.7511	0.0829759	0.617382	-4.26625
Eny2	0.372238	6.21482	2.00808	0.0473156	0.55346	-3.86373
Eogt	0.0801699	6.84977	0.408001	0.68414	0.931062	-5.50086
Ep400	-0.120622	6.5656	-0.716779	0.475171	0.862471	-5.35087
Epas1	-0.329293	8.49824	-1.16663	0.246117	0.751535	-4.98743
Epb41l1	-0.0449124	7.10461	-0.253896	0.800094	0.957333	-5.54503
Epb41l2	-0.165524	6.88245	-0.990596	0.324259	0.80118	-5.1499
Epb41l3	-0.307124	5.98131	-1.41631	0.159773	0.695519	-4.71309
Epdr1	0.00655118	6.19598	0.0348291	0.972285	0.997107	-5.57244
Epha4	0.0731418	6.63805	0.297972	0.766339	0.950754	-5.53449
Epha5	-0.0681659	6.35769	-0.420497	0.675019	0.927725	-5.49638
Epha6	-0.238662	5.95201	-1.05821	0.292493	0.781542	-5.09055
Ephb1	0.135084	6.14448	0.731893	0.465935	0.856754	-5.34144
Ephb4	0.085599	6.01853	0.398572	0.691053	0.932615	-5.50415
Ephx1	-0.116766	6.54063	-0.70124	0.484772	0.865999	-5.36037
Ephx4	-0.213249	6.34108	-1.40336	0.163589	0.69926	-4.72857
Epm2aip1	0.260533	5.98872	1.26299	0.209513	0.729957	-4.88761
Epn1	0.0405189	7.74214	0.246916	0.805476	0.959196	-5.54654
Epop	-0.320413	6.2376	-1.49902	0.137	0.678976	-4.61102
Eps15	0.339542	7.08041	1.79889	0.0750349	0.601896	-4.19526
Erbin	0.0448741	6.70509	0.256212	0.79831	0.957102	-5.54451
Erc2	0.331584	6.44957	1.744	0.0842136	0.620022	-4.27665
Erdr1	-0.328855	6.73622	-1.24533	0.215903	0.733509	-4.90647
Erg	-0.0602759	6.33873	-0.291488	0.771278	0.950754	-5.53614
Ergic1	-0.132813	6.23819	-0.860652	0.391476	0.833322	-5.25318
Ergic3	-0.106455	6.33827	-0.633358	0.527937	0.884994	-5.39945
Erh	0.240352	6.34406	1.44263	0.15223	0.682614	-4.6812
Eri3	-0.203709	6.67764	-1.08414	0.280892	0.770796	-5.06677
Erp29	-0.130055	6.36732	-0.63114	0.52938	0.886072	-5.40066
Errfi1	-0.268152	6.13111	-1.37063	0.173539	0.708777	-4.76708
Esam	-0.109812	6.93159	-0.467313	0.641286	0.917686	-5.4784
Esd	-0.0808933	6.75819	-0.508627	0.612128	0.909215	-5.46097
Esyt1	-0.088697	6.1789	-0.443915	0.658057	0.921531	-5.48762
Esyt2	0.164731	6.76247	0.757081	0.450771	0.854943	-5.32528
Etf1	-0.289506	6.56969	-1.87644	0.0634934	0.586838	-4.07627
Etnk1	-0.188766	7.12726	-0.970455	0.334147	0.806892	-5.16684
Ets1	0.00265268	6.97088	0.0138158	0.989004	0.999415	-5.57288
Ets2	-0.177247	6.15186	-0.934693	0.352185	0.814932	-5.19607
Etv1	-0.2297	6.20706	-0.88866	0.376306	0.825086	-5.23212
Etv5	0.0674358	6.22922	0.351977	0.725591	0.939125	-5.51929
Evl	-0.132778	6.67667	-0.808988	0.420431	0.844972	-5.29028
Exd2	-0.399839	6.40602	-2.48996	0.0144143	0.409652	-2.97587
Exoc4	0.0252195	6.42019	0.165982	0.868504	0.97651	-5.56102
Exoc6b	-0.149441	6.27819	-0.786127	0.433641	0.846673	-5.30598
Exoc7	-0.0231618	6.20792	-0.129121	0.89752	0.982835	-5.56573
Ext1	-0.185246	6.26062	-0.975753	0.331527	0.806758	-5.16241
Ext2	-0.202438	6.63074	-1.25916	0.210886	0.730891	-4.89172
Extl1	-0.157762	6.14807	-0.740746	0.460573	0.85654	-5.33582
Extl2	0.00789284	6.22758	0.0419142	0.96665	0.995583	-5.5722
Extl3	-0.246276	6.9234	-1.14509	0.25489	0.758161	-5.0087
Ezh1	0.0389382	6.25735	0.237633	0.812649	0.961316	-5.54849
F3	-0.0925577	6.47375	-0.498487	0.619229	0.910054	-5.46539
Fabp5	-0.195945	6.85045	-1.24057	0.217652	0.733675	-4.91152
Fads1	-0.292606	7.36753	-1.4778	0.142585	0.678976	-4.63773
Fads2	-0.152094	7.06595	-0.847981	0.398461	0.836712	-5.26249
Faim2	-0.177477	7.56361	-0.878263	0.381894	0.827531	-5.24001
Fam102a	-0.211704	6.07602	-1.20322	0.231716	0.744715	-4.95043
Fam107a	-0.0815551	7.49604	-0.359094	0.720277	0.93777	-5.5171
Fam110d	-0.115851	6.34121	-0.621058	0.535966	0.888705	-5.40611
Fam117b	0.401537	6.50225	1.91569	0.0582438	0.581966	-4.01428
Fam120a	-0.171011	6.75872	-0.841549	0.402036	0.838547	-5.26716
Fam120b	-0.0605178	6.23323	-0.356204	0.722433	0.938982	-5.51799
Fam131a	-0.025317	6.75864	-0.124672	0.901032	0.984088	-5.56622
Fam131b	0.0247625	6.12472	0.148347	0.882365	0.979725	-5.56342
Fam155a	-0.466559	6.27373	-2.82891	0.0056382	0.346928	-2.253
Fam163b	-0.12169	6.14942	-0.558067	0.578038	0.893926	-5.43818
Fam168a	0.00109835	6.5467	0.00535973	0.995734	0.99944	-5.57295
Fam168b	0.172463	6.84384	0.769365	0.443479	0.850671	-5.3172
Fam171a2	-0.192214	6.31317	-0.996783	0.321261	0.798825	-5.14463
Fam171b	-0.223416	6.22433	-1.10938	0.269911	0.767245	-5.0431
Fam174a	-0.0179211	6.6033	-0.0974803	0.922539	0.987497	-5.56884
Fam217b	-0.0822749	6.08041	-0.380352	0.704486	0.934865	-5.51029
Fam219a	-0.0168674	6.02391	-0.0798247	0.936535	0.990609	-5.5702
Fam32a	0.0986511	6.84326	0.61263	0.541504	0.890089	-5.4106
Fam3c	-0.368477	6.15884	-1.66981	0.098065	0.635285	-4.38292
Far1	0.148966	6.24582	0.732307	0.465684	0.856754	-5.34117
Farsb	-0.329351	6.10713	-1.73656	0.0855253	0.620022	-4.2875
Fasn	-0.32189	6.16544	-1.598	0.11318	0.6526	-4.48166
Fastk	0.0654577	6.16364	0.346142	0.729959	0.940294	-5.52105
Fau	0.547276	8.59529	2.32159	0.0222712	0.473814	-3.30526
Fbxl16	-0.442138	7.80667	-1.98204	0.050202	0.558895	-3.90681
Fbxl17	-0.238787	6.78878	-1.31986	0.189878	0.720646	-4.82511
Fbxl19	0.014634	6.14703	0.0769035	0.938853	0.990879	-5.5704
Fbxl3	-0.236614	6.45482	-1.1738	0.243246	0.751002	-4.98026
Fbxo11	0.0905108	6.68031	0.450066	0.653631	0.919543	-5.48525
Fbxo21	0.258156	6.36956	1.25475	0.212475	0.733154	-4.89644
Fbxo3	-0.0664633	6.35507	-0.360498	0.719231	0.93777	-5.51666
Fbxo31	-0.510122	6.63065	-2.66681	0.00892437	0.381094	-2.60845
Fbxo38	-0.0109742	6.43611	-0.053406	0.957514	0.99236	-5.57173
Fbxo44	0.227086	6.15378	1.05883	0.292211	0.781357	-5.08998
Fbxo9	-0.163171	6.29162	-0.756112	0.451349	0.855158	-5.32591
Fbxw11	-0.155689	6.60132	-0.832903	0.406872	0.84068	-5.27339
Fbxw2	-0.0190178	6.25128	-0.0900374	0.928436	0.988732	-5.56945
Fbxw7	-0.504359	6.40963	-3.20915	0.00178664	0.259936	-1.35218
Fcgrt	0.0141877	6.55117	0.0668362	0.946845	0.991054	-5.57103
Fcho2	0.164938	6.4573	0.973806	0.332488	0.806758	-5.16404
Fdft1	-0.101715	6.34948	-0.507157	0.613154	0.909215	-5.46162
Fdps	-0.126568	6.19873	-0.648018	0.518449	0.879226	-5.39134
Fermt2	0.20087	6.81996	0.94593	0.346451	0.812874	-5.187
Fez1	-0.0115701	6.37447	-0.0585159	0.953454	0.991433	-5.57148
Fgd5	0.26477	6.23813	1.35926	0.177104	0.709277	-4.78027
Fgf12	0.047852	6.69127	0.216463	0.829065	0.967597	-5.55265
Fgfr1	-0.109175	6.01681	-0.533982	0.594532	0.900626	-5.44955
Fgfr1op2	-0.557833	6.18978	-3.2585	0.00152807	0.257748	-1.22866
Fgfr3	0.162715	6.43481	0.848137	0.398375	0.836712	-5.26237
Fh1	0.208226	6.13827	0.97266	0.333055	0.806758	-5.165
Fis1	-0.446359	6.71372	-2.23246	0.0278015	0.483607	-3.4714
Fjx1	0.0189206	6.2076	0.0849627	0.93246	0.989215	-5.56983
Fkbp1a	-0.0561435	7.59958	-0.354629	0.72361	0.939125	-5.51848
Fkbp2	0.165114	6.83116	0.968258	0.335237	0.807654	-5.16866
Fkbp3	0.0112093	6.54617	0.0591735	0.952931	0.991433	-5.57144
Fkbp4	0.27461	6.38994	1.49493	0.138062	0.678976	-4.61619
Fkbp8	0.0610467	6.72799	0.338317	0.735829	0.94195	-5.52337
Flcn	0.107692	6.35324	0.631998	0.528822	0.885902	-5.40019
Fli1	0.289746	6.31184	1.31888	0.190203	0.720646	-4.82621
Flii	-0.00212186	6.41415	-0.0105135	0.991632	0.999415	-5.57291
Flot1	0.135869	6.46597	0.800942	0.425053	0.844972	-5.29585
Flot2	-0.292448	6.30141	-1.31824	0.190418	0.720646	-4.82693
Flt1	-0.0268748	8.07519	-0.0911596	0.927547	0.988732	-5.56936
Flywch1	-0.216758	6.67135	-1.05811	0.29254	0.781542	-5.09064
Fmn2	-0.0548041	6.40528	-0.369732	0.712359	0.936882	-5.51374
Fmnl2	-0.418961	6.35571	-2.06723	0.0412794	0.545212	-3.76394
Fmo2	-0.120262	5.64961	-0.432484	0.666316	0.924186	-5.49196
Fmr1	-0.243846	6.38311	-1.40057	0.16442	0.69926	-4.73189
Fn1	0.150091	6.9345	0.648562	0.518099	0.879226	-5.39104
Fnbp1	-0.330391	6.24484	-1.67749	0.0965517	0.631514	-4.37213
Fnbp1l	0.114783	6.48188	0.687491	0.493355	0.869253	-5.3686
Fndc5	-0.148427	6.1698	-0.850256	0.397202	0.83614	-5.26082
Fnta	0.128333	6.18276	0.710425	0.479084	0.865038	-5.35478
Fosl2	-0.0408675	6.17286	-0.179563	0.857857	0.975072	-5.55899
Foxc1	-0.0632284	6.26008	-0.256212	0.79831	0.957102	-5.54451
Foxf2	-0.414285	6.26528	-1.70579	0.0911319	0.623606	-4.33192
Foxg1	-0.0402649	6.48891	-0.212898	0.831837	0.968644	-5.55332
Foxk2	0.0944638	6.32569	0.536973	0.592472	0.899708	-5.44816
Foxp1	-0.108014	6.96434	-0.627669	0.531643	0.888128	-5.40254
Foxq1	0.0936693	6.15576	0.412646	0.680744	0.929191	-5.49921
Frrs1l	0.0683659	6.58258	0.362436	0.717787	0.937573	-5.51606
Fry	-0.0367553	7.44034	-0.193408	0.84703	0.972604	-5.55675
Fryl	-0.0346796	6.57005	-0.187512	0.851637	0.973569	-5.55772
Fscn1	-0.2196	6.60969	-1.18624	0.238322	0.749316	-4.96774
Fth1	0.784675	9.87825	1.73728	0.0853989	0.620022	-4.28646
Ftl1	0.141749	8.33086	1.02921	0.305848	0.787002	-5.11647
Fto	-0.0656588	6.34829	-0.336535	0.737169	0.942025	-5.52389
Fubp1	0.366301	6.12398	1.56405	0.120947	0.657921	-4.52691
Furin	-0.119127	6.29174	-0.592439	0.554886	0.892351	-5.4211
Fus	0.00738804	7.39739	0.0391776	0.968826	0.996592	-5.5723
Fut8	-0.155956	6.17026	-0.778463	0.438123	0.848768	-5.31114
Fut9	-0.103142	6.25702	-0.545484	0.586628	0.897603	-5.44418
Fxr1	0.115785	6.4059	0.577459	0.564919	0.892351	-5.42867
Fxr2	-0.177188	6.51869	-1.05507	0.293919	0.781926	-5.09339
Fxyd1	0.151497	6.7406	0.876165	0.383027	0.827531	-5.2416
Fxyd5	0.138041	7.06972	0.770512	0.442802	0.850671	-5.31644
Fxyd7	-0.352879	6.09479	-1.36307	0.175902	0.709277	-4.77585
Fyn	-0.0676293	6.81349	-0.441032	0.660136	0.922767	-5.48873
Fyttd1	-0.151004	6.26906	-0.942351	0.34827	0.813785	-5.1899
Fzd6	0.108283	6.12671	0.499349	0.618624	0.910054	-5.46501
Fzr1	-0.218339	6.07682	-1.10815	0.270437	0.767245	-5.04426
G3bp1	0.445955	6.2862	2.34818	0.0208214	0.461224	-3.25458
G3bp2	0.251365	6.76854	1.41191	0.161062	0.697604	-4.71836
Gaa	-0.161239	6.78919	-0.879411	0.381274	0.827531	-5.23915
Gab1	-0.556986	6.2518	-2.95214	0.00392759	0.312156	-1.97115
Gabarap	0.0967066	7.11564	0.517782	0.605747	0.907461	-5.45691
Gabarapl1	0.136243	7.83325	0.801319	0.424835	0.844972	-5.29559
Gabarapl2	0.207347	7.60793	1.03028	0.305348	0.786268	-5.11553
Gabbr1	-0.121442	7.02576	-0.708213	0.480451	0.865038	-5.35613
Gabbr2	0.0229611	6.79166	0.0998118	0.920692	0.987472	-5.56864
Gabra1	0.124837	7.09869	0.522503	0.602469	0.905748	-5.45479
Gabra2	-0.413358	6.04923	-0.874751	0.383793	0.82792	-5.24266
Gabra3	0.107732	6.08664	0.501258	0.617285	0.910054	-5.46419
Gabra5	0.116195	5.9123	0.564277	0.573821	0.892618	-5.43517
Gabrb1	-0.446763	6.46903	-2.28383	0.024483	0.478497	-3.37634
Gabrb2	-0.0236928	6.42477	-0.112895	0.910339	0.985703	-5.56744
Gabrb3	0.151383	6.48572	0.80239	0.424219	0.844972	-5.29486
Gabrg2	-0.110027	6.25488	-0.683478	0.495876	0.869253	-5.37098
Gadd45gip1	-0.356768	6.35025	-2.09887	0.0383314	0.528849	-3.70949
Gak	0.00842987	6.48963	0.0504282	0.959881	0.993328	-5.57186
Galnt1	-0.185789	6.53476	-1.22498	0.223444	0.737339	-4.9279
Galnt9	-0.0883348	6.36465	-0.537036	0.592429	0.899708	-5.44813
Ganab	0.0508207	6.03817	0.225821	0.821799	0.963911	-5.55086
Gap43	-0.163056	6.76907	-0.914013	0.362895	0.820792	-5.21249
Gapdh	0.453406	9.10475	1.27355	0.205756	0.729074	-4.8762
Garnl3	-0.0292952	6.27021	-0.1608	0.872573	0.977792	-5.56175
Garre1	0.194103	6.54001	0.961684	0.338514	0.810782	-5.17411
Gars	-0.268853	6.51984	-1.4385	0.153396	0.685786	-4.68625
Gas6	-0.220568	6.68837	-1.15923	0.249106	0.755221	-4.99477
Gas7	-0.444398	7.11924	-1.91408	0.058451	0.582481	-4.01684
Gatad1	-0.334507	6.44651	-1.6912	0.0938935	0.629939	-4.35272
Gatad2b	0.168122	6.51942	0.938133	0.350423	0.81477	-5.19331
Gatm	-0.101711	7.19425	-0.505344	0.614422	0.909215	-5.46241
Gbp6	0.284795	6.31787	1.40286	0.163736	0.69926	-4.72916
Gclm	-0.257607	6.08889	-1.37887	0.170992	0.706285	-4.75747
Gcnt2	-0.265736	6.28792	-1.43115	0.155486	0.687728	-4.69518
Gda	-0.166863	6.11316	-0.679663	0.498279	0.87065	-5.37322
Gde1	-0.288327	6.99651	-1.54492	0.125505	0.66485	-4.552
Gdi1	0.130993	6.98321	0.298018	0.766304	0.950754	-5.53448
Gdi2	-0.159164	7.26455	-0.682101	0.496743	0.869253	-5.37179
Get3	-0.162481	6.63865	-0.924276	0.357554	0.818324	-5.20439
Gfap	1.2404	7.34486	3.12815	0.00230118	0.264831	-1.5517
Gfod1	-0.207031	6.45822	-1.05912	0.292079	0.781357	-5.08972
Gfra2	-0.121153	5.90166	-0.582783	0.561344	0.892351	-5.426
Gga1	0.149822	6.22017	0.947982	0.34541	0.812736	-5.18533
Ggnbp2	-0.329868	6.32638	-1.79077	0.0763373	0.605342	-4.20744
Ggt7	0.108669	6.18569	0.51121	0.610324	0.908712	-5.45983
Ghitm	-0.123437	7.2393	-0.584523	0.560177	0.892351	-5.42512
Gid8	-0.0523449	6.12054	-0.274373	0.78436	0.953947	-5.54034
Gigyf1	0.105867	6.11569	0.556475	0.579122	0.894092	-5.43895
Gimap6	-0.119065	6.55545	-0.614345	0.540374	0.889905	-5.40969
Git1	0.0223008	6.91159	0.0899089	0.928538	0.988732	-5.56946
Git2	-0.0028981	6.49566	-0.0185526	0.985235	0.999415	-5.57281
Gja1	-0.0545479	7.01239	-0.226888	0.820971	0.963911	-5.55065
Gjb6	-0.369478	6.12152	-1.91565	0.0582492	0.581966	-4.01435
Glcci1	-0.168588	6.4222	-0.906128	0.367033	0.821273	-5.21865
Glg1	-0.166375	6.06861	-0.751257	0.454252	0.855777	-5.32906
Glmp	0.265023	6.22869	1.20737	0.23012	0.743692	-4.94616
Glo1	0.153637	7.27231	0.739446	0.461358	0.85654	-5.33665
Glrb	-0.0143005	6.56394	-0.0641572	0.948972	0.991054	-5.57118
Glrx2	0.118712	6.16769	0.643911	0.521098	0.88115	-5.39363
Glrx3	-0.141512	6.60017	-0.809533	0.420119	0.844972	-5.2899
Gls	-0.220798	7.1029	-1.03026	0.305359	0.786268	-5.11555
Gltp	0.190568	6.74859	1.18022	0.240695	0.749741	-4.97381
Glud1	-0.125192	7.48663	-0.519872	0.604295	0.906733	-5.45597
Glul	0.482819	9.74227	1.22368	0.22393	0.737339	-4.92925
Glyr1	-0.168484	6.51109	-0.853719	0.395289	0.834569	-5.25829
Gm10058	0.173607	6.07493	0.839586	0.403131	0.838604	-5.26858
Gm10265	0.447661	8.37998	1.26578	0.208513	0.729957	-4.8846
Gm10354	0.0331932	6.03561	0.153166	0.878574	0.979725	-5.56279
Gm10406	-0.0695048	7.13531	-0.525531	0.600371	0.90382	-5.45341
Gm14288	-0.184575	6.39987	-1.01551	0.312301	0.791905	-5.12848
Gm14295	-0.284313	7.8097	-1.29487	0.19833	0.7288	-4.8529
Gm21783	-0.51235	6.00376	-1.88412	0.0624354	0.585933	-4.06423
Gm2a	0.0336178	6.2842	0.138076	0.890456	0.981444	-5.5647
Gm3248	0.116861	7.28214	0.530388	0.597012	0.902396	-5.4512
Gm3383	-0.118278	6.90435	-0.69522	0.48852	0.868044	-5.36399
Gm36327	-0.303666	7.47786	-1.57382	0.11867	0.656742	-4.51399
Gm3696	-0.100664	6.20985	-0.51671	0.606492	0.908099	-5.45739
Gm3893	-0.712171	5.87125	-3.28391	0.00140896	0.257748	-1.16446
Gm40469	-0.539171	6.44633	-2.27106	0.0252738	0.478497	-3.40016
Gm46840	0.0511556	6.61369	0.247274	0.8052	0.959196	-5.54646
Gm4724	1.04397	7.54537	2.70303	0.00806727	0.374524	-2.53057
Gm51591	-0.271313	7.25559	-1.40665	0.162614	0.69926	-4.72465
Gm52298	-0.152737	6.38867	-0.792146	0.430139	0.846516	-5.30189
Gm52436	-0.462391	7.73986	-2.62183	0.0101035	0.384062	-2.70394
Gm52520	-0.243908	6.49919	-1.31941	0.190025	0.720646	-4.82561
Gm52523	0.666602	8.70364	2.47297	0.0150755	0.410107	-3.01001
Gm52800	0.233531	10.0337	0.847829	0.398546	0.836712	-5.2626
Gm6570	0.261599	7.80962	1.32313	0.18879	0.720646	-4.82143
Gm6958	-0.513724	7.24793	-2.56674	0.0117383	0.395682	-2.819
Gm7271	0.0983569	6.40979	0.575779	0.56605	0.892351	-5.42951
Gm8094	0.0819641	6.53244	0.362044	0.718078	0.937573	-5.51618
Gm8439	-0.149998	6.37915	-0.80482	0.422821	0.844972	-5.29317
Gm9507	-0.375031	6.29556	-2.03287	0.0446996	0.552373	-3.82223
Gm9758	-0.00725635	6.24954	-0.045685	0.963652	0.99476	-5.57206
Gmfb	-0.0741329	6.24229	-0.328812	0.742981	0.942561	-5.52612
Gmps	-0.0266066	6.05485	-0.119492	0.905124	0.984487	-5.56677
Gna11	-0.027303	6.82221	-0.151733	0.879701	0.979725	-5.56298
Gna12	-0.202537	6.54707	-0.884431	0.378572	0.827531	-5.23534
Gna13	0.171337	6.58843	0.930668	0.354253	0.815475	-5.19929
Gnai1	-0.0655744	6.30789	-0.347431	0.728993	0.940001	-5.52067
Gnai2	-0.0219708	7.85291	-0.105031	0.916561	0.986232	-5.56818
Gnal	-0.405254	6.3583	-2.59088	0.0109947	0.389234	-2.76885
Gnao1	-0.234609	7.72117	-0.985711	0.32664	0.802674	-5.15404
Gnaq	-0.0194083	6.78494	-0.0847433	0.932634	0.989215	-5.56985
Gnas	0.17056	9.43067	0.560082	0.576668	0.892959	-5.43721
Gnaz	0.160485	6.03721	0.7456	0.457648	0.85654	-5.33271
Gnb1	-0.205116	8.00818	-0.688142	0.492947	0.869253	-5.36822
Gnb2	-0.182062	7.65289	-0.993212	0.322989	0.801067	-5.14767
Gng11	0.332757	6.50497	1.61457	0.109536	0.651697	-4.45924
Gng12	0.267105	6.54838	1.21427	0.227489	0.740748	-4.93904
Gng13	0.319483	6.57065	1.56272	0.121258	0.657921	-4.52866
Gng2	-0.124328	6.4369	-0.722201	0.471846	0.860759	-5.34751
Gng3	-0.124763	7.05241	-0.567822	0.571421	0.892618	-5.43344
Gng5	0.261468	7.17584	1.40884	0.161966	0.6987	-4.72204
Gng7	-0.258937	6.31906	-1.26947	0.207202	0.729488	-4.88062
Gnl1	-0.0776135	6.71292	-0.398595	0.691037	0.932615	-5.50415
Gnl3l	0.0657481	6.52783	0.292587	0.77044	0.950754	-5.53587
Golga2	-0.164773	6.58804	-1.13783	0.257893	0.758161	-5.01577
Golga3	0.277898	6.45828	1.51421	0.133107	0.674622	-4.59167
Golga7b	-0.10427	6.69693	-0.606996	0.545221	0.891228	-5.41356
Golim4	-0.212459	6.68007	-1.27422	0.205522	0.729074	-4.87548
Golm2	0.11744	6.40518	0.579335	0.563658	0.892351	-5.42773
Golph3	0.10174	6.54848	0.612821	0.541377	0.890089	-5.41049
Gon4l	0.250346	6.18808	1.37217	0.173061	0.708541	-4.76529
Gorasp2	-0.22024	6.47882	-1.23926	0.218134	0.733963	-4.9129
Got1	0.193991	6.85962	0.853968	0.395151	0.834559	-5.2581
Got2	-0.327451	6.55173	-1.89468	0.0610066	0.585507	-4.04761
Gpam	-0.26146	6.14329	-1.29175	0.199404	0.7288	-4.85634
Gpat4	-0.0862502	6.46175	-0.624272	0.533862	0.888659	-5.40438
Gpatch2l	0.204217	5.98382	0.981912	0.328498	0.805455	-5.15724
Gpcpd1	0.324503	6.56702	0.727092	0.468858	0.858962	-5.34445
Gpd1l	0.136335	6.40571	0.725845	0.469619	0.859527	-5.34524
Gpd2	-0.416861	6.81516	-2.55685	0.012056	0.396377	-2.83944
Gphn	0.190811	6.31176	0.897319	0.371691	0.8237	-5.22547
Gpi1	0.0657389	7.39584	0.323924	0.746668	0.942688	-5.5275
Gpm6a	0.415256	8.15052	1.35379	0.178838	0.710116	-4.78657
Gpm6b	0.0473691	8.61709	0.22025	0.826122	0.965615	-5.55194
Gpr137	-0.151066	6.33225	-0.9482	0.3453	0.812722	-5.18516
Gpr137b	0.359341	6.33661	2.03366	0.0446186	0.552373	-3.8209
Gpr158	-0.148032	6.13052	-0.736491	0.463146	0.856576	-5.33853
Gpr162	-0.0938991	6.80873	-0.57263	0.568173	0.892351	-5.43107
Gpr26	-0.190667	6.02385	-0.87724	0.382446	0.827531	-5.24079
Gpr37l1	-0.0411629	7.37219	-0.164114	0.869971	0.97667	-5.56129
Gpr4	-0.201261	6.27622	-0.996989	0.321162	0.798825	-5.14445
Gprasp1	-0.257067	6.56501	-1.40184	0.164042	0.69926	-4.73038
Gprasp2	-0.0753142	6.219	-0.412893	0.680563	0.929191	-5.49912
Gprc5b	0.302593	6.37863	1.48686	0.140179	0.678976	-4.62637
Gprin1	0.256353	6.34765	1.29027	0.199916	0.7288	-4.85796
Gps1	-0.184011	6.57886	-0.866637	0.388203	0.831379	-5.24873
Gpx1	0.0550952	6.76034	0.265518	0.791154	0.955638	-5.54241
Gpx3	0.120195	6.53881	0.684295	0.495362	0.869253	-5.37049
Gpx4	-0.190259	7.91363	-1.16994	0.244788	0.751002	-4.98412
Gramd1a	-0.249499	6.2266	-1.36893	0.174071	0.708836	-4.76907
Gramd1b	-0.0901361	6.51677	-0.56394	0.57405	0.892618	-5.43533
Grb2	-0.212433	6.81903	-1.53851	0.127063	0.66485	-4.56034
Grcc10	-0.0718333	6.69799	-0.295943	0.767884	0.950754	-5.53501
Gria1	0.0205419	6.95209	0.0978645	0.922235	0.987497	-5.56881
Gria2	-0.185464	6.84537	-0.875965	0.383136	0.827531	-5.24175
Gria3	0.136706	6.69558	0.883945	0.378833	0.827531	-5.23571
Grik2	0.220938	6.39687	1.08639	0.279904	0.770796	-5.06469
Grik3	-0.0418641	6.31228	-0.233247	0.816043	0.962785	-5.54938
Grik5	-0.090991	6.73427	-0.493678	0.62261	0.910699	-5.46745
Grin1	-0.370331	6.97064	-1.6858	0.0949338	0.630827	-4.36039
Grin2a	-0.235465	6.7261	-1.1144	0.267763	0.766317	-5.03832
Grin2b	0.000617219	6.95169	0.00269485	0.997855	0.99944	-5.57296
Grina	-0.51675	7.43552	-2.72695	0.00754278	0.365495	-2.47863
Grk2	-0.0283393	7.25028	-0.181865	0.856054	0.974942	-5.55863
Grm3	-0.172927	6.71259	-0.883881	0.378868	0.827531	-5.23576
Grm5	-0.0936396	6.58449	-0.58801	0.557843	0.892351	-5.42336
Grm7	-0.176003	6.45926	-0.909164	0.365436	0.821273	-5.21628
Grn	0.191462	6.8725	1.00147	0.319	0.79683	-5.14061
Grsf1	-0.144259	6.30917	-0.681819	0.49692	0.869253	-5.37195
Gsk3a	-0.127271	6.7601	-0.480578	0.63186	0.912144	-5.47297
Gsk3b	-0.0508033	6.84452	-0.251024	0.802308	0.957999	-5.54565
Gspt1	-0.396951	6.60232	-2.24032	0.0272694	0.482201	-3.45698
Gsr	-0.173593	6.62065	-0.853137	0.39561	0.834569	-5.25871
Gstm1	-0.0721286	7.83677	-0.302998	0.762517	0.949533	-5.53318
Gstm5	0.148046	7.26943	0.761241	0.448294	0.854152	-5.32256
Gstm7	0.0218433	6.41325	0.113863	0.909573	0.985698	-5.56734
Gstp1	-0.11109	7.39934	-0.73534	0.463843	0.856754	-5.33926
Gtf2a1	0.23327	5.42315	0.510925	0.610523	0.908712	-5.45996
Gtf2h5	-0.060855	6.7178	-0.437493	0.662692	0.923186	-5.49007
Gtf2i	-0.111659	7.27396	-0.423583	0.672774	0.927179	-5.49526
Gtf3c1	-0.0385802	6.37499	-0.217566	0.828208	0.967033	-5.55245
Gtf3c2	0.0411073	6.1445	0.186353	0.852543	0.974031	-5.55791
Gtpbp1	-0.102822	6.5241	-0.564377	0.573754	0.892618	-5.43512
Gtpbp2	0.0738449	6.4835	0.397347	0.691953	0.932994	-5.50457
Gucy1a2	0.0181743	6.51571	0.100637	0.920039	0.987472	-5.56857
Gucy1b1	0.0377754	6.57776	0.192584	0.847673	0.972715	-5.55689
Guk1	-0.209933	6.56027	-1.26562	0.208572	0.729957	-4.88477
H13	-0.0608786	6.29482	-0.286383	0.775174	0.950856	-5.53742
H1f0	0.317973	6.60317	1.56251	0.121309	0.657921	-4.52894
H1f10	-0.281386	6.1352	-1.61678	0.109056	0.651697	-4.45623
H1f4	0.35469	6.48714	1.76072	0.0813249	0.613539	-4.25211
H2.D1	0.0910347	7.64832	0.448609	0.654678	0.92028	-5.48581
H2.K1	-0.0674484	6.67236	-0.284747	0.776423	0.950856	-5.53783
H2.T23	-0.0653471	6.46229	-0.341564	0.733391	0.941053	-5.52242
H2ac10	-0.250291	6.75678	-1.38732	0.16841	0.704392	-4.74756
H2ac18	0.0654805	6.9488	0.360121	0.719512	0.93777	-5.51678
H2aj	0.0286799	6.30773	0.139925	0.888999	0.981337	-5.56447
H2aw	-0.186133	6.54454	-1.12058	0.265134	0.763178	-5.03242
H2az1	0.288153	6.98939	1.60115	0.11248	0.651697	-4.47742
H2az2	-0.0554765	6.44233	-0.314776	0.753583	0.945088	-5.53003
H2bc11	-0.156991	7.77342	-1.0371	0.302175	0.786268	-5.10949
H2bc8	-0.359573	6.36745	-1.70953	0.0904355	0.623497	-4.32657
H2bu2	-0.393348	6.99028	-2.23218	0.02782	0.483607	-3.4719
H3f3a	-0.304411	7.51292	-1.38721	0.168444	0.704392	-4.74768
H3f3b	0.101302	8.04106	0.393759	0.694592	0.933789	-5.5058
H4c11	0.184383	6.55054	0.883944	0.378834	0.827531	-5.23571
H4c17	-0.148273	7.72181	-0.731714	0.466044	0.856754	-5.34155
H4c8	0.219238	6.20421	1.01871	0.310785	0.791822	-5.12569
Habp4	-0.0533772	7.10967	-0.287042	0.77467	0.950856	-5.53726
Hacd2	-0.30734	6.35979	-1.56998	0.119559	0.656742	-4.51907
Hacd3	-0.346094	6.4573	-1.92822	0.0566463	0.576921	-3.99423
Hadh	0.0361665	6.17055	0.195859	0.845116	0.971784	-5.55633
Hadha	-0.151544	6.31939	-0.978011	0.330415	0.806758	-5.16052
Hapln4	0.221166	5.66528	1.00952	0.315148	0.795358	-5.13367
Hars	0.316945	6.261	1.75041	0.0830967	0.617688	-4.26727
Hax1	0.140847	6.43685	0.813284	0.417976	0.844773	-5.28728
Hba.a1	-0.260033	5.95802	-0.611813	0.542042	0.890538	-5.41103
Hbb.b1	-0.276704	5.81284	-0.753522	0.452896	0.855777	-5.32759
Hbb.y	0.223764	6.50414	1.23957	0.218019	0.733956	-4.91257
Hbegf	-0.272999	6.15135	-1.38997	0.167607	0.703167	-4.74443
Hcfc1	-0.0264916	6.37285	-0.177762	0.859267	0.975801	-5.55926
Hcfc1r1	0.214099	6.90914	1.19411	0.235244	0.747594	-4.95975
Hcfc2	0.319126	6.64084	1.55754	0.122482	0.662204	-4.53548
Hcn2	0.0124004	6.67218	0.0665118	0.947102	0.991054	-5.57104
Hcrtr2	0.124902	6.53478	0.789056	0.431935	0.846516	-5.30399
Hdac1	-0.406232	6.19371	-1.98665	0.0496804	0.558895	-3.89922
Hdac11	-0.17904	6.52322	-1.01544	0.312334	0.791905	-5.12854
Hdac2	-0.348347	6.5026	-1.79662	0.0753975	0.601896	-4.19867
Hdac4	0.27192	6.27515	1.42657	0.156799	0.689932	-4.70072
Hdac5	-0.318044	6.92801	-1.69715	0.0927604	0.628856	-4.34427
Hdgf	0.0512726	6.58461	0.242806	0.80865	0.959989	-5.54741
Hdgfl3	-0.110288	6.77569	-0.655305	0.513767	0.878396	-5.38724
Hdlbp	-0.547975	6.34794	-2.66587	0.00894781	0.381094	-2.61047
Hectd1	-0.374101	6.59784	-1.855	0.0665245	0.587626	-4.10963
Hecw1	0.122529	6.31429	0.683768	0.495693	0.869253	-5.3708
Heg1	-0.0520709	6.78782	-0.258798	0.79632	0.956151	-5.54394
Hepacam	0.353325	6.34754	1.66498	0.0990283	0.635285	-4.3897
Herc1	-0.0711882	6.50135	-0.510831	0.610588	0.908712	-5.46
Herc3	-0.128128	6.24235	-0.743899	0.458672	0.85654	-5.3338
Herpud2	0.20838	6.37456	1.02241	0.309041	0.790591	-5.12245
Hes1	0.222271	6.11964	1.10032	0.273816	0.770456	-5.05165
Hexa	0.011554	6.61786	0.0650347	0.948275	0.991054	-5.57113
Hexb	-0.102728	8.02585	-0.461248	0.645617	0.918535	-5.48084
Hexim1	-0.230207	6.44653	-1.51363	0.133255	0.674622	-4.59242
Hgs	0.108658	6.43693	0.671762	0.503275	0.871347	-5.37782
Hgsnat	0.310051	6.04784	1.60405	0.111838	0.651697	-4.4735
Hibadh	-0.0865174	6.45282	-0.543071	0.588282	0.897603	-5.44532
Hid1	0.0329385	6.27297	0.193873	0.846666	0.972344	-5.55667
Hif1a	-0.155901	6.47337	-0.939736	0.349603	0.814301	-5.19201
Higd1a	-0.0449195	6.59845	-0.256432	0.798141	0.957102	-5.54446
Higd2a	-0.204246	6.70442	-1.11611	0.267035	0.765652	-5.0367
Hikeshi	-0.256672	7.53578	-0.932507	0.353307	0.815475	-5.19782
Hint1	0.1963	7.0466	0.889258	0.375985	0.825086	-5.23166
Hip1	0.280315	6.55619	1.96838	0.0517757	0.563351	-3.92921
Hipk1	0.0765495	6.68931	0.383662	0.702039	0.934565	-5.5092
Hipk2	0.010909	6.29261	0.0545176	0.956631	0.992204	-5.57167
Hipk3	-0.104091	6.65267	-0.62378	0.534184	0.888659	-5.40464
Hivep1	-0.274508	6.05582	-1.32366	0.188615	0.720646	-4.82084
Hivep2	-0.205256	6.65746	-1.01167	0.314125	0.794069	-5.13181
Hk1	-0.382813	7.35763	-2.10078	0.0381599	0.528849	-3.70619
Hlf	-0.380515	6.47461	-1.92709	0.0567887	0.576921	-3.99605
Hmg20a	-0.354454	6.329	-2.53049	0.0129404	0.402918	-2.89357
Hmga1	-0.144834	6.74444	-1.04827	0.297024	0.785412	-5.09951
Hmga2	0.269078	6.30151	1.60097	0.112519	0.651697	-4.47765
Hmgb1	0.113257	6.88467	0.665058	0.507535	0.874965	-5.38169
Hmgcr	-0.350661	5.85511	-1.45051	0.150028	0.680283	-4.67156
Hmgcs1	0.0476323	6.35228	0.321266	0.748676	0.943497	-5.52824
Hmgcs2	0.23121	6.21578	1.27872	0.203936	0.728934	-4.87058
Hmgn2	0.331629	6.57052	1.59968	0.112805	0.651697	-4.47939
Hmox2	-0.175201	6.40128	-1.16832	0.24544	0.751234	-4.98575
Hnrnpa0	-0.186694	6.72861	-0.823688	0.412065	0.84068	-5.27995
Hnrnpa1	-0.101865	7.92893	-0.740588	0.460668	0.85654	-5.33592
Hnrnpa2b1	0.0301509	8.01338	0.138087	0.890448	0.981444	-5.5647
Hnrnpa3	-0.130572	8.07164	-0.769706	0.443278	0.850671	-5.31698
Hnrnpab	-0.391925	6.9923	-1.974	0.0511242	0.562949	-3.92002
Hnrnpc	-0.0468855	6.99887	-0.295464	0.768248	0.950754	-5.53513
Hnrnpd	0.0036226	6.9189	0.0196141	0.98439	0.999415	-5.5728
Hnrnpdl	-0.00187222	7.07291	-0.0105652	0.991591	0.999415	-5.57291
Hnrnpf	0.49061	6.97402	2.25816	0.0260949	0.481499	-3.42408
Hnrnph1	-0.0746435	7.37984	-0.380956	0.704039	0.934865	-5.5101
Hnrnph2	0.293349	6.92317	1.89032	0.0615927	0.585507	-4.05448
Hnrnph3	0.261467	5.97075	0.561303	0.575839	0.892959	-5.43662
Hnrnpk	0.0428022	7.76193	0.221493	0.825158	0.964996	-5.5517
Hnrnpl	-0.311799	7.44201	-1.62666	0.106938	0.651697	-4.44275
Hnrnpll	0.106408	6.40255	0.613057	0.541222	0.890089	-5.41037
Hnrnpm	0.309638	6.6338	1.47539	0.14323	0.678976	-4.64074
Hnrnpr	-0.123082	6.866	-0.815334	0.416807	0.843619	-5.28584
Hnrnpu	-0.0729771	7.48942	-0.368489	0.713283	0.937144	-5.51414
Hnrnpul1	0.110791	6.56423	0.736815	0.46295	0.85654	-5.33832
Hnrnpul2	-0.193144	7.11689	-1.55761	0.122466	0.662204	-4.53539
Homer1	0.332463	6.10859	1.59683	0.113441	0.652702	-4.48324
Hook3	0.148353	6.53776	0.96264	0.338036	0.810639	-5.17332
Hopx	0.342039	6.45769	1.37455	0.172326	0.707523	-4.76252
Hp1bp3	0.247408	7.09583	1.28099	0.203143	0.728934	-4.86811
Hpca	-0.489098	7.24423	-1.46008	0.147384	0.678976	-4.65976
Hpcal4	-0.483114	7.04455	-1.76305	0.0809291	0.613539	-4.24867
Hpf1	-0.195175	6.27428	-1.19299	0.235679	0.747773	-4.96088
Hprt	0.274273	6.8292	1.54121	0.126406	0.66485	-4.55684
Hras	0.0948823	6.60868	0.464489	0.643301	0.918535	-5.47954
Hrh3	-0.173043	6.27817	-1.01909	0.310603	0.791822	-5.12535
Hs3st4	0.148892	6.31056	0.685352	0.494698	0.869253	-5.36987
Hs6st1	-0.205154	6.18369	-0.897694	0.371492	0.8237	-5.22519
Hsbp1	0.191609	7.08265	1.0245	0.308058	0.789683	-5.12062
Hsd17b11	0.21866	6.31819	1.17661	0.242129	0.750169	-4.97745
Hsd17b12	0.0587733	6.40682	0.368519	0.71326	0.937144	-5.51413
Hsd17b4	-0.295359	6.25584	-1.57548	0.118284	0.656742	-4.51177
Hsf1	0.0120685	6.13879	0.0674496	0.946358	0.991054	-5.57099
Hsp90aa1	0.413276	8.23164	1.9147	0.0583714	0.582437	-4.01586
Hsp90ab1	-0.401985	8.81663	-1.25434	0.212625	0.733154	-4.89688
Hsp90b1	0.101225	7.50828	0.532308	0.595686	0.901643	-5.45032
Hspa12a	0.184048	6.337	0.911061	0.364441	0.820792	-5.2148
Hspa4	-0.19033	6.74154	-1.17844	0.241401	0.750169	-4.97561
Hspa5	-0.315071	6.8246	-1.70631	0.0910356	0.623497	-4.33118
Hspa8	-0.0176552	8.75806	-0.0543618	0.956755	0.992204	-5.57168
Hspa9	-0.0231717	6.67396	-0.117522	0.906681	0.984523	-5.56697
Hspb1	0.427072	7.14828	2.07461	0.0405755	0.540519	-3.75132
Hspd1	0.0516464	6.3919	0.286758	0.774888	0.950856	-5.53733
Hspe1	0.07225	6.75984	0.365206	0.715725	0.937333	-5.51518
Hspg2	0.187898	6.03052	1.00339	0.318081	0.796742	-5.13896
Hsph1	-0.192359	6.75887	-0.808627	0.420638	0.844972	-5.29053
Htra1	-0.0963228	6.92717	-0.367338	0.714138	0.937313	-5.51451
Htra2	-0.00924054	6.07969	-0.04029	0.967942	0.996078	-5.57226
Htt	0.0405013	6.62545	0.271539	0.786533	0.954601	-5.54101
Huwe1	-0.039403	7.00073	-0.199635	0.842169	0.971344	-5.55569
Hyou1	0.113447	6.28238	0.509377	0.611603	0.908906	-5.46064
Hypk	0.133597	6.54405	0.601061	0.549151	0.891244	-5.41666
Iah1	-0.0948363	6.26347	-0.528168	0.598546	0.902853	-5.45221
Iars	-0.0509546	6.43833	-0.319248	0.7502	0.943915	-5.5288
Iars2	0.131227	6.1943	0.705024	0.482424	0.865038	-5.35808
Id1	0.0722791	6.99441	0.305261	0.760798	0.948188	-5.53258
Id2	-0.0029693	6.99797	-0.0126736	0.989913	0.999415	-5.57289
Id3	0.247034	7.03525	1.01828	0.310989	0.791822	-5.12606
Ide	0.107984	6.61358	0.708182	0.48047	0.865038	-5.35615
Idh2	-0.281354	6.3	-1.37393	0.172518	0.707523	-4.76325
Idh3a	-0.0285454	6.68793	-0.145483	0.884621	0.980319	-5.56379
Idh3g	-0.0722263	6.5204	-0.372354	0.710412	0.93575	-5.5129
Ids	-0.129344	7.2897	-0.6966	0.487659	0.868044	-5.36317
Ier5	-0.0753618	6.56346	-0.387798	0.698984	0.934565	-5.50782
Ifi27	0.247508	6.52834	1.19401	0.23528	0.747594	-4.95984
Ifitm2	-0.0543313	6.41694	-0.259518	0.795766	0.956151	-5.54377
Ifitm3	-0.066064	6.90676	-0.307523	0.759081	0.947198	-5.53198
Ifnar1	-0.33736	6.91373	-2.0338	0.0446036	0.552373	-3.82065
Ifnar2	0.409051	6.72986	2.19341	0.0305809	0.498487	-3.54236
Ifngr2	-0.0100771	6.65104	-0.0624553	0.950324	0.991054	-5.57127
Ifrd1	-0.439049	6.23493	-2.31017	0.0229212	0.473814	-3.32688
Ift20	-0.33936	6.58851	-2.07789	0.0402656	0.540516	-3.74569
Ift22	0.44997	6.25849	2.40799	0.0178619	0.430072	-3.13875
Ift46	0.23492	6.16712	1.11565	0.267229	0.765676	-5.03713
Ift52	0.100889	6.34568	0.625177	0.53327	0.888659	-5.40389
Ift57	0.13263	6.40136	0.585647	0.559424	0.892351	-5.42456
Igbp1	0.108352	6.55139	0.69397	0.4893	0.868044	-5.36474
Igf1r	0.0192069	7.30099	0.0920201	0.926865	0.988621	-5.56929
Igf2	-0.217951	6.87714	-0.795607	0.428133	0.846334	-5.29952
Igfbp2	-0.10007	6.26791	-0.550026	0.583521	0.896994	-5.44203
Igfbp3	-0.327667	5.47632	-0.741572	0.460074	0.85654	-5.33529
Igfbp4	-0.547221	6.75371	-2.35593	0.0204151	0.459958	-3.23972
Igfbp5	-0.123908	6.59326	-0.622103	0.535281	0.888659	-5.40555
Igfbp7	-0.154721	7.94691	-0.509918	0.611225	0.908867	-5.4604
Ighm	0.165377	6.33312	0.827629	0.409839	0.84068	-5.27715
Igip	0.0475779	6.79604	0.326723	0.744556	0.942561	-5.52671
Igsf21	0.114755	6.04188	0.53609	0.59308	0.899833	-5.44857
Igsf8	0.115353	6.75685	0.602531	0.548176	0.891244	-5.41589
Ik	-0.00129643	6.48208	-0.00816107	0.993505	0.99944	-5.57293
Il10rb	0.235138	6.67698	1.21635	0.226699	0.740665	-4.93688
Il33	-0.363932	6.18118	-1.83982	0.0687436	0.589588	-4.13304
Il34	-0.352405	6.52648	-1.97086	0.0514876	0.562949	-3.92516
Il6st	-0.138139	6.62583	-0.645074	0.520348	0.880265	-5.39298
Ildr2	-0.0455432	6.42638	-0.244451	0.807379	0.959989	-5.54706
Ilf2	0.129466	6.34154	0.736062	0.463406	0.856754	-5.3388
Ilf3	-0.136072	6.19109	-0.752565	0.453468	0.855777	-5.32821
Ilk	-0.00567159	6.90096	-0.0320704	0.974479	0.997905	-5.57252
Ilrun	0.111794	6.80548	0.483908	0.629503	0.912144	-5.47158
Immt	0.172051	6.70123	1.20458	0.231192	0.744623	-4.94903
Imp3	0.0353009	6.25916	0.192024	0.84811	0.972715	-5.55698
Impa1	0.063762	6.55285	0.334166	0.73895	0.942561	-5.52458
Impact	-0.225144	7.10337	-0.921663	0.358909	0.819151	-5.20646
Impdh1	-0.238835	6.58352	-1.36308	0.175901	0.709277	-4.77585
Impdh2	0.033855	6.337	0.173705	0.862446	0.975801	-5.55988
Ina	-0.169365	6.2857	-1.14217	0.256095	0.758161	-5.01155
Inafm1	0.0159913	6.7249	0.124845	0.900895	0.984088	-5.56621
Inafm2	-0.174333	6.61106	-1.18601	0.238413	0.749316	-4.96797
Inf2	0.00314115	6.6067	0.0175707	0.986016	0.999415	-5.57283
Ing1	-0.0970652	6.48172	-0.496908	0.620338	0.910197	-5.46606
Ing4	-0.249903	6.31744	-1.31828	0.190404	0.720646	-4.82688
Inka2	-0.276709	6.32474	-1.37939	0.170832	0.706285	-4.75686
Ino80e	-0.166273	6.19776	-0.976503	0.331157	0.806758	-5.16178
Inpp4a	-0.366253	6.77147	-1.82714	0.0706432	0.590306	-4.15245
Inpp4b	0.020343	6.28679	0.0914889	0.927286	0.988621	-5.56933
Inpp5a	0.138286	6.47533	0.827166	0.410101	0.84068	-5.27748
Insig1	0.134908	6.3584	0.660957	0.510151	0.87548	-5.38404
Insr	-0.271663	6.8109	-1.59008	0.114954	0.655731	-4.49229
Insyn1	-0.136095	6.42613	-0.717583	0.474677	0.862471	-5.35037
Ints3	-0.00153651	6.35015	-0.00737314	0.994132	0.99944	-5.57294
Ip6k1	-0.18599	6.68954	-0.96501	0.336854	0.809143	-5.17136
Ip6k2	-0.0408474	6.30212	-0.203649	0.839039	0.969974	-5.55499
Ipcef1	-0.159705	6.54769	-0.973037	0.332868	0.806758	-5.16468
Ipo11	-0.243576	6.25186	-1.32597	0.187854	0.720646	-4.81824
Ipo4	0.014347	6.23416	0.0748194	0.940507	0.991054	-5.57053
Ipo5	0.35712	6.42456	1.60527	0.111568	0.651697	-4.47184
Ipo7	-0.203366	6.36602	-1.13457	0.259251	0.758161	-5.01894
Ipo9	-0.0327819	6.21249	-0.170128	0.865251	0.976088	-5.56042
Ippk	0.0682181	6.32283	0.378544	0.705824	0.934865	-5.51089
Iqgap1	0.326356	6.37942	1.57154	0.119198	0.656742	-4.51701
Iqsec1	0.0112611	7.08719	0.0676807	0.946174	0.991054	-5.57098
Iqsec2	-0.00343377	6.74287	-0.0177301	0.985889	0.999415	-5.57283
Iqsec3	0.00579164	6.43943	0.0350351	0.972121	0.997107	-5.57243
Irag1	0.0385495	6.37907	0.226437	0.821321	0.963911	-5.55074
Ireb2	-0.188681	6.48892	-1.1334	0.259739	0.758161	-5.02007
Irf2bp1	-0.32654	6.67375	-2.03378	0.0446064	0.552373	-3.8207
Irf2bp2	0.227685	6.86876	1.22242	0.224403	0.737829	-4.93056
Irf2bpl	-0.035122	6.9121	-0.219217	0.826925	0.966117	-5.55213
Irf7	0.267106	6.1861	1.14804	0.253676	0.758161	-5.00581
Irf9	-0.148876	6.42054	-0.951787	0.343486	0.811939	-5.18223
Irgq	-0.103993	6.46595	-0.706049	0.481789	0.865038	-5.35745
Irs1	0.283088	6.79403	1.40438	0.163284	0.69926	-4.72735
Isca1	0.028201	6.86158	0.157722	0.874992	0.978363	-5.56218
Isca2	-0.369892	6.24399	-1.9598	0.0527852	0.563693	-3.9432
Iscu	0.091473	6.92989	0.654088	0.514548	0.878424	-5.38793
Islr2	-0.290742	6.05655	-1.38877	0.167969	0.704306	-4.74584
Isyna1	0.37772	6.75116	1.97488	0.0510222	0.562696	-3.91857
Itch	0.00143706	6.6408	0.00988444	0.992133	0.999415	-5.57292
Itfg1	0.0531554	6.81269	0.258075	0.796876	0.956523	-5.5441
Itga6	-0.195112	6.58587	-0.871817	0.385384	0.829277	-5.24486
Itgb1	0.111894	6.87066	0.623914	0.534096	0.888659	-5.40457
Itgb5	-0.0326708	6.64227	-0.188064	0.851205	0.973505	-5.55763
Itgb8	-0.0554086	5.25947	-0.122414	0.902816	0.984186	-5.56647
Itih5	-0.239941	7.09355	-0.996969	0.321171	0.798825	-5.14447
Itm2a	0.331444	7.00087	0.479577	0.632569	0.912144	-5.47338
Itm2b	-0.292226	7.74906	-0.678209	0.499196	0.87065	-5.37407
Itm2c	-0.27563	8.12139	-1.17157	0.244137	0.751002	-4.9825
Itpa	0.120322	6.24666	0.58002	0.563198	0.892351	-5.42739
Itpka	-0.197926	6.55041	-0.829014	0.409059	0.84068	-5.27617
Itpkb	0.0647534	6.34869	0.296871	0.767177	0.950754	-5.53477
Itpr1	-0.225462	7.24558	-1.0815	0.282059	0.772513	-5.06922
Itprid2	-0.00594529	6.86454	-0.0353825	0.971845	0.997107	-5.57242
Itsn1	0.00502944	6.50704	0.0244807	0.980518	0.999415	-5.5727
Ivns1abp	-0.285306	6.9989	-1.33796	0.183926	0.715493	-4.80467
Jade2	0.143833	5.97184	0.314102	0.754094	0.94527	-5.53021
Jag2	0.0425496	6.11778	0.199201	0.842508	0.971344	-5.55576
Jak1	-0.22693	6.3622	-1.23412	0.220034	0.735169	-4.91832
Jak2	-0.208099	6.20156	-1.10764	0.270659	0.767245	-5.04475
Jakmip1	-0.505599	6.17013	-2.63811	0.00966146	0.381094	-2.66955
Jam2	0.0271881	6.14538	0.154381	0.877619	0.979441	-5.56263
Jcad	0.197754	7.64874	0.879719	0.381108	0.827531	-5.23891
Jdp2	-0.152565	6.24269	-0.84739	0.398789	0.836712	-5.26292
Jmjd1c	-0.153716	6.4353	-0.829104	0.409008	0.84068	-5.2761
Jmy	-0.179747	6.23012	-0.955201	0.341765	0.811616	-5.17944
Jph3	-0.227405	7.0052	-1.09461	0.276302	0.770456	-5.05702
Jph4	-0.256948	6.28848	-0.569933	0.569993	0.892618	-5.4324
Jpt1	-0.0798429	6.50027	-0.521536	0.60314	0.90616	-5.45522
Jtb	-0.132271	6.38539	-0.777033	0.438963	0.849211	-5.3121
Jun	-0.656448	6.10516	-2.1862	0.0311193	0.498487	-3.55533
Junb	-0.366346	6.49706	-1.27066	0.206782	0.729488	-4.87934
Jund	-0.115016	7.50401	-0.456093	0.649306	0.918967	-5.48288
Kalrn	-0.147115	6.9505	-0.619614	0.536913	0.888705	-5.40688
Kank3	-0.0851317	6.72299	-0.440566	0.660472	0.922767	-5.48891
Kansl1	-0.0920487	6.54573	-0.572933	0.567968	0.892351	-5.43092
Kansl2	-0.141001	6.20196	-0.67347	0.502192	0.871186	-5.37683
Kat6a	-0.0839297	6.42653	-0.459161	0.647109	0.918535	-5.48167
Kat6b	0.119116	6.17498	0.565779	0.572804	0.892618	-5.43444
Kat7	0.21821	6.30949	1.39497	0.166095	0.702147	-4.73852
Katnal1	-0.263534	6.28779	-1.48569	0.140488	0.678976	-4.62784
Kbtbd2	-0.282298	6.23886	-1.61448	0.109555	0.651697	-4.45936
Kcmf1	-0.147257	6.55014	-0.865706	0.388711	0.831715	-5.24943
Kcna1	-0.101925	6.49878	-0.471618	0.638221	0.915472	-5.47666
Kcna2	-0.213119	6.38974	-1.3302	0.18646	0.72015	-4.81346
Kcnab1	-0.120339	6.30732	-0.693403	0.489654	0.868044	-5.36508
Kcnab2	-0.431812	7.29833	-2.31912	0.0224104	0.473814	-3.30994
Kcnab3	-0.361925	6.09041	-1.79659	0.0754019	0.601896	-4.19871
Kcnb1	-0.121214	6.30024	-0.563694	0.574216	0.892618	-5.43545
Kcnc1	0.0326585	6.76048	0.173931	0.862269	0.975801	-5.55985
Kcnc2	-0.195358	6.02343	-0.896218	0.372276	0.8237	-5.22632
Kcnc3	-0.274192	6.18459	-1.2179	0.226109	0.739924	-4.93526
Kcnc4	-0.0846352	6.26001	-0.417322	0.677332	0.928129	-5.49753
Kcnh1	-0.139579	6.2819	-0.769171	0.443594	0.850671	-5.31733
Kcnh5	-0.0549223	5.87334	-0.268214	0.789083	0.955332	-5.54179
Kcnh7	-0.185286	6.18894	-0.931058	0.354052	0.815475	-5.19898
Kcnip2	-0.0867397	6.3507	-0.36431	0.716391	0.937335	-5.51547
Kcnip3	-0.209539	6.36336	-0.953145	0.342801	0.811939	-5.18112
Kcnj10	-0.118001	7.03553	-0.619036	0.537292	0.888705	-5.40719
Kcnj3	-0.186184	6.26391	-1.02617	0.307271	0.788831	-5.11915
Kcnj4	-0.301043	6.2968	-1.36199	0.176242	0.709277	-4.77711
Kcnj6	-0.613804	6.19928	-3.11576	0.00239109	0.264831	-1.58187
Kcnj9	-0.14355	6.04969	-0.661023	0.510108	0.87548	-5.384
Kcnk1	-0.245567	6.48518	-1.42984	0.15586	0.688711	-4.69676
Kcnmb4	-0.165958	6.23333	-0.845717	0.399717	0.836712	-5.26413
Kcnn2	0.222336	6.1732	1.20604	0.230632	0.743972	-4.94753
Kcnq2	-0.0654781	6.53065	-0.388396	0.698543	0.934565	-5.50762
Kcnq3	-0.346543	6.20674	-1.90684	0.0593937	0.585507	-4.02835
Kctd1	0.395093	6.2269	1.82969	0.070257	0.590306	-4.14855
Kctd10	-0.216561	6.75519	-1.04322	0.299346	0.786268	-5.10404
Kctd12	0.0609827	6.593	0.289601	0.772717	0.950856	-5.53662
Kctd13	0.212558	6.51995	1.03525	0.303033	0.786268	-5.11113
Kctd17	-0.43087	6.38969	-2.13515	0.035177	0.512495	-3.64614
Kctd2	-0.166379	6.50367	-0.881116	0.380355	0.827531	-5.23786
Kdelr1	0.208987	6.42155	1.09814	0.274763	0.770456	-5.0537
Kdm1a	-0.349476	6.44362	-1.90299	0.0599	0.585507	-4.03446
Kdm3a	-0.349684	6.37753	-1.86424	0.0652041	0.587626	-4.0953
Kdm3b	-0.17061	6.15027	-0.881933	0.379915	0.827531	-5.23724
Kdm4b	-0.368392	6.00997	-0.868087	0.387413	0.830874	-5.24765
Kdm5b	-0.511468	6.30266	-3.07275	0.00272911	0.271391	-1.68583
Kdm5c	0.206486	6.15873	0.785539	0.433984	0.846673	-5.30637
Kdm6b	-0.559648	6.39552	-2.56838	0.0116865	0.395657	-2.81561
Kdm7a	-0.266626	6.36777	-1.48543	0.140558	0.678976	-4.62817
Kdr	0.5775	6.21248	2.09471	0.0387087	0.530631	-3.7167
Kdsr	-0.0905719	6.13658	-0.513887	0.608458	0.908712	-5.45865
Khdrbs1	-0.103905	6.71278	-0.53634	0.592907	0.899748	-5.44845
Khdrbs3	-0.179431	6.48216	-0.894553	0.373161	0.8237	-5.2276
Khsrp	-0.0469163	6.77969	-0.286186	0.775324	0.950856	-5.53747
Kidins220	-0.16706	6.23793	-0.887882	0.376722	0.825296	-5.23271
Kif1a	0.173664	7.75413	0.777479	0.438701	0.849038	-5.3118
Kif1b	0.0460356	7.3153	0.196581	0.844552	0.971626	-5.55621
Kif1c	0.227343	6.97929	1.26003	0.210572	0.730127	-4.89078
Kif21a	-0.478368	5.82218	-1.05649	0.293275	0.781897	-5.09211
Kif21b	-0.583882	6.09329	-2.78582	0.00638183	0.351301	-2.3492
Kif2a	0.0535559	6.14653	0.287557	0.774277	0.950856	-5.53713
Kif3a	-0.374815	6.45939	-2.29819	0.0236204	0.473814	-3.34944
Kif3c	-0.207703	6.62118	-1.35111	0.179691	0.710425	-4.78964
Kif5a	0.0931836	8.92146	0.474882	0.6359	0.914342	-5.47532
Kif5b	0.218066	7.17628	0.95087	0.343949	0.811939	-5.18298
Kif5c	0.0803637	7.82701	0.371446	0.711087	0.93625	-5.51319
Kifap3	-0.408065	6.43249	-1.78746	0.0768741	0.608168	-4.2124
Kifbp	0.185965	6.36147	0.444741	0.657462	0.921394	-5.48731
Kifc2	-0.145651	6.94018	-0.678215	0.499192	0.87065	-5.37407
Kitl	0.273681	6.91249	1.27126	0.206569	0.729488	-4.87869
Klc1	-0.00376546	8.01453	-0.0133206	0.989398	0.999415	-5.57288
Klc2	-0.0474974	6.8007	-0.291582	0.771206	0.950754	-5.53612
Klf12	-0.172514	6.52922	-1.14149	0.256377	0.758161	-5.01221
Klf13	-0.632972	6.42217	-3.02648	0.00314184	0.280408	-1.79637
Klf2	-0.101357	7.24703	-0.365749	0.71532	0.937313	-5.51501
Klf3	0.0191231	6.41022	0.124838	0.900901	0.984088	-5.56621
Klf4	0.12304	6.28691	0.516239	0.60682	0.908237	-5.4576
Klf6	-0.264806	6.73407	-1.13504	0.259055	0.758161	-5.01848
Klf7	-0.0687152	6.46097	-0.353615	0.724367	0.939125	-5.51879
Klf9	0.0741558	6.65014	0.361852	0.718222	0.937573	-5.51624
Klhdc10	-0.141434	6.13216	-0.794735	0.428638	0.846334	-5.30012
Klhdc2	-0.0841275	6.22692	-0.422232	0.673756	0.927569	-5.49575
Klhdc3	-0.0891402	6.76422	-0.453168	0.651404	0.918967	-5.48403
Klhl11	-0.0989402	6.19129	-0.491792	0.623938	0.910825	-5.46825
Klhl2	-0.198638	6.66559	-0.918508	0.36055	0.819663	-5.20895
Klhl5	0.349129	6.60454	1.52001	0.131646	0.674278	-4.58425
Klhl7	-0.0633091	6.15384	-0.360317	0.719365	0.93777	-5.51672
Klhl9	-0.255099	6.43028	-1.46135	0.147037	0.678976	-4.6582
Kmt2a	-0.293462	6.35151	-1.52606	0.130133	0.67038	-4.57646
Kmt2d	0.0392836	6.56384	0.291649	0.771155	0.950754	-5.5361
Kmt2e	-0.314274	6.70569	-1.66916	0.098195	0.635285	-4.38384
Kndc1	0.181195	6.01024	0.822031	0.413003	0.841337	-5.28113
Kpna1	-0.117214	6.10689	-0.598974	0.550537	0.891857	-5.41774
Kpna3	-0.0876798	6.12696	-0.429278	0.668639	0.924551	-5.49315
Kpna4	-0.250971	6.41635	-1.35406	0.17875	0.710116	-4.78625
Kpnb1	0.11972	6.57381	0.673327	0.502283	0.871186	-5.37692
Kras	0.0350721	6.34873	0.202203	0.840167	0.970039	-5.55524
Krtcap2	0.144552	6.295	0.738834	0.461728	0.85654	-5.33704
Ktn1	0.186792	6.3382	0.918138	0.360742	0.819663	-5.20924
L1cam	0.260469	6.1536	1.36102	0.176549	0.709277	-4.77824
Lage3	0.00733666	6.1197	0.040784	0.967549	0.995806	-5.57224
Lama5	-0.0625603	6.26492	-0.265762	0.790966	0.955638	-5.54235
Lamb2	0.0502587	6.78168	0.275446	0.783539	0.953804	-5.54008
Lamc3	0.0906601	6.26323	0.459221	0.647066	0.918535	-5.48165
Lamp1	-0.15794	7.85027	-0.805266	0.422565	0.844972	-5.29287
Lamp2	0.185868	6.93357	1.09656	0.27545	0.770456	-5.05519
Lamp5	-0.133504	6.13988	-0.593265	0.554335	0.892351	-5.42068
Lamtor1	0.343672	6.65072	1.74239	0.0844964	0.620022	-4.27901
Lamtor4	0.0320484	6.27893	0.188329	0.850998	0.973501	-5.55759
Lamtor5	-0.150388	6.46831	-0.937398	0.350799	0.81477	-5.1939
Lancl1	-0.00614723	6.21644	-0.0292236	0.976744	0.998246	-5.57259
Lancl2	-0.129977	6.21468	-0.638195	0.524797	0.882643	-5.39679
Laptm4a	0.031405	8.08524	0.139108	0.889643	0.981337	-5.56457
Laptm4b	-0.0434065	6.39526	-0.232731	0.816443	0.963013	-5.54949
Laptm5	-0.318656	6.65558	-1.41772	0.159363	0.694783	-4.7114
Large1	-0.205004	6.3169	-1.00734	0.316187	0.796177	-5.13555
Larp1	-0.0111558	6.70157	-0.0655458	0.94787	0.991054	-5.5711
Larp4	-0.268158	6.18969	-1.46357	0.14643	0.678976	-4.65545
Larp4b	-0.238334	6.35043	-1.90078	0.0601935	0.585507	-4.03797
Lasp1	0.190469	6.76657	0.913338	0.363248	0.820792	-5.21302
Lat	0.116744	6.19704	0.622136	0.53526	0.888659	-5.40553
Lats1	-0.106141	6.25282	-0.521265	0.603328	0.90616	-5.45534
Lats2	-0.203351	6.50762	-1.0917	0.277574	0.770796	-5.05974
Lbh	-0.216585	6.58825	-1.39319	0.166633	0.702502	-4.74063
Lcat	-0.183351	6.28876	-0.923474	0.35797	0.818685	-5.20502
Ldb1	-0.141522	6.69273	-0.895757	0.372521	0.8237	-5.22668
Ldha	0.0735505	6.66424	0.343514	0.731929	0.940757	-5.52184
Ldhb	-0.0965637	7.89102	-0.400916	0.689332	0.931975	-5.50334
Ldlrad3	-0.0858281	6.32344	-0.456221	0.649214	0.918967	-5.48283
Lef1	-0.238869	6.81198	-1.09611	0.275647	0.770456	-5.05561
Leng8	-0.424047	6.49619	-2.23443	0.0276671	0.483607	-3.46779
Leprotl1	0.00649579	6.38322	0.0336413	0.97323	0.997416	-5.57247
Letm1	-0.0453503	6.08403	-0.22201	0.824756	0.964996	-5.5516
Lgals1	0.159932	6.29967	0.845239	0.399983	0.836712	-5.26448
Lgals9	0.245408	6.1547	1.1428	0.255834	0.758161	-5.01093
Lgalsl	-0.369687	6.15799	-1.95614	0.0532208	0.564539	-3.94915
Lgi1	-0.0484488	6.25638	-0.29393	0.769417	0.950754	-5.53553
Lgi3	-0.214289	6.34585	-1.18769	0.237753	0.749316	-4.96627
Lgi4	-0.146401	6.1611	-0.775056	0.440125	0.850009	-5.31342
Lgmn	-0.289142	7.28221	-1.63404	0.105376	0.650469	-4.43262
Lhfpl4	-0.00663145	6.22627	-0.0414855	0.966991	0.995583	-5.57222
Lhx2	-0.10451	6.31118	-0.46729	0.641303	0.917686	-5.47841
Lias	0.347992	6.4748	1.95882	0.0529018	0.563693	-3.9448
Lif	0.416058	6.33528	1.53225	0.1286	0.666551	-4.56847
Lifr	0.108045	6.642	0.542261	0.588838	0.897603	-5.4457
Lig1	-0.192691	6.50959	-1.57065	0.119403	0.656742	-4.51818
Lim2	0.239929	6.30237	1.21247	0.228172	0.741414	-4.94089
Lima1	0.24681	6.63873	1.84857	0.0674561	0.587626	-4.11956
Limch1	0.275441	6.94342	1.65159	0.101736	0.641394	-4.40836
Limd1	-0.365809	6.67003	-1.94982	0.053981	0.566325	-3.95942
Limd2	-0.325047	6.27174	-1.48372	0.141008	0.678976	-4.63031
Lime1	-0.0664024	6.59907	-0.378605	0.705779	0.934865	-5.51087
Limk1	0.112204	6.71043	0.544477	0.587318	0.897603	-5.44465
Lims1	0.538858	6.7308	2.62568	0.00999727	0.383707	-2.69582
Lims2	-0.0318665	6.85649	-0.163022	0.870828	0.977067	-5.56144
Lin54	-0.496516	6.55544	-3.12131	0.00235042	0.264831	-1.56837
Lin7a	0.152556	6.55534	1.01038	0.314737	0.79458	-5.13293
Lin7b	-0.0860165	6.54779	-0.545445	0.586655	0.897603	-5.4442
Lin7c	-0.27105	6.45301	-1.41951	0.158842	0.694196	-4.70924
Lin9	0.106149	6.4989	0.619301	0.537118	0.888705	-5.40705
Lingo1	0.248127	6.89906	1.43731	0.153734	0.685786	-4.6877
Lingo3	-0.177767	6.25029	-0.892831	0.374078	0.8237	-5.22893
Lingo4	-0.00994168	6.59602	-0.0599203	0.952338	0.991433	-5.57141
Lipa	0.076289	6.69141	0.459576	0.646812	0.918535	-5.4815
Lipf	-0.138808	6.02518	-0.385857	0.700417	0.934565	-5.50847
Lix1	0.305845	7.06513	1.79063	0.0763607	0.605342	-4.20766
Lix1l	-0.215536	6.28882	-1.1594	0.249036	0.755221	-4.9946
Llcfc1	0.207374	6.28953	1.09531	0.275997	0.770456	-5.05637
Llgl1	-0.0852741	6.32409	-0.384741	0.701242	0.934565	-5.50884
Llph	0.001879	6.51045	0.0113307	0.990982	0.999415	-5.57291
Lman1	-0.151571	6.62379	-1.04003	0.300817	0.786268	-5.10688
Lman2	0.0324887	6.37161	0.164485	0.869679	0.97667	-5.56123
Lman2l	0.212852	6.62373	0.921019	0.359244	0.819357	-5.20697
Lmbr1	0.344302	7.17766	1.86622	0.0649234	0.587626	-4.09221
Lmbrd1	-0.321982	6.52076	-1.45321	0.149277	0.678976	-4.66823
Lmbrd2	0.0886262	6.47062	0.42385	0.67258	0.927179	-5.49516
Lmna	-0.192167	6.33731	-0.90831	0.365885	0.821273	-5.21695
Lmntd2	-0.0530111	6.27762	-0.277799	0.781737	0.953662	-5.53952
Lmo2	0.460522	6.78262	2.10737	0.0375711	0.528849	-3.69473
Lmo3	-0.285735	6.52207	-1.28468	0.201852	0.7288	-4.86408
Lmo4	0.318355	7.21701	1.62794	0.106666	0.651082	-4.44099
Lmo7	0.173511	6.5486	0.98614	0.32643	0.802414	-5.15367
Lmtk2	0.34515	6.49592	1.61072	0.110374	0.651697	-4.46446
Lmtk3	-0.119636	6.82631	-0.726684	0.469107	0.85905	-5.34471
Lmx1a	0.299954	6.43941	1.56715	0.12022	0.657313	-4.52282
Lnpep	-0.070974	6.7011	-0.423532	0.672811	0.927179	-5.49527
Lnpk	0.0753639	6.46258	0.427859	0.669668	0.925479	-5.49368
LOC118567641	-0.0500493	6.57165	-0.275743	0.783311	0.953676	-5.54001
LOC118567992	-0.0955744	7.33745	-0.495388	0.621407	0.910699	-5.46672
LOC118568632	-0.439427	8.29918	-2.13805	0.0349341	0.510065	-3.64102
LOC118568634	-0.0872296	8.59613	-0.294693	0.768835	0.950754	-5.53533
LOC118568705	0.0153058	6.28334	0.0744527	0.940798	0.991054	-5.57056
LOC118568783	-0.436618	6.67285	-2.31514	0.0226361	0.473814	-3.31747
LOC118568792	0.102485	7.88829	0.395926	0.692998	0.93359	-5.50506
Lonp1	0.25137	5.30846	0.56478	0.57348	0.892618	-5.43492
Lonp2	0.0102302	6.7475	0.0609053	0.951555	0.991054	-5.57135
Lonrf1	0.204042	6.30703	0.992595	0.323288	0.801067	-5.1482
Lpar1	0.192133	6.32614	1.35886	0.177229	0.709277	-4.78072
Lpar2	0.254196	6.38417	1.42961	0.155927	0.688711	-4.69705
Lpar4	0.37568	6.28106	1.96488	0.0521859	0.563351	-3.93493
Lpar5	0.389869	6.24437	2.06627	0.0413725	0.545512	-3.76559
Lpar6	-0.0458456	6.91526	-0.294269	0.769158	0.950754	-5.53544
Lpcat1	0.40967	6.35502	2.11058	0.0372874	0.526575	-3.68915
Lpcat4	-0.219496	6.40101	-1.1902	0.236768	0.749316	-4.96372
Lpgat1	0.280953	6.94472	1.76268	0.0809913	0.613539	-4.24921
Lpin1	0.0527617	6.26974	0.253592	0.800328	0.957333	-5.54509
Lpin2	0.424819	6.69919	2.28054	0.0246845	0.478497	-3.38249
Lrba	0.0483523	6.40397	0.256061	0.798426	0.957102	-5.54455
Lrch1	0.221737	6.35082	0.973786	0.332498	0.806758	-5.16406
Lrch3	-0.282871	6.74052	-1.49048	0.139226	0.678976	-4.62181
Lrch4	0.12664	6.19841	0.686448	0.494009	0.869253	-5.36922
Lrfn1	-0.0973807	6.41449	-0.518028	0.605576	0.907427	-5.4568
Lrfn4	1.10768	5.88156	2.63168	0.00983371	0.381094	-2.68314
Lrfn5	-0.0721602	6.5122	-0.442228	0.659274	0.922245	-5.48827
Lrif1	0.135057	6.45704	0.773817	0.440854	0.850009	-5.31424
Lrig1	0.529158	6.65196	3.17234	0.0020055	0.262797	-1.44334
Lrig2	0.343018	6.39128	1.56427	0.120893	0.657921	-4.52661
Lrig3	0.139993	6.32383	0.829639	0.408707	0.84068	-5.27572
[truncated: 5,754 more rows]

## Sheet: Oligo
	logFC	AveExpr	t	P.Value	adj.P.Val	B
A530032D15Rik	-0.252723	6.14835	-1.07424	0.285411	0.871149	-4.77576
A830018L16Rik	-0.129071	6.02894	-0.592807	0.554705	0.933651	-5.05038
Aagab	-0.183712	6.26934	-0.898022	0.371422	0.886171	-4.89431
Aamp	-0.0616864	5.72795	-0.121371	0.903651	0.989485	-5.16648
Aars	-0.136704	6.55185	-0.651496	0.516284	0.922809	-5.02526
Aarsd1	0.0956062	6.30489	0.500562	0.617826	0.945886	-5.0851
Aatk	-0.411454	7.08689	-1.70242	0.0919143	0.792704	-4.18912
Abat	-0.122015	6.46407	-0.698796	0.48637	0.915211	-5.00332
Abca2	-0.281707	6.76965	-1.40782	0.162417	0.818123	-4.49557
Abcb1a	0.182304	7.27919	0.837403	0.404447	0.896133	-4.93031
Abcc4	0.0976168	6.69707	0.463627	0.643965	0.947932	-5.09737
Abcc5	-0.348182	6.27503	-1.68714	0.0948254	0.792704	-4.20634
Abce1	0.136991	6.40038	0.746432	0.457232	0.90543	-4.97969
Abcf3	-0.197689	5.91961	-0.841179	0.402339	0.896133	-4.92814
Abcg1	-0.00987558	6.20039	-0.0534951	0.957449	0.997791	-5.17058
Abcg2	-0.263328	6.68713	-1.14965	0.253146	0.866745	-4.71875
Abhd12	-0.202905	7.39812	-0.919014	0.360393	0.886171	-4.88127
Abhd17a	-0.105211	6.56892	-0.450109	0.653647	0.948084	-5.10163
Abhd2	-0.575225	7.71036	-1.93933	0.0553988	0.737012	-3.90398
Abhd3	-0.530882	6.16194	-2.2675	0.0256038	0.699431	-3.45446
Abhd4	0.0512708	5.74731	0.101207	0.919598	0.992904	-5.16803
Abhd8	-0.080925	7.22975	-0.392333	0.695682	0.955609	-5.11842
Abi1	0.0159016	6.97145	0.0895451	0.928835	0.993744	-5.1688
Abi2	-0.095174	6.97902	-0.46778	0.641003	0.947932	-5.09604
Ablim1	0.0708292	7.49906	0.252002	0.801579	0.973943	-5.14963
Ablim2	-0.238752	6.05069	-1.00932	0.315362	0.87585	-4.82184
Abr	-0.314839	7.26869	-1.25527	0.21243	0.856125	-4.63266
Acaa1a	0.0255547	6.27449	0.110296	0.912405	0.991426	-5.16737
Acadm	-0.179079	6.12181	-0.769458	0.443512	0.90478	-4.96772
Acadsb	-0.357501	6.10731	-1.65246	0.101709	0.794441	-4.24489
Acap2	0.164927	6.34148	0.873974	0.384315	0.892525	-4.90889
Acap3	-0.299923	6.35668	-1.68997	0.0942811	0.792704	-4.20317
Acat1	-0.448799	6.41446	-2.0796	0.0402296	0.699431	-3.71944
Acbd3	-0.162538	6.39462	-1.05664	0.293329	0.873571	-4.78852
Acbd5	-0.359856	6.35975	-1.78923	0.0767335	0.773146	-4.08857
Acer2	-0.185284	6.72462	-0.739309	0.461525	0.905433	-4.98332
Acer3	-0.121862	6.22044	-0.59933	0.550365	0.932821	-5.0477
Acin1	-0.113115	6.21161	-0.509284	0.611722	0.944998	-5.08207
Ackr3	-0.362808	6.23895	-1.52492	0.13057	0.796221	-4.38027
Acly	-0.531135	6.36028	-2.40973	0.0178718	0.685308	-3.24074
Aco2	-0.193919	7.19211	-0.907099	0.366627	0.886171	-4.88871
Acot13	-0.163837	6.20108	-0.76249	0.447638	0.90543	-4.97138
Acot7	-0.175795	6.6908	-0.743923	0.458741	0.90543	-4.98097
Acox1	-0.742122	6.86798	-3.17143	0.00203733	0.594872	-1.91758
Acsbg1	-0.503583	6.71756	-1.96396	0.0524289	0.727908	-3.87241
Acsl3	-0.302494	6.63187	-1.35265	0.179348	0.840123	-4.54688
Acsl5	0.423794	6.33477	1.89527	0.0610668	0.739618	-3.95956
Acsl6	-0.355541	6.76064	-1.46901	0.145102	0.803235	-4.43641
Acta2	-0.501588	6.13544	-0.991705	0.323836	0.878149	-4.83385
Actb	-0.189049	8.77124	-0.525494	0.600453	0.942711	-5.07629
Actg1	0.0807674	9.17496	0.447548	0.655488	0.948084	-5.10242
Actl6b	-0.17509	5.9344	-0.784284	0.434806	0.904147	-4.95982
Actn4	-0.0155517	7.30315	-0.0893608	0.928981	0.993744	-5.16881
Actr10	0.148679	6.545	0.699253	0.486086	0.915211	-5.0031
Actr1a	-0.459502	7.1327	-2.233	0.0278739	0.699431	-3.50461
Actr1b	-0.616269	6.80277	-2.35625	0.0204941	0.685308	-3.32239
Actr2	-0.0548862	6.94179	-0.234661	0.814972	0.974701	-5.15254
Actr3	-0.257543	6.97545	-1.19551	0.234833	0.860684	-4.68226
Actr3b	-0.40747	6.27335	-1.6292	0.106549	0.796221	-4.27034
Acvr1b	-0.252674	6.46588	-1.31556	0.191457	0.849727	-4.58027
Acvr2a	-0.114538	6.17389	-0.56086	0.576201	0.937111	-5.06306
Acvrl1	0.145014	7.10431	0.718266	0.474339	0.909638	-4.99385
Adam10	-0.445723	6.44865	-1.86826	0.064778	0.751483	-3.99307
Adam11	-0.173219	6.13586	-0.615416	0.539737	0.928977	-5.04098
Adam15	-0.0245362	6.79815	-0.110745	0.91205	0.991426	-5.16733
Adam22	-0.229958	6.46973	-1.10764	0.270788	0.868821	-4.75097
Adam23	0.1371	6.58805	0.60656	0.545575	0.931073	-5.0447
Adamts1	-0.257839	6.36884	-1.29989	0.196753	0.854049	-4.59411
Adamts9	-0.489063	5.88302	-1.30376	0.195437	0.852799	-4.59071
Adap1	-0.163802	6.17804	-0.700346	0.485406	0.915211	-5.00258
Adap2	-0.386105	6.29849	-1.67909	0.0963885	0.792704	-4.21536
Adar	-0.0815566	6.18567	-0.405256	0.686191	0.954055	-5.11486
Adarb1	-0.00585557	6.28021	-0.0261173	0.979218	0.998428	-5.17134
Adcy1	-0.370632	7.39584	-1.14312	0.255832	0.867506	-4.72384
Adcy2	-0.230854	6.69056	-1.15416	0.251301	0.866745	-4.71522
Adcy5	-0.235658	6.28043	-0.932446	0.353447	0.886171	-4.87278
Adcy9	-0.00582364	6.53714	-0.0303439	0.975856	0.998428	-5.17125
Adcyap1r1	-0.506501	6.36172	-2.37625	0.0194759	0.685308	-3.29204
Add1	-0.263281	7.12655	-1.33348	0.185533	0.846908	-4.56425
Add2	-0.238731	6.4463	-1.11658	0.266961	0.868821	-4.74421
Add3	-0.319665	7.05806	-1.62931	0.106527	0.796221	-4.27022
Adgrb2	-0.202138	7.19441	-0.857969	0.393048	0.893557	-4.91837
Adgrb3	-0.0186084	6.23252	-0.0823223	0.934562	0.993744	-5.16923
Adgre5	-0.326539	6.45834	-1.33026	0.186587	0.846908	-4.56714
Adgrf5	0.169979	7.37764	0.716868	0.475197	0.909944	-4.99454
Adgrg1	-0.369518	6.15797	-0.771209	0.442478	0.90478	-4.96679
Adgrl1	-0.394179	7.3601	-1.39675	0.16571	0.819168	-4.50602
Adgrl2	-0.221177	6.24467	-1.01148	0.314332	0.87585	-4.82035
Adgrl3	-0.124783	6.39223	-0.539014	0.591126	0.940563	-5.07133
Adgrl4	-0.184404	7.3715	-0.664896	0.507712	0.918887	-5.0192
Adh5	-0.3699	6.18603	-1.93946	0.0553824	0.737012	-3.90381
Adi1	-0.220843	5.5775	-0.461395	0.64556	0.947932	-5.09808
Adipor1	-0.129016	6.6867	-0.652885	0.515392	0.922809	-5.02464
Adipor2	0.143839	6.39346	0.866057	0.38862	0.893147	-4.9136
Adk	-0.134827	6.3888	-0.67026	0.504302	0.918539	-5.01674
Adnp	-0.232528	6.42226	-1.32454	0.188472	0.846908	-4.57227
Adora1	-0.634503	6.73007	-2.80763	0.00604611	0.685308	-2.58558
Adprh	-0.323074	6.50817	-1.70652	0.0911457	0.792704	-4.18447
Adrm1	-0.0741196	6.17621	-0.327138	0.744276	0.965932	-5.1346
Adss	-0.0934228	6.40718	-0.472403	0.637712	0.947562	-5.09454
Aebp2	0.00619323	6.36261	0.0350366	0.972123	0.998428	-5.17115
Afap1l1	0.12521	6.4489	0.5772	0.565157	0.933916	-5.05666
Afap1l2	0.445549	6.40267	2.29616	0.023843	0.698285	-3.41229
Afdn	0.0248473	6.7806	0.141169	0.888032	0.986368	-5.16468
Aff4	-0.405596	6.48906	-1.66221	0.0997347	0.793191	-4.23413
Afg3l2	-0.249688	6.23104	-1.15305	0.251755	0.866745	-4.7161
Aftph	-0.104976	6.28018	-0.467383	0.641286	0.947932	-5.09617
Agap1	0.169088	6.44501	0.654471	0.514374	0.922809	-5.02393
Agap2	-0.417	8.26921	-1.49691	0.137699	0.796221	-4.40864
Agap3	-0.567717	6.87735	-2.19622	0.0304855	0.699431	-3.55732
Agfg1	-0.0639654	6.80008	-0.352848	0.724976	0.9601	-5.12857
Aggf1	0.184909	6.18969	0.862692	0.390458	0.893557	-4.91559
Ago1	-0.440958	6.23228	-2.09289	0.0389976	0.699431	-3.70135
Ago2	-0.0582708	6.49224	-0.314869	0.753545	0.968729	-5.13732
Agpat1	0.0812735	6.82998	0.408889	0.683532	0.954055	-5.11384
Agpat3	-0.291871	7.52041	-1.08273	0.28164	0.871149	-4.76952
Agrn	-0.0477779	6.51194	-0.198906	0.842757	0.981957	-5.1579
Agtpbp1	-0.272739	6.66563	-1.09379	0.276785	0.870445	-4.76134
Ahcyl1	-0.0412833	7.82191	-0.262737	0.793317	0.973423	-5.14772
Ahcyl2	-0.0283384	6.24849	-0.126809	0.899357	0.98773	-5.16601
Ahdc1	0.0896572	6.31659	0.446083	0.656543	0.948383	-5.10287
Ahi1	0.203702	6.48417	0.815696	0.416695	0.897078	-4.9426
Ahnak	0.0336827	6.943	0.129427	0.897291	0.98773	-5.16578
Ahsa1	-0.098278	6.48026	-0.445275	0.657124	0.948477	-5.10312
AI413582	-0.345137	7.23185	-1.66556	0.0990625	0.793191	-4.23042
AI593442	-0.48935	5.91582	-2.08597	0.0396351	0.699431	-3.71078
Aida	-0.142273	6.43138	-0.673024	0.50255	0.917916	-5.01547
Aifm3	-0.249995	6.20142	-1.06268	0.290594	0.87206	-4.78417
Aig1	-0.316102	6.46218	-1.56159	0.121677	0.796221	-4.34239
Aimp1	-0.319772	6.3935	-1.60379	0.112048	0.796221	-4.29775
Aip	-0.1938	6.45474	-0.960876	0.33903	0.88582	-4.85439
Ak1	0.00265964	6.66647	0.0135424	0.989223	0.998485	-5.17151
Ak3	-0.174436	6.50283	-0.846927	0.399144	0.895316	-4.92482
Ak5	-0.266474	6.44261	-1.11328	0.26837	0.868821	-4.74671
Akap10	-0.196758	6.22225	-0.875208	0.383647	0.892525	-4.90815
Akap11	-0.426532	6.92148	-2.09097	0.0391733	0.699431	-3.70396
Akap6	-0.598478	6.28776	-2.57472	0.0115606	0.685308	-2.97909
Akap8	0.0997181	6.50553	0.52744	0.599106	0.942711	-5.07558
Akap8l	-0.158147	6.5116	-0.708827	0.480151	0.9128	-4.99847
Akr1a1	0.354447	7.60431	1.48227	0.141545	0.797502	-4.42327
Akt1	-0.66361	6.94607	-3.06338	0.00284077	0.60779	-2.1225
Akt1s1	-0.220731	6.27901	-1.02054	0.310039	0.87585	-4.81407
Akt2	-0.272345	6.37117	-1.23239	0.220814	0.856125	-4.65192
Akt3	-0.185864	7.38272	-0.928171	0.355648	0.886171	-4.87549
Aktip	-0.802679	6.02363	-1.66658	0.0988602	0.793191	-4.22929
Alad	-0.459795	6.39212	-2.11475	0.0370432	0.699431	-3.67139
Alas1	-0.193152	6.78643	-1.03088	0.305191	0.87585	-4.80684
Aldh1a1	-0.161897	6.5425	-0.635828	0.526402	0.924385	-5.0322
Aldh1l1	-0.257215	6.18565	-0.921975	0.358854	0.886171	-4.87941
Aldh2	-0.0816673	7.15254	-0.339689	0.734833	0.962689	-5.13171
Aldh5a1	0.0909296	6.13699	0.393125	0.695099	0.955365	-5.1182
Aldh7a1	0.152554	6.4106	0.827805	0.409835	0.897078	-4.93578
Aldoa	-0.474915	8.84136	-1.55863	0.122378	0.796221	-4.34548
Aldoc	-0.439484	8.75547	-1.2648	0.209009	0.856125	-4.62454
Alg2	0.103077	6.58587	0.473616	0.63685	0.947277	-5.09415
Alpl	-0.0768974	6.58545	-0.311194	0.756328	0.968729	-5.13812
Alyref	-0.139077	6.52407	-0.65217	0.515851	0.922809	-5.02496
Amd1	-0.331956	6.95269	-1.59469	0.11407	0.796221	-4.30747
Amfr	-0.196319	6.92846	-0.838278	0.403958	0.896133	-4.92981
Amotl2	-0.0560927	6.35197	-0.259557	0.795762	0.973423	-5.14829
Amph	-0.131309	6.66107	-0.57488	0.566718	0.934338	-5.05758
Anapc1	0.366288	6.2859	1.8502	0.0673628	0.755737	-4.01522
Anapc10	0.00745966	6.35305	0.0334918	0.973352	0.998428	-5.17118
Anapc11	-0.349302	6.55142	-1.67338	0.0975102	0.793191	-4.22173
Anapc13	-0.34176	6.36245	-1.69632	0.0930675	0.792704	-4.19601
Anapc16	-0.440413	6.41105	-2.09092	0.0391787	0.699431	-3.70404
Anapc2	-0.207554	6.29862	-1.03269	0.304347	0.87585	-4.80557
Anapc5	-0.241626	6.4576	-1.10263	0.272947	0.868821	-4.75474
Ank	-0.166112	6.96487	-0.684909	0.495053	0.916629	-5.00992
Ank2	-0.303149	7.03048	-1.18574	0.238654	0.860684	-4.69015
Ank3	-0.356607	6.45722	-1.29002	0.200143	0.854675	-4.60274
Ankhd1	-0.121545	6.31295	-0.628017	0.531485	0.926586	-5.03559
Ankib1	-0.146878	6.51016	-0.682683	0.496452	0.916629	-5.01097
Ankrd11	-0.168557	6.6424	-0.985563	0.326827	0.880339	-4.838
Ankrd12	-0.502093	7.54982	-2.26332	0.0258696	0.699431	-3.46056
Ankrd13a	-0.0329841	6.05583	-0.129431	0.897288	0.98773	-5.16578
Ankrd13c	-0.83407	6.03259	-4.01757	0.000116912	0.453675	-0.143113
Ankrd17	-0.227499	6.63199	-1.34808	0.180808	0.840773	-4.55104
Ankrd33b	0.062807	6.36231	0.251141	0.802242	0.973943	-5.14978
Ankrd40	-0.154222	6.68713	-0.683425	0.495986	0.916629	-5.01062
Ankrd46	-0.0637086	6.56116	-0.342385	0.73281	0.962119	-5.13108
Anks1b	-0.194731	6.08912	-0.930487	0.354455	0.886171	-4.87402
Anp32a	-0.212527	7.18197	-0.905242	0.367605	0.886171	-4.88986
Anp32b	-0.287061	6.3011	-1.45995	0.14757	0.804068	-4.44531
Anp32e	0.0540789	6.47595	0.252923	0.800869	0.973943	-5.14947
Antkmt	-0.0456961	6.43599	-0.215865	0.829551	0.976809	-5.15547
Anxa11	-0.294904	6.28019	-1.50956	0.134441	0.796221	-4.39588
Anxa2	0.195638	6.71793	0.848183	0.398447	0.895279	-4.92409
Anxa3	-0.149795	6.71375	-0.77894	0.437932	0.904147	-4.96268
Anxa5	0.184258	6.89755	0.829455	0.408906	0.897078	-4.93484
Anxa6	-0.222514	6.36919	-1.17162	0.244249	0.864789	-4.70144
Anxa7	-0.415369	6.54783	-1.54193	0.126382	0.796221	-4.3628
Aopep	0.302007	5.43689	0.630727	0.529719	0.925838	-5.03442
Ap1ar	0.210108	6.16538	1.01548	0.312431	0.87585	-4.81758
Ap1b1	-0.0842449	6.30677	-0.386927	0.699667	0.956511	-5.11987
Ap1g1	-0.590942	6.1201	-2.71345	0.0078943	0.685308	-2.74803
Ap1s1	-0.321882	6.68139	-1.25152	0.213787	0.856125	-4.63584
Ap2a1	-0.318196	6.68894	-1.20856	0.229802	0.860684	-4.67163
Ap2a2	-0.30229	6.76261	-1.61009	0.110664	0.796221	-4.29099
Ap2b1	-0.676864	6.96232	-2.79738	0.00622598	0.685308	-2.60347
Ap2m1	-0.214291	7.72217	-0.701945	0.484413	0.914714	-5.00181
Ap2s1	-0.163576	6.77149	-0.684278	0.495449	0.916629	-5.01022
Ap3d1	-0.00680054	6.70186	-0.0319506	0.974578	0.998428	-5.17122
Ap3m2	-0.177574	6.14347	-0.726548	0.469272	0.907555	-4.98974
Ap3s1	-0.299356	5.62628	-0.584399	0.560324	0.933916	-5.05378
Apba1	-0.568433	6.93201	-2.41205	0.017765	0.685308	-3.23716
Apba2	-0.0034953	6.47332	-0.0130998	0.989575	0.998485	-5.17151
Apbb1	-0.140498	7.24177	-0.693041	0.489958	0.916131	-5.00607
Apbb2	0.0960914	6.42146	0.523017	0.602169	0.943268	-5.07718
Apcdd1	-0.191946	7.18671	-0.908167	0.366066	0.886171	-4.88805
Aph1a	-0.146688	6.56963	-0.590195	0.556448	0.933916	-5.05144
Aplp1	-0.591186	8.32281	-1.67924	0.0963584	0.792704	-4.21519
Aplp2	-0.00619162	7.61897	-0.0191632	0.984751	0.998428	-5.17145
Apod	-0.539497	7.48473	-1.45212	0.149731	0.804068	-4.45297
Apoe	-0.373505	9.76467	-0.937161	0.351029	0.886171	-4.86976
Apold1	-0.122143	5.73115	-0.236176	0.813799	0.974525	-5.1523
App	-0.46431	9.32008	-0.888235	0.376636	0.889609	-4.90029
Appbp2	-0.0351204	5.54636	-0.0741102	0.941077	0.994242	-5.16967
Appl1	0.163511	6.02725	0.251211	0.802188	0.973943	-5.14977
Aqp4	0.324733	6.23979	1.0864	0.280026	0.870929	-4.76682
Araf	0.0447044	6.56134	0.189226	0.850316	0.982196	-5.1592
Arap2	0.0995713	6.23401	0.478535	0.633358	0.947277	-5.09253
Arc	-0.334154	6.28894	-0.992137	0.323626	0.878149	-4.83356
Arcn1	-0.179586	6.35069	-0.836477	0.404965	0.896133	-4.93084
Arel1	-0.167902	6.42343	-0.767715	0.444542	0.90478	-4.96864
Arf1	-0.72101	7.51387	-1.73315	0.0862816	0.78391	-4.15405
Arf2	-0.108506	6.21233	-0.636247	0.52613	0.924385	-5.03201
Arf3	-0.181972	7.75163	-0.709703	0.47961	0.9128	-4.99805
Arf4	-0.321993	6.46487	-1.71389	0.0897788	0.792704	-4.1761
Arf5	-0.256539	7.11704	-1.10008	0.274051	0.868821	-4.75665
Arf6	0.250624	6.2188	0.360732	0.719093	0.9601	-5.12663
Arfgap1	-0.543214	6.12289	-2.30928	0.0230733	0.686101	-3.39283
Arfgap2	-0.30005	6.30383	-1.53187	0.128846	0.796221	-4.37316
Arfgef2	-0.0510987	6.17316	-0.223331	0.823753	0.975755	-5.15434
Arfrp1	0.0471005	6.57193	0.223104	0.823929	0.975815	-5.15437
Arglu1	-0.319182	6.41551	-1.3622	0.176325	0.83749	-4.53813
Arhgap1	0.0170609	6.31649	0.0816198	0.935119	0.993744	-5.16927
Arhgap12	0.0371637	6.35175	0.159283	0.873781	0.984839	-5.1628
Arhgap21	-0.114251	6.45904	-0.533312	0.595051	0.942531	-5.07344
Arhgap23	0.105484	6.67194	0.476533	0.634778	0.947277	-5.09319
Arhgap26	-0.140147	7.02887	-0.716878	0.475191	0.909944	-4.99453
Arhgap29	0.018831	6.89892	0.0853972	0.932124	0.993744	-5.16905
Arhgap32	-0.473298	6.39221	-1.88489	0.062471	0.739618	-3.97249
Arhgap35	-0.352681	6.47512	-1.86333	0.0654751	0.755311	-3.99913
Arhgap42	-0.159474	6.26767	-0.727649	0.468601	0.907555	-4.98919
Arhgap44	-0.0364082	6.22176	-0.170747	0.864783	0.984839	-5.1615
Arhgap5	-0.286555	6.71097	-1.40132	0.164345	0.818123	-4.50172
Arhgdia	-0.389847	7.62888	-1.99574	0.0487981	0.718725	-3.83116
Arhgdig	-0.351786	6.1449	-1.79553	0.0757169	0.773146	-4.08109
Arhgef1	0.117726	6.45646	0.523102	0.602109	0.943268	-5.07715
Arhgef10	-0.401209	6.22964	-1.748	0.0836639	0.782508	-4.13691
Arhgef11	-0.373775	6.29551	-1.61764	0.109024	0.796221	-4.28286
Arhgef12	-0.234161	7.01154	-0.900881	0.369908	0.886171	-4.89255
Arhgef15	0.105436	6.13525	0.490503	0.624898	0.947233	-5.08853
Arhgef18	-0.262816	6.11077	-1.15727	0.250035	0.866745	-4.71278
Arhgef2	-0.304947	7.0273	-1.5203	0.131724	0.796221	-4.38498
Arhgef25	-0.381517	6.71557	-1.40346	0.163708	0.818123	-4.4997
Arhgef3	0.133411	6.61212	0.59676	0.552073	0.933651	-5.04876
Arhgef4	-0.0284682	6.65907	-0.15604	0.876329	0.984839	-5.16316
Arhgef7	-0.120376	6.21993	-0.532757	0.595434	0.942531	-5.07364
Arhgef9	-0.588177	6.59897	-2.40575	0.0180561	0.685308	-3.24687
Arid1a	-0.00178079	6.48426	-0.00978452	0.992214	0.999314	-5.17154
Arid1b	-0.146893	6.46476	-0.707317	0.481084	0.913177	-4.99921
Arid2	-0.0492	6.43002	-0.249352	0.803622	0.973943	-5.15009
Arih1	-0.319677	6.34735	-1.25942	0.210935	0.856125	-4.62913
Arl1	-0.385188	6.49243	-1.79101	0.0764461	0.773146	-4.08647
Arl15	0.00186487	6.3256	0.00757958	0.993968	0.999506	-5.17155
Arl2	0.163078	6.46934	0.682588	0.496512	0.916629	-5.01101
Arl2bp	-0.433971	7.29471	-2.33765	0.0214835	0.685308	-3.35044
Arl3	-0.113814	6.83044	-0.615012	0.540003	0.929054	-5.04115
Arl4c	-0.190759	6.33078	-0.850609	0.397105	0.895279	-4.92268
Arl5a	-0.0615298	6.52012	-0.28869	0.773441	0.972204	-5.14278
Arl6ip1	0.124878	6.67112	0.513789	0.608581	0.944873	-5.08048
Arl6ip5	-0.119348	7.02828	-0.622316	0.53521	0.927745	-5.03804
Arl8a	-0.268654	7.01106	-1.02576	0.307585	0.87585	-4.81043
Arl8b	-0.196725	6.60767	-0.769839	0.443287	0.90478	-4.96752
Armc8	-0.168212	6.29576	-0.935006	0.352133	0.886171	-4.87114
Armcx2	-0.0374676	6.47406	-0.190118	0.849618	0.98211	-5.15908
Armcx3	-0.110688	6.39368	-0.56122	0.575956	0.937106	-5.06292
Arnt	-0.0612678	6.33847	-0.321266	0.748707	0.96682	-5.13592
Arnt2	-0.312805	6.69555	-1.50594	0.135369	0.796221	-4.39955
Arpc1a	-0.131551	6.85669	-0.644836	0.520572	0.923545	-5.02823
Arpc1b	-0.496086	5.98366	-2.17893	0.0317862	0.699431	-3.58186
Arpc2	-0.181883	7.08307	-0.824622	0.411632	0.897078	-4.93758
Arpc3	-0.150817	7.10901	-0.707102	0.481217	0.913177	-4.99931
Arpc4	0.102457	7.09277	0.432978	0.666003	0.949886	-5.10685
Arpc5	0.0509283	6.51444	0.225918	0.821746	0.975593	-5.15393
Arpc5l	-0.230131	6.20922	-0.985468	0.326873	0.880339	-4.83806
Arpp19	0.0263691	7.07146	0.0987396	0.921551	0.993583	-5.1682
Arpp21	-0.279757	6.67318	-0.941606	0.348759	0.886171	-4.86691
Arrb1	-0.312616	6.79129	-1.15362	0.25152	0.866745	-4.71565
Art3	0.222441	6.25838	1.16413	0.24726	0.866745	-4.70738
Asah1	0.156675	6.40373	0.837166	0.40458	0.896133	-4.93044
Asap1	-0.0493787	6.25251	-0.232426	0.816702	0.975077	-5.1529
Ash1l	-0.298934	6.43161	-1.41027	0.161693	0.818123	-4.49325
Asic2	-0.250321	6.15742	-1.22021	0.225375	0.858736	-4.66204
Asns	-0.308261	6.31975	-1.45966	0.147651	0.804068	-4.4456
Aspa	0.0496776	6.32608	0.236203	0.813779	0.974525	-5.15229
Asph	-0.475598	6.84713	-2.23836	0.0275095	0.699431	-3.49685
Asrgl1	-0.231073	7.11649	-1.14084	0.256778	0.867506	-4.72561
Astn1	-0.430164	6.61329	-2.27392	0.0251993	0.699431	-3.44504
Astn2	-0.00520139	6.20143	-0.0231953	0.981543	0.998428	-5.17139
Atad3a	0.321721	6.13015	1.40117	0.164391	0.818123	-4.50186
Ate1	-0.0923816	6.21911	-0.409499	0.683086	0.954055	-5.11367
Atf2	-0.323866	6.17475	-1.39582	0.16599	0.819168	-4.50689
Atf4	-0.154501	6.75179	-0.88891	0.376275	0.889609	-4.89988
Atf5	-0.159955	6.37616	-0.794836	0.428671	0.902386	-4.95411
Atf6	0.0769715	6.28128	0.352531	0.725214	0.9601	-5.12865
Atg12	-0.121514	6.22325	-0.472402	0.637713	0.947562	-5.09454
Atg14	-0.346994	6.09385	-1.48129	0.141805	0.797502	-4.42424
Atg2b	0.0182361	6.25215	0.0923679	0.926598	0.993583	-5.16862
Atg9a	-0.181826	6.51973	-1.06798	0.288208	0.871471	-4.78032
Atl2	0.0106633	6.55665	0.0508688	0.959536	0.997964	-5.17068
Atl3	-0.162856	6.09793	-0.684979	0.495009	0.916629	-5.00989
Atox1	-0.000537398	6.64341	-0.00272033	0.997835	0.999682	-5.17157
Atp10a	0.0580099	6.61463	0.290208	0.772283	0.972204	-5.14247
Atp11a	-0.0201829	6.41296	-0.102571	0.918518	0.992015	-5.16794
Atp11b	-0.0527719	6.45939	-0.291803	0.771067	0.972204	-5.14215
Atp13a2	-0.258482	6.34128	-1.24611	0.215758	0.856125	-4.64041
Atp13a5	-0.366141	6.51887	-1.6126	0.110116	0.796221	-4.28829
Atp1a1	-0.321309	7.33084	-1.06306	0.290425	0.87206	-4.78389
Atp1a2	-0.261319	9.04756	-0.941085	0.349025	0.886171	-4.86725
Atp1a3	-0.384395	8.98479	-1.18934	0.237243	0.860684	-4.68726
Atp1b1	-0.87843	8.53636	-2.46879	0.0153261	0.685308	-3.14875
Atp1b2	-0.480838	7.86828	-1.93499	0.0559371	0.738313	-3.90951
Atp1b3	0.0868643	7.136	0.480504	0.631963	0.947277	-5.09188
Atp2a2	-0.190435	7.44104	-0.737496	0.462621	0.905751	-4.98424
Atp2b1	0.0370577	7.46145	0.169275	0.865937	0.984839	-5.16167
Atp2b2	-0.197063	7.77276	-0.786818	0.433328	0.904147	-4.95846
Atp2b3	-0.302313	6.34941	-1.44676	0.151223	0.80718	-4.45819
Atp2b4	0.0351484	6.67235	0.145355	0.884736	0.986368	-5.16427
Atp2c1	-0.0836359	6.85484	-0.411406	0.681693	0.954055	-5.11313
Atp5a1	-0.235983	8.58624	-0.952257	0.34336	0.886171	-4.86002
Atp5b	-0.191385	8.44878	-0.661665	0.509772	0.920788	-5.02067
Atp5c1	-0.374506	6.9327	-1.53031	0.129232	0.796221	-4.37476
Atp5d	-0.544443	7.20184	-2.53228	0.0129556	0.685308	-3.04777
Atp5e	-0.554436	6.59865	-1.22222	0.224618	0.858341	-4.66038
Atp5g1	-0.349105	6.96919	-1.6887	0.0945255	0.792704	-4.2046
Atp5g2	0.0454675	7.08863	0.196814	0.84439	0.981957	-5.15818
Atp5g3	-0.209111	7.84415	-0.601425	0.548976	0.932686	-5.04684
Atp5h	-0.31764	7.44142	-1.19994	0.233119	0.860684	-4.67867
Atp5j	-0.398942	7.36703	-1.55751	0.122643	0.796221	-4.34665
Atp5j2	-0.303614	7.42322	-1.59132	0.114828	0.796221	-4.31106
Atp5k	-0.205706	7.31368	-0.949452	0.344777	0.886171	-4.86185
Atp5l	-0.916055	7.30433	-3.18294	0.00196554	0.594872	-1.89544
Atp5md	-0.122596	7.36442	-0.531403	0.596368	0.942531	-5.07414
Atp5mpl	-0.090083	7.04409	-0.394749	0.693904	0.955365	-5.11776
Atp5o	-0.267915	6.89556	-1.32758	0.187468	0.846908	-4.56954
Atp5pb	-0.195853	7.44724	-0.748316	0.4561	0.90543	-4.97872
Atp6ap1	0.136312	7.41954	0.628207	0.531361	0.926586	-5.03551
Atp6ap2	0.0028984	7.15233	0.0160408	0.987235	0.998428	-5.17148
Atp6v0a1	-0.351277	6.98401	-1.36919	0.174137	0.833858	-4.5317
Atp6v0a2	-0.463231	6.45834	-2.04703	0.0433898	0.70507	-3.76331
Atp6v0c	-0.0894648	8.23202	-0.301149	0.763953	0.970151	-5.14024
Atp6v0d1	-0.061071	6.83097	-0.220514	0.82594	0.975986	-5.15477
Atp6v0e	-0.277157	6.29197	-1.22838	0.22231	0.856257	-4.65527
Atp6v0e2	-0.202499	7.20891	-0.863841	0.38983	0.893557	-4.91491
Atp6v1a	-0.279708	7.19308	-1.16883	0.245368	0.86558	-4.70366
Atp6v1b2	-0.45379	7.19817	-0.959801	0.339568	0.886171	-4.8551
Atp6v1c1	-0.183755	6.83976	-0.903789	0.368371	0.886171	-4.89076
Atp6v1d	-0.725341	6.87142	-3.16744	0.00206274	0.594872	-1.92523
Atp6v1e1	-0.415562	7.51851	-1.82491	0.0711267	0.756194	-4.04592
Atp6v1f	0.0410366	6.76773	0.177246	0.859689	0.984513	-5.16071
Atp6v1g1	-0.0960511	6.48588	-0.439015	0.661638	0.949307	-5.10503
Atp6v1g2	-0.322794	7.43742	-1.05113	0.295839	0.875536	-4.79248
Atp6v1h	-0.205469	6.68328	-1.13788	0.258006	0.868821	-4.7279
Atp8a1	-0.0779859	6.53995	-0.309331	0.757741	0.968729	-5.13851
Atp8a2	-0.250355	6.22932	-1.23526	0.219752	0.856125	-4.64953
Atp9a	-0.337719	7.0345	-1.46548	0.14606	0.80338	-4.43988
Atpaf1	-0.324542	6.01154	-1.35068	0.179975	0.840123	-4.54867
Atpif1	-0.379159	7.22897	-1.89274	0.0614065	0.739618	-3.96272
Atraid	-0.185464	6.07343	-0.681829	0.49699	0.916629	-5.01137
Atrn	0.0934137	6.12824	0.474912	0.635929	0.947277	-5.09372
Atrnl1	-0.112152	6.31494	-0.562356	0.575185	0.936833	-5.06248
Atrx	-0.164348	6.32563	-0.770706	0.442775	0.90478	-4.96706
Atxn10	-0.28384	6.77182	-1.06265	0.290606	0.87206	-4.78419
Atxn2	0.0474709	6.55527	0.220561	0.825903	0.975986	-5.15476
Atxn2l	-0.589334	6.17774	-1.26288	0.209693	0.856125	-4.62618
Atxn7l3	-0.117991	6.64719	-0.531865	0.596049	0.942531	-5.07397
Atxn7l3b	-0.429065	6.58811	-2.01419	0.0467892	0.711717	-3.80692
Auh	0.202263	6.52622	0.849716	0.397599	0.895279	-4.9232
Aup1	0.480114	6.29422	2.14898	0.0341527	0.699431	-3.62393
Aurkaip1	-0.340649	6.38601	-1.7329	0.0863266	0.78391	-4.15434
Avl9	-0.469683	6.17502	-1.94946	0.0541607	0.737012	-3.89104
Avpi1	-0.231831	6.28055	-1.22581	0.22327	0.857288	-4.6574
Axin1	-0.189615	6.22731	-0.926807	0.356352	0.886171	-4.87636
Axl	-0.27959	6.68821	-1.1467	0.254359	0.866745	-4.72106
Azi2	-0.0549346	6.36666	-0.293203	0.770001	0.972096	-5.14187
Azin1	-0.249089	6.36919	-1.00591	0.316989	0.877002	-4.82418
B230219D22Rik	-0.0990571	6.25522	-0.453542	0.651182	0.948084	-5.10056
B230307C23Rik	-0.21998	6.15338	-1.07518	0.284989	0.871149	-4.77507
B2m	0.286253	8.22012	0.996798	0.32137	0.877883	-4.8304
B3gat1	0.102081	6.61193	0.482746	0.630376	0.947277	-5.09114
B3gat3	-0.213181	6.95511	-0.996132	0.321692	0.877883	-4.83085
B3gnt2	-0.0750129	6.32867	-0.474011	0.636569	0.947277	-5.09402
B4galnt1	-0.329063	6.38487	-1.66933	0.0983125	0.793191	-4.22624
B4galt1	0.0571033	6.24393	0.298229	0.766173	0.971304	-5.14084
B4galt2	-0.378249	6.11025	-1.94619	0.0545572	0.737012	-3.89522
B4galt4	0.256039	6.18983	1.2643	0.209187	0.856125	-4.62496
B4galt6	-0.50301	6.23992	-2.35992	0.0203038	0.685308	-3.31684
B4gat1	0.2905	6.09336	1.31043	0.19318	0.852799	-4.58482
B630019K06Rik	-0.351559	6.16503	-1.69834	0.0926852	0.792704	-4.19374
Baalc	-0.238967	6.20046	-1.06721	0.288555	0.871471	-4.78088
Babam1	-0.00680869	6.37341	-0.0322177	0.974365	0.998428	-5.17121
Bace1	-0.247428	6.24144	-1.16323	0.247623	0.866745	-4.70809
Bag1	-0.58689	6.44801	-2.53152	0.0129821	0.685308	-3.049
Bag6	-0.124743	6.61416	-0.63919	0.524222	0.924281	-5.03072
Bahd1	-0.120951	6.06068	-0.500272	0.618029	0.945886	-5.0852
Baiap2	0.210138	6.36424	0.885714	0.377986	0.889846	-4.90182
Banf1	0.0883032	6.39515	0.456614	0.648981	0.947932	-5.0996
Bap1	-0.256733	6.32466	-1.24131	0.217519	0.856125	-4.64446
Basp1	-0.326752	7.61058	-1.14664	0.254383	0.866745	-4.7211
Baz1b	-0.314411	6.15835	-1.52105	0.131536	0.796221	-4.38422
Baz2a	-0.557084	5.97913	-2.50169	0.0140533	0.685308	-3.09669
Baz2b	-0.148823	6.28642	-0.781676	0.43633	0.904147	-4.96122
Bbln	-0.461012	6.31175	-2.14543	0.0344433	0.699431	-3.62889
BC004004	-0.256622	6.22273	-1.19148	0.236404	0.860684	-4.68553
BC005537	-0.149412	6.94376	-0.611039	0.542619	0.929852	-5.04283
BC005624	-0.457991	6.08814	-1.7886	0.0768364	0.773146	-4.08932
BC029722	-0.0674771	6.1913	-0.296016	0.767858	0.972096	-5.1413
BC031181	0.153649	6.65634	0.761674	0.448123	0.90543	-4.97181
Bcam	0.249883	6.56244	1.1792	0.241234	0.861321	-4.6954
Bcan	0.000696133	6.79018	0.00288127	0.997707	0.999682	-5.17157
Bcap31	-0.133978	6.67269	-0.745068	0.458052	0.90543	-4.98039
Bcat1	-0.393272	6.15961	-1.98833	0.0496249	0.719421	-3.84083
Bccip	0.211534	6.48191	0.932213	0.353567	0.886171	-4.87292
Bckdha	-0.287549	6.54704	-1.50148	0.136515	0.796221	-4.40404
Bcl11a	-0.217316	6.25046	-0.900815	0.369943	0.886171	-4.89259
Bcl2l1	-0.284918	6.84012	-1.18967	0.237111	0.860684	-4.68699
Bcl2l2	-0.514166	6.43278	-2.31621	0.0226756	0.685308	-3.38252
Bcl7a	-0.236826	6.30168	-1.13389	0.259666	0.868821	-4.73098
Bcl7b	0.0283885	6.32568	0.163146	0.870747	0.984839	-5.16237
Bcr	-0.136982	6.65741	-0.819955	0.414274	0.897078	-4.94021
Bdh1	-0.161163	6.09526	-0.803349	0.423759	0.900545	-4.94945
Becn1	0.103145	6.37307	0.569117	0.570607	0.935928	-5.05985
Begain	-0.216285	6.16465	-0.851472	0.396628	0.895279	-4.92217
Bex2	-0.0356356	7.02351	-0.137462	0.890953	0.98684	-5.16504
Bex3	-0.070574	6.70114	-0.307595	0.759057	0.968729	-5.13888
Bgn	0.0142104	6.19615	0.0588814	0.953169	0.997113	-5.17037
Bhlhb9	-0.085434	6.21043	-0.386779	0.699776	0.956511	-5.11991
Bhlhe40	-0.28186	6.88364	-1.41276	0.160961	0.818123	-4.49088
Bicd2	-0.0566936	6.40475	-0.30963	0.757514	0.968729	-5.13845
Bicral	0.0380191	6.38844	0.193547	0.84694	0.98211	-5.15863
Bin1	-0.0139114	6.64723	-0.0738912	0.941251	0.99429	-5.16968
Birc6	-0.28164	6.28736	-1.28632	0.201426	0.854675	-4.60597
Blcap	-0.217234	6.31504	-0.913349	0.363348	0.886171	-4.88482
Blmh	-0.222798	6.27469	-1.24681	0.215501	0.856125	-4.63982
Bloc1s1	-0.197839	6.31914	-1.07848	0.283523	0.871149	-4.77265
Bmerb1	-0.616389	6.46912	-2.6593	0.00917676	0.685308	-2.8394
Bmpr1a	-0.12369	6.39951	-0.709059	0.480007	0.9128	-4.99836
Bmpr2	-0.318749	7.31477	-1.12197	0.264674	0.868821	-4.74011
Bmyc	-0.0375759	6.34636	-0.172491	0.863415	0.984839	-5.16129
Bnip2	0.197938	6.61693	0.878356	0.381945	0.890771	-4.90626
Bnip3	-0.396798	6.55075	-1.82404	0.0712595	0.756194	-4.04697
Bnip3l	-0.223314	6.66494	-1.03275	0.304318	0.87585	-4.80553
Bod1	0.00827059	6.38209	0.0399961	0.968179	0.998428	-5.17102
Bpnt1	-0.0575466	6.1969	-0.234201	0.815328	0.974701	-5.15262
Bpnt2	-0.392918	6.56279	-2.28037	0.0247992	0.699431	-3.43557
Bptf	-0.144219	6.36644	-0.654047	0.514646	0.922809	-5.02412
Braf	-0.31427	6.5672	-1.53041	0.129207	0.796221	-4.37466
Brd1	-0.231571	6.2595	-1.03019	0.305512	0.87585	-4.80733
Brd2	-0.416296	6.76755	-1.68695	0.0948615	0.792704	-4.20655
Brd4	-0.326022	6.37807	-1.41249	0.161042	0.818123	-4.49114
Brd9	-0.502816	6.22028	-2.55424	0.0122161	0.685308	-3.01236
Bri3	-0.111759	6.62702	-0.506411	0.61373	0.944998	-5.08307
Bri3bp	-0.17708	6.45565	-0.940721	0.349211	0.886171	-4.86748
Brinp1	-0.311041	6.05215	-1.56025	0.121994	0.796221	-4.34379
Brinp3	-0.43816	6.11923	-1.90093	0.0603125	0.739618	-3.95249
Brk1	-0.626413	7.1045	-2.67148	0.00887287	0.685308	-2.81898
Brox	0.0816427	6.26592	0.411475	0.681642	0.954055	-5.11311
Brsk1	-0.372086	7.5346	-1.50283	0.136167	0.796221	-4.40268
Brsk2	-0.242756	6.44503	-1.14706	0.254211	0.866745	-4.72078
Bscl2	-0.0454496	6.55218	-0.197476	0.843873	0.981957	-5.15809
Bsg	0.485115	9.74556	1.10277	0.272887	0.868821	-4.75463
Bsn	-0.80651	6.96502	-2.7158	0.00784246	0.685308	-2.74402
Btbd1	-0.182406	6.55244	-0.754332	0.452498	0.90543	-4.97562
Btbd10	-0.289861	6.05911	-1.13376	0.259721	0.868821	-4.73108
Btbd3	-0.124428	6.55762	-0.583153	0.561159	0.933916	-5.05428
Btbd35f1	-0.0318754	6.47062	-0.170912	0.864653	0.984839	-5.16148
Btbd6	-0.29227	6.11285	-1.28883	0.200557	0.854675	-4.60379
Btbd8	-0.0777642	6.14517	-0.366342	0.714916	0.9601	-5.12522
Btbd9	-0.230368	6.12361	-1.02059	0.310014	0.87585	-4.81403
Btf3	-0.0975187	6.96236	-0.511169	0.610407	0.944998	-5.0814
Btf3l4	-0.418179	6.51606	-1.90098	0.0603062	0.739618	-3.95243
Btg2	-0.428663	6.36043	-1.31394	0.191998	0.850999	-4.5817
Btrc	-0.0434976	6.1507	-0.208462	0.83531	0.979873	-5.15655
Bub3	0.232914	6.30126	1.10888	0.270255	0.868821	-4.75004
Bzw1	-0.495438	6.248	-1.95294	0.0537402	0.734292	-3.88658
C130074G19Rik	0.247259	7.12729	1.09153	0.277772	0.870768	-4.76302
C1d	-0.0786947	6.32185	-0.42316	0.673126	0.951085	-5.10974
C1qa	-0.430585	7.08438	-1.4408	0.152898	0.811654	-4.46398
C1qb	-0.00900069	6.85674	-0.0342869	0.97272	0.998428	-5.17117
C1qbp	-0.0404965	6.03641	-0.187204	0.851896	0.982196	-5.15946
C1qc	-0.340554	6.64838	-1.21275	0.228205	0.859759	-4.66819
C1ql3	-0.496636	5.99055	-2.09539	0.0387699	0.699431	-3.69794
C1qtnf4	-0.202578	6.44811	-0.43483	0.664663	0.949886	-5.10629
C2cd5	0.124564	6.21185	0.604453	0.546969	0.931649	-5.04558
C4b	-0.136986	6.31728	-0.602181	0.548474	0.932686	-5.04652
Cab39	-0.441488	6.42253	-1.73878	0.0852806	0.78391	-4.14756
Cabp1	-0.0109719	6.65921	-0.0450203	0.964185	0.998428	-5.17087
Cabp7	-0.329427	5.78487	-1.28837	0.200715	0.854675	-4.60418
Cacna1a	-0.244408	6.72882	-1.04153	0.300246	0.87585	-4.79932
Cacna1c	-0.432092	6.34521	-1.9647	0.0523419	0.727908	-3.87146
Cacna1e	-0.0486181	6.48423	-0.202402	0.840031	0.980907	-5.15741
Cacna1i	-0.0923581	5.98516	-0.408137	0.684083	0.954055	-5.11405
Cacnb3	-0.256092	6.51929	-1.07851	0.283513	0.871149	-4.77263
Cacnb4	-0.369967	6.76267	-1.62199	0.108088	0.796221	-4.27816
Cacng2	-0.00600857	6.04702	-0.0263676	0.979019	0.998428	-5.17133
Cacng3	0.11626	6.16562	0.551868	0.582322	0.940035	-5.0665
Cacng7	-0.127663	6.88556	-0.509181	0.611794	0.944998	-5.0821
Cacng8	-0.273473	6.5458	-1.22217	0.224638	0.858341	-4.66042
Cacybp	-0.0544548	6.26852	-0.202139	0.840236	0.980907	-5.15745
Cadm1	-0.176098	6.81322	-0.831945	0.407506	0.897078	-4.93343
Cadm2	-0.169547	6.91569	-0.691124	0.491156	0.916131	-5.00698
Cadm4	-0.456528	7.51755	-2.12819	0.035884	0.699431	-3.65284
Cadps	0.117237	6.84162	0.482678	0.630424	0.947277	-5.09116
Cadps2	-0.108867	6.18417	-0.504888	0.614795	0.945693	-5.0836
Calb1	0.0659158	6.03946	0.245349	0.80671	0.973943	-5.15077
Cald1	-0.0498558	6.124	-0.208185	0.835526	0.979912	-5.15659
Calm1	-0.553435	9.40745	-1.59169	0.114744	0.796221	-4.31067
Calm2	-0.332555	8.86161	-0.95589	0.34153	0.886171	-4.85766
Calm3	-0.840903	7.57688	-2.93635	0.00415718	0.680062	-2.35643
Caln1	-0.321954	5.97926	-1.27222	0.206369	0.856125	-4.61816
Calr	0.0071578	6.87807	0.0255287	0.979686	0.998428	-5.17135
Calu	-0.152812	6.64968	-0.692614	0.490225	0.916131	-5.00628
Caly	-0.210709	6.55832	-1.09741	0.275208	0.868821	-4.75864
Camk1	-0.122331	6.16795	-0.52637	0.599846	0.942711	-5.07597
Camk1d	0.056518	6.19155	0.268236	0.789094	0.973335	-5.14671
Camk2a	-0.455962	8.79692	-2.00071	0.0482493	0.718725	-3.82464
Camk2b	-0.84775	6.92859	-3.18117	0.00197642	0.594872	-1.89885
Camk2d	-0.176634	6.39322	-0.8788	0.381706	0.890685	-4.90599
Camk2g	-0.00106769	6.43848	-0.00471076	0.996251	0.999617	-5.17156
Camk2n1	-0.229059	8.97279	-0.570879	0.569416	0.935848	-5.05916
Camk2n2	-0.0945887	6.28927	-0.363093	0.717334	0.9601	-5.12604
Camk4	-0.012073	6.06797	-0.0534283	0.957502	0.997791	-5.17059
Camkk1	-0.299389	6.35018	-1.591	0.114899	0.796221	-4.3114
Camkk2	-0.15434	6.27064	-0.557543	0.578455	0.937634	-5.06434
Camkv	-0.142067	6.66253	-0.566715	0.572231	0.93612	-5.06079
Camsap2	-0.535776	6.58726	-3.0891	0.00262646	0.599529	-2.0742
Camta1	-0.38768	6.50492	-1.60177	0.112494	0.796221	-4.29991
Camta2	-0.488661	6.8707	-2.34752	0.0209535	0.685308	-3.33559
Canx	-0.235997	7.80965	-1.00745	0.316252	0.876582	-4.82312
Cap1	-0.523351	6.82244	-1.94688	0.0544739	0.737012	-3.89435
Cap2	-0.481295	6.30038	-2.11843	0.0367227	0.699431	-3.66633
Capn15	0.114927	6.06603	0.482573	0.630498	0.947277	-5.09119
Capn2	0.0566008	6.36525	0.260828	0.794784	0.973423	-5.14806
Capns1	-0.0235861	7.27064	-0.105727	0.91602	0.991597	-5.16771
Caprin1	-0.217477	6.9491	-0.93385	0.352726	0.886171	-4.87188
Capza1	-0.503681	6.45164	-2.59381	0.0109782	0.685308	-2.94788
Capza2	-0.399677	7.635	-1.95886	0.0530329	0.731062	-3.87898
Capzb	-0.608305	6.4573	-2.53445	0.0128808	0.685308	-3.04428
Car11	-0.0944369	6.62846	-0.491785	0.623995	0.946505	-5.0881
Car2	-0.252537	7.24864	-1.0995	0.274303	0.868821	-4.75708
Car4	0.0477077	6.73581	0.215062	0.830176	0.977235	-5.15559
Cars	-0.185729	6.2468	-0.956476	0.341236	0.886171	-4.85727
Casc3	-0.330396	6.26426	-1.48147	0.141757	0.797502	-4.42406
Casd1	-0.0342698	5.98972	-0.136357	0.891825	0.98684	-5.16515
Caskin2	-0.160647	6.47022	-0.817046	0.415927	0.897078	-4.94184
Cav1	-0.105526	6.72561	-0.420247	0.675245	0.951793	-5.11059
Cavin1	0.0459955	6.99733	0.231424	0.817478	0.975237	-5.15306
Cbarp	0.00375004	6.88333	0.0171443	0.986357	0.998428	-5.17147
Cbfa2t2	-0.121736	6.32536	-0.720698	0.472848	0.909289	-4.99265
Cbfb	-0.254981	6.27277	-1.25337	0.213118	0.856125	-4.63427
Cbl	0.0289084	5.8537	0.132906	0.894546	0.987578	-5.16547
Cbr1	-0.108641	6.18387	-0.457121	0.648617	0.947932	-5.09944
Cbx1	0.193824	6.20164	0.836027	0.405217	0.896133	-4.9311
Cbx3	-0.370466	5.82324	-1.37984	0.170843	0.828696	-4.52183
Cbx4	-0.260888	6.22767	-1.34456	0.181939	0.843214	-4.55424
Cbx5	-0.15839	6.75761	-0.694233	0.489214	0.916131	-5.0055
Cbx8	-0.140947	6.48883	-0.701578	0.484641	0.914714	-5.00198
Ccdc12	0.10346	6.27	0.499021	0.618907	0.945886	-5.08563
Ccdc124	-0.371219	6.26209	-1.63972	0.104339	0.794441	-4.25888
Ccdc136	0.00207737	6.21509	0.00891712	0.992904	0.999375	-5.17154
Ccdc141	-0.210101	7.1024	-1.31287	0.19236	0.851627	-4.58266
Ccdc47	0.0997638	6.40007	0.441127	0.660113	0.948682	-5.10439
Ccdc50	-0.606887	6.21799	-2.37204	0.0196865	0.685308	-3.29845
Ccdc6	-0.379553	6.34239	-2.23408	0.0277998	0.699431	-3.50304
Ccdc71l	0.105511	6.31117	0.451095	0.652939	0.948084	-5.10132
Ccdc85a	-0.138214	6.42088	-0.668522	0.505406	0.918539	-5.01754
Ccdc85b	-0.368017	7.04281	-1.61056	0.110562	0.796221	-4.29049
Ccdc85c	-0.241902	6.22193	-1.21313	0.22806	0.859759	-4.66788
Ccdc92	-0.361997	6.3568	-1.89453	0.0611668	0.739618	-3.96049
Cck	-0.857857	6.86037	-3.28911	0.00140609	0.594872	-1.68841
Ccl27a	-0.172372	6.6091	-0.626606	0.532406	0.927105	-5.0362
Ccm2l	-0.0951256	6.2961	-0.480667	0.631848	0.947277	-5.09183
Ccn1	-0.00677985	6.11154	-0.0215391	0.98286	0.998428	-5.17141
Ccn3	-0.135393	6.15563	-0.686536	0.494031	0.916629	-5.00915
Ccnd1	-0.151826	6.17163	-0.760825	0.448627	0.90543	-4.97225
Ccni	-0.446273	7.15752	-1.7161	0.0893709	0.792704	-4.17358
Ccny	0.23555	6.57187	1.23109	0.221297	0.856125	-4.65301
Ccnyl1	-0.120365	6.3818	-0.590978	0.555925	0.933916	-5.05112
Ccp110	0.138912	6.50307	0.783841	0.435064	0.904147	-4.96006
Ccpg1	-0.258253	6.53673	-1.22873	0.222179	0.856257	-4.65498
Ccrl2	0.159983	6.12569	0.68526	0.494833	0.916629	-5.00976
Ccser1	-0.0334445	6.18399	-0.155103	0.877066	0.984839	-5.16326
Ccser2	0.201198	6.52081	0.887308	0.377132	0.889642	-4.90085
Cct2	0.207058	6.83872	1.13299	0.26004	0.868821	-4.73167
Cct3	-0.327507	6.38849	-1.55317	0.123675	0.796221	-4.35116
Cct4	-0.16116	6.80345	-0.754433	0.452437	0.90543	-4.97557
Cct5	-0.0602862	6.87599	-0.34245	0.732761	0.962119	-5.13106
Cct6a	0.127599	6.33953	0.652253	0.515797	0.922809	-5.02492
Cct7	-0.235712	6.48056	-1.0045	0.317665	0.877054	-4.82514
Cct8	0.38461	6.78184	2.07902	0.0402842	0.699431	-3.72022
Cd164	0.0732362	5.75395	0.147803	0.882808	0.986108	-5.16402
Cd200	-0.130352	6.54758	-0.583356	0.561023	0.933916	-5.0542
Cd2ap	-0.0970667	6.14419	-0.45482	0.650267	0.947932	-5.10016
Cd34	-0.279981	6.772	-1.01182	0.314167	0.87585	-4.82011
Cd53	-0.413557	6.34597	-2.33908	0.021406	0.685308	-3.34829
Cd63	-0.311368	7.11397	-1.32551	0.188151	0.846908	-4.5714
Cd81	-0.137446	7.46133	-0.545229	0.586861	0.940461	-5.06901
Cd82	0.0748191	6.24134	0.362313	0.717915	0.9601	-5.12623
Cd9	0.0036913	7.03595	0.0176118	0.985985	0.998428	-5.17147
Cd93	-0.0308051	6.3293	-0.143967	0.885829	0.986368	-5.16441
Cd99	-0.8731	8.49997	-2.79976	0.00618377	0.685308	-2.59932
Cdc123	0.0205633	6.48616	0.117019	0.90709	0.99098	-5.16684
Cdc14b	-0.0272797	6.16541	-0.138407	0.890209	0.98684	-5.16495
Cdc27	-0.19727	6.38234	-1.10452	0.27213	0.868821	-4.75332
Cdc34	-0.146138	6.07064	-0.650698	0.516797	0.922809	-5.02562
Cdc37	-0.286112	6.66385	-1.34509	0.181767	0.843214	-4.55375
Cdc37l1	-0.285335	6.5346	-1.40219	0.164085	0.818123	-4.50089
Cdc42	0.0331763	7.44126	0.137569	0.890869	0.98684	-5.16503
Cdc42bpa	-0.341456	6.49827	-1.25074	0.214071	0.856125	-4.6365
Cdc42bpb	-0.482255	6.55574	-2.10905	0.0375443	0.699431	-3.67923
Cdc42ep1	-0.24698	6.54241	-1.3754	0.17221	0.82911	-4.52595
Cdc42ep4	-0.355035	6.779	-2.06402	0.0417154	0.70507	-3.7405
Cdc42se1	-0.0650998	6.16089	-0.286894	0.774812	0.972204	-5.14313
Cdc42se2	-0.222107	6.44729	-0.897996	0.371436	0.886171	-4.89433
Cdc5l	-0.410491	6.32841	-2.08023	0.0401705	0.699431	-3.71858
Cdc73	-0.287913	6.32664	-1.60358	0.112094	0.796221	-4.29798
Cdip1	-0.262175	6.79637	-1.32597	0.187998	0.846908	-4.57099
Cdipt	-0.33789	6.38638	-1.37259	0.17308	0.831232	-4.52855
Cdk10	0.0932338	6.46526	0.432612	0.666267	0.949886	-5.10696
Cdk11b	-0.0848667	6.67613	-0.39525	0.693536	0.955365	-5.11762
Cdk13	-0.27797	6.61167	-1.40999	0.161777	0.818123	-4.49352
Cdk14	-0.258126	6.56533	-1.25739	0.211666	0.856125	-4.63086
Cdk16	-0.349659	7.15669	-1.67535	0.097123	0.793191	-4.21954
Cdk17	-0.242177	6.82173	-1.09688	0.275442	0.868821	-4.75904
Cdk19	-0.0910548	6.69591	-0.4621	0.645056	0.947932	-5.09786
Cdk2ap1	-0.065764	6.3102	-0.242784	0.808691	0.973943	-5.1512
Cdk4	0.210724	6.54113	1.15986	0.248985	0.866745	-4.71075
Cdk5	-0.369948	6.19685	-1.56823	0.120121	0.796221	-4.33544
Cdk5r1	0.0995869	6.50165	0.431033	0.667411	0.949886	-5.10743
Cdk5r2	-0.264459	6.72637	-1.08224	0.28186	0.871149	-4.76989
Cdk9	-0.0447437	6.90753	-0.242485	0.808922	0.973943	-5.15125
Cdkl5	0.00370556	6.39338	0.0180533	0.985634	0.998428	-5.17146
Cdkn1a	-0.0575244	6.18839	-0.209586	0.834435	0.979736	-5.15639
Cdkn1b	0.189373	6.3653	0.783854	0.435057	0.904147	-4.96005
Cds1	-0.517921	6.28566	-2.43936	0.0165511	0.685308	-3.19483
Cds2	-0.214171	7.42563	-1.06376	0.290109	0.87206	-4.78339
Cdv3	-0.140924	6.39243	-0.63622	0.526148	0.924385	-5.03203
Celf1	-0.391017	6.36185	-2.3401	0.021351	0.685308	-3.34676
Celf2	-0.00479474	7.29546	-0.020826	0.983428	0.998428	-5.17142
Celf3	-0.333227	6.54347	-1.72169	0.0883485	0.792576	-4.1672
Celf5	-0.255713	6.9338	-1.32326	0.188893	0.846908	-4.5734
Celsr2	-0.383205	6.59431	-1.74691	0.083853	0.782508	-4.13816
Cend1	0.0716562	6.91802	0.237699	0.812621	0.974206	-5.15205
Cenpv	0.173147	6.32558	0.991387	0.323991	0.878149	-4.83407
Cep170b	-0.288675	6.73653	-1.16299	0.247719	0.866745	-4.70828
Cep350	-0.210944	6.22258	-1.02423	0.308303	0.87585	-4.8115
Cerk	-0.427304	6.12998	-1.90619	0.0596193	0.739618	-3.9459
Cers2	-0.326152	6.41154	-1.85463	0.06672	0.755737	-4.0098
Cers4	0.0278545	6.39893	0.160087	0.873149	0.984839	-5.16271
Cert1	-0.0951645	6.88362	-0.351287	0.726143	0.960395	-5.12895
Cetn2	-0.00228039	6.10186	-0.0101132	0.991952	0.999314	-5.17154
Cetn3	-0.348396	6.31278	-2.06448	0.0416706	0.70507	-3.73987
Cfap20	-0.215393	6.36337	-1.13025	0.261188	0.868821	-4.73378
Cfap36	-0.260469	6.39483	-1.32359	0.188784	0.846908	-4.57311
Cfdp1	-0.215644	6.53918	-1.09666	0.275534	0.868821	-4.7592
Cfh	0.0414138	6.18348	0.16464	0.869574	0.984839	-5.1622
Cfl1	-0.402019	8.81466	-1.29326	0.199026	0.854675	-4.59992
Cfl2	0.0611997	6.29905	0.291299	0.771451	0.972204	-5.14225
Cggbp1	-0.134651	6.44534	-0.822427	0.412873	0.897078	-4.93882
Cgnl1	-0.164582	6.74707	-0.823868	0.412058	0.897078	-4.93801
Chchd1	-0.31045	6.4291	-1.43057	0.155803	0.813191	-4.47385
Chchd10	0.0939351	7.5283	0.400462	0.689707	0.95463	-5.11619
Chchd3	-0.387786	6.06988	-1.45861	0.147939	0.804068	-4.44663
Chchd6	-0.0665681	6.09872	-0.297438	0.766775	0.971583	-5.14101
Chchd7	-0.056387	6.26342	-0.301159	0.763945	0.970151	-5.14024
Chd3	-0.00391992	6.96741	-0.0173009	0.986232	0.998428	-5.17147
Chd4	-0.260461	6.70216	-1.15118	0.252521	0.866745	-4.71756
Chd5	-0.495047	6.48533	-1.83561	0.0695126	0.756194	-4.03297
Chd9	-0.170927	6.24115	-0.759993	0.449122	0.90543	-4.97268
Cherp	-0.317409	6.23426	-1.51267	0.133651	0.796221	-4.39274
Chga	-0.378436	6.42609	-1.73207	0.0864756	0.78391	-4.1553
Chgb	-0.771468	7.04686	-2.63874	0.00971121	0.685308	-2.8737
Chic2	-0.251626	10.0602	-0.544382	0.587442	0.940461	-5.06933
Chl1	-0.175539	6.19106	-0.781052	0.436695	0.904147	-4.96155
Chmp1a	-0.0106968	6.2623	-0.0561909	0.955307	0.997211	-5.17048
Chmp1b	-0.337676	6.13012	-1.5502	0.124386	0.796221	-4.35424
Chmp2b	0.00542829	6.26275	0.031308	0.975089	0.998428	-5.17123
Chmp3	0.0861422	6.53839	0.495389	0.621459	0.946272	-5.08687
Chmp4b	-1.31774	6.73334	-2.84643	0.00540705	0.685308	-2.51736
Chmp5	0.217478	6.48271	1.43594	0.154271	0.812279	-4.46867
Chmp7	-0.0701224	6.50461	-0.421108	0.674618	0.951452	-5.11034
Chp1	-0.204205	6.74809	-0.914357	0.362822	0.886171	-4.88419
Chpf2	-0.35667	6.29338	-1.71538	0.0895036	0.792704	-4.1744
Chrac1	0.0104619	6.0989	0.0504191	0.959893	0.997964	-5.17069
Chrm1	-0.234078	6.60392	-1.08401	0.281079	0.871076	-4.76859
Chst1	-0.444675	6.61898	-1.94069	0.0552309	0.737012	-3.90225
Chst2	0.883483	6.04678	1.33574	0.184795	0.846908	-4.56221
Chtf8	-0.196969	6.34086	-1.0375	0.302111	0.87585	-4.80218
Chtop	0.302558	6.59552	1.56471	0.120944	0.796221	-4.33913
Chuk	-0.13675	6.35754	-0.809136	0.420439	0.898026	-4.94625
Churc1	0.0690887	6.40847	0.376837	0.707127	0.957451	-5.12253
Cic	0.0545413	6.67932	0.240683	0.810314	0.973943	-5.15155
Cilk1	-0.104328	6.22977	-0.448056	0.655123	0.948084	-5.10227
Cipc	-0.407255	6.24934	-1.99859	0.0484823	0.718725	-3.82742
Cirbp	0.00968499	6.41355	0.040705	0.967616	0.998428	-5.171
Cisd1	-0.697992	6.49844	-3.20536	0.00183242	0.594872	-1.85213
Cit	-0.41092	6.40701	-2.2419	0.0272715	0.699431	-3.49172
Cited2	-0.220331	6.18526	-1.04062	0.300669	0.87585	-4.79997
Ciz1	-0.0240473	6.31348	-0.122157	0.90303	0.98947	-5.16641
Ckap5	0.049968	6.45114	0.282185	0.77841	0.972204	-5.14406
Ckb	-0.535846	8.3228	-2.12051	0.0365426	0.699431	-3.66346
Ckmt1	-0.278794	6.57091	-0.995491	0.322002	0.878121	-4.83129
Clasp1	0.0463793	6.47809	0.228538	0.819715	0.975593	-5.15352
Clasp2	-0.467507	6.74341	-2.00936	0.0473077	0.712923	-3.81328
Clcn3	-0.182644	5.97874	-0.864474	0.389484	0.893557	-4.91454
Clcn4	-0.573993	6.19275	-2.71338	0.00789592	0.685308	-2.74815
Clcn6	-0.273166	6.3595	-1.4262	0.157056	0.81442	-4.47805
Cldn11	-0.221246	6.3526	-1.02729	0.306869	0.87585	-4.80936
Cldn5	0.0652106	8.46567	0.240952	0.810107	0.973943	-5.15151
Cldnd1	0.0129253	6.50091	0.0830181	0.93401	0.993744	-5.16919
Clec16a	-0.119857	6.42089	-0.52456	0.601099	0.943022	-5.07663
Clec2d	-0.100358	6.87495	-0.382827	0.702695	0.956763	-5.12096
Clec2l	-0.371339	6.24911	-1.73773	0.0854672	0.78391	-4.14878
Clic1	-0.291829	6.51969	-1.4019	0.164173	0.818123	-4.50117
Clic4	0.171269	6.9636	0.658118	0.512039	0.921779	-5.02228
Clint1	-0.350869	6.46884	-1.69807	0.0927362	0.792704	-4.19404
Clip1	-0.0375074	6.71605	-0.221829	0.824918	0.975986	-5.15457
Clip2	-0.474453	6.34423	-2.37113	0.0197326	0.685308	-3.29984
Clip3	-0.39142	7.43068	-1.83792	0.0691682	0.756194	-4.03017
Clk1	-0.199246	6.68595	-0.903154	0.368706	0.886171	-4.89115
Clk4	-0.30555	6.23265	-1.52299	0.131052	0.796221	-4.38225
Cln8	0.00759752	6.38482	0.0359854	0.971369	0.998428	-5.17112
Clns1a	-0.0544739	6.57498	-0.280665	0.779572	0.972204	-5.14435
Clock	-0.30499	6.15489	-1.30384	0.195407	0.852799	-4.59063
Clpp	0.341201	6.32313	1.9377	0.0556002	0.737629	-3.90606
Clptm1	-0.0810113	6.99854	-0.40319	0.687705	0.954055	-5.11544
Clptm1l	-0.395584	6.3458	-2.04582	0.0435115	0.70507	-3.76493
Clstn1	-0.328963	6.89224	-1.50544	0.135497	0.796221	-4.40005
Clstn2	0.139594	6.22187	0.61391	0.540728	0.929735	-5.04162
Clstn3	-0.368668	6.75336	-1.47046	0.144708	0.803235	-4.43497
Clta	-0.36395	7.48365	-2.01352	0.0468609	0.711717	-3.8078
Cltb	-0.296947	6.92158	-1.29299	0.19912	0.854675	-4.60016
Cltc	-0.253512	7.29123	-1.06864	0.287913	0.871471	-4.77984
Clu	-0.117438	8.9726	-0.38267	0.702811	0.956763	-5.121
Cluh	-0.301714	6.2921	-1.32181	0.189375	0.847107	-4.5747
Cmas	-0.129662	6.14434	-0.630471	0.529885	0.925838	-5.03453
Cmip	-0.167456	6.68845	-0.788901	0.432115	0.903217	-4.95733
Cmpk1	-0.0636214	6.55846	-0.333561	0.739439	0.964015	-5.13314
Cmtm4	-0.171418	6.32364	-0.704348	0.482923	0.91374	-5.00065
Cmtm5	0.155731	6.49938	0.975411	0.33181	0.882918	-4.84479
Cmtm6	0.148095	6.30739	0.76595	0.445586	0.90478	-4.96957
Cnbp	-0.257511	7.44154	-0.985997	0.326615	0.880339	-4.8377
Cnih2	0.0775816	7.13826	0.38238	0.703026	0.956763	-5.12108
Cnih3	0.0456651	6.34922	0.202286	0.840121	0.980907	-5.15743
Cnih4	-0.0859709	6.03581	-0.362191	0.718006	0.9601	-5.12626
Cnksr2	-0.425029	6.6105	-1.95627	0.053342	0.732721	-3.88231
Cnn3	-0.0201883	6.44567	-0.110152	0.912519	0.991426	-5.16738
Cnnm1	0.151487	5.25894	0.318221	0.751009	0.96756	-5.13659
Cnot6l	-0.519772	6.19142	-1.88322	0.0627003	0.739618	-3.97457
Cnp	0.158836	6.69927	0.579251	0.563778	0.933916	-5.05584
Cnpy2	-0.239342	6.21436	-1.03378	0.30384	0.87585	-4.8048
Cnr1	-0.179607	6.14593	-0.819348	0.414619	0.897078	-4.94055
Cntfr	-0.40181	6.06269	-1.79591	0.0756563	0.773146	-4.08064
Cntn1	-0.250545	7.37113	-1.25164	0.213744	0.856125	-4.63574
Cntnap1	-0.449093	6.78156	-2.11973	0.0366103	0.699431	-3.66454
Cntnap5c	0.0991481	6.39228	0.516836	0.60646	0.944748	-5.0794
Coa5	0.159348	6.15719	0.475205	0.635721	0.947277	-5.09363
Cobll1	0.1498	6.41966	0.708559	0.480316	0.9128	-4.9986
Cog5	0.169924	6.25132	0.800994	0.425114	0.901205	-4.95074
Col4a1	-0.422658	6.64934	-1.88552	0.0623858	0.739618	-3.97171
Col4a2	-0.394407	6.54224	-1.84833	0.0676354	0.755737	-4.01751
Commd4	-0.0981937	5.95247	-0.42485	0.671897	0.950354	-5.10925
Comt	-0.0353846	6.64248	-0.15021	0.880915	0.985553	-5.16377
Cop1	-0.587581	6.19324	-2.39577	0.0185257	0.685308	-3.2622
Copa	0.455137	6.65839	2.5846	0.011256	0.685308	-2.96297
Copb1	-0.215019	6.33763	-0.999914	0.319868	0.877883	-4.82828
Copb2	0.016707	6.27911	0.0770241	0.938765	0.993864	-5.16952
Cope	-0.00448225	6.34472	-0.020434	0.98374	0.998428	-5.17143
Copg1	-0.330262	6.63117	-1.50809	0.134817	0.796221	-4.39737
Copg2	-0.274546	6.44572	-1.52142	0.131444	0.796221	-4.38384
Cops2	-0.177261	6.04382	-0.67676	0.500186	0.917068	-5.01373
Cops3	0.00300925	6.37215	0.0163277	0.987007	0.998428	-5.17148
Cops5	-0.0760521	6.12608	-0.308762	0.758172	0.968729	-5.13864
Cops6	-0.184622	6.63889	-0.274344	0.78441	0.972493	-5.14557
Cops7a	-0.586543	5.56367	-1.29299	0.19912	0.854675	-4.60016
Cops8	0.0688465	6.36059	0.37617	0.707621	0.957602	-5.1227
Cops9	-0.127374	6.61683	-0.5698	0.570145	0.935928	-5.05958
Coq2	0.00719093	6.29512	0.03637	0.971063	0.998428	-5.17112
Coq9	-0.111632	6.20592	-0.527101	0.59934	0.942711	-5.07571
Coro1a	-0.360115	6.54801	-2.00077	0.0482432	0.718725	-3.82457
Coro1b	-0.0897717	6.82795	-0.481524	0.63124	0.947277	-5.09154
Coro1c	0.0572986	6.30203	0.265369	0.791295	0.973371	-5.14724
Coro2b	-0.317936	6.39323	-1.29442	0.198627	0.854675	-4.5989
Cotl1	-0.0655543	6.55911	-0.144664	0.88528	0.986368	-5.16434
Cox14	-0.36924	6.30634	-1.66571	0.0990339	0.793191	-4.23026
Cox17	-0.261854	6.9518	-1.44596	0.151446	0.807817	-4.45897
Cox20	0.158071	6.1814	0.738743	0.461867	0.905498	-4.98361
Cox4i1	-0.0576897	8.5287	-0.221687	0.825029	0.975986	-5.15459
Cox5a	0.0737301	7.18604	0.268209	0.789115	0.973335	-5.14672
Cox5b	-0.638179	7.68995	-2.13502	0.0353071	0.699431	-3.64337
Cox6a1	-0.950827	8.61875	-3.64457	0.000434805	0.594872	-0.960262
Cox6b1	-0.613079	6.68986	-2.55211	0.012286	0.685308	-3.0158
Cox6c	-0.060615	7.77516	-0.246081	0.806145	0.973943	-5.15065
Cox7a2	-0.746793	7.6538	-3.11819	0.00240224	0.594872	-2.01922
Cox7a2l	-0.0854553	7.19747	-0.376631	0.707279	0.957451	-5.12258
Cox7b	-0.26147	7.29657	-1.21027	0.22915	0.860684	-4.67023
Cox7c	-0.139984	6.88503	-0.611032	0.542623	0.929852	-5.04283
Cox8a	-0.710978	8.18533	-2.11236	0.0372529	0.699431	-3.67469
Cp	0.0475207	6.40316	0.237496	0.812779	0.974206	-5.15208
Cpd	0.0680965	6.53329	0.304541	0.761376	0.969033	-5.13953
Cpe	-0.730472	9.56736	-1.92564	0.0571109	0.739326	-3.92138
Cpeb2	-0.270752	6.61202	-1.48526	0.140753	0.797502	-4.42029
Cpeb3	0.0232523	6.31142	0.111641	0.911342	0.991426	-5.16726
Cpeb4	-0.162767	6.85683	-0.662786	0.509057	0.920218	-5.02016
Cplx1	-0.652738	8.07072	-2.44874	0.0161513	0.685308	-3.18018
Cplx2	-0.398077	7.31631	-1.30815	0.193947	0.852799	-4.58683
Cpne5	-0.0772493	6.13764	-0.407613	0.684466	0.954055	-5.1142
Cpsf6	0.0453131	6.55088	0.220057	0.826295	0.975986	-5.15484
Cpsf7	-0.0620184	6.11481	-0.282258	0.778353	0.972204	-5.14405
Cpt1a	-0.0394586	6.36572	-0.154192	0.877782	0.984839	-5.16335
Cpt2	-0.139979	6.05886	-0.674912	0.501355	0.917389	-5.01459
Cr1l	-0.0515348	6.30965	-0.307955	0.758784	0.968729	-5.13881
Cracdl	-0.414869	6.52014	-1.90086	0.0603215	0.739618	-3.95257
Creb1	-0.155609	6.27745	-0.741387	0.46027	0.90543	-4.98227
Crebbp	-0.0608994	6.57519	-0.292264	0.770716	0.972204	-5.14206
Crebrf	-0.088466	6.30738	-0.371579	0.711026	0.9594	-5.12389
Creld1	-0.151826	6.30023	-0.651637	0.516193	0.922809	-5.0252
Crim1	-0.16809	6.28564	-0.713765	0.477105	0.911576	-4.99606
Crip1	-0.132255	6.57795	-0.521893	0.602948	0.943443	-5.07759
Crip2	-0.3052	6.78148	-1.1569	0.250184	0.866745	-4.71307
Crip3	-0.209201	6.45929	-1.12564	0.263126	0.868821	-4.73731
Cript	0.122641	6.31493	0.799034	0.426244	0.901211	-4.95182
Crk	-0.00483451	6.57219	-0.0224421	0.982142	0.998428	-5.1714
Crkl	0.144508	6.07102	0.585056	0.559883	0.933916	-5.05352
Crmp1	-0.398947	6.45026	-1.73199	0.0864885	0.78391	-4.15538
Crot	-0.158765	6.17344	-0.718084	0.474451	0.909638	-4.99394
Crtap	0.0538562	6.00559	0.220568	0.825897	0.975986	-5.15476
Crtc1	0.107774	6.26617	0.479819	0.632448	0.947277	-5.09211
Cryab	0.0551309	7.14931	0.286037	0.775466	0.972204	-5.1433
Crym	-0.0868832	6.32235	-0.389369	0.697866	0.956258	-5.11921
Cryzl1	-0.0934035	6.43404	-0.471977	0.638015	0.947681	-5.09468
Cs	-0.177153	7.09361	-1.09151	0.277784	0.870768	-4.76304
Csdc2	0.0097644	6.51941	0.0453693	0.963907	0.998428	-5.17086
Csde1	-0.564383	6.97508	-2.0622	0.0418921	0.70507	-3.74295
Csf1r	-0.51719	6.76772	-2.24559	0.0270255	0.699431	-3.48638
Csnk1a1	-0.416778	7.11892	-1.56466	0.120955	0.796221	-4.33918
Csnk1d	-0.19218	6.42622	-0.943151	0.347973	0.886171	-4.86592
Csnk1e	-0.255303	6.809	-1.72748	0.0872986	0.787819	-4.16056
Csnk1g2	-0.157405	6.87238	-0.668022	0.505723	0.918539	-5.01777
Csnk2a1	0.210758	6.94762	1.14345	0.255696	0.867506	-4.72358
Csnk2a2	0.0937265	6.21873	0.412847	0.68064	0.954055	-5.11272
Csnk2b	0.0669336	6.3938	0.289941	0.772487	0.972204	-5.14253
Cspg4	-0.192669	6.45006	-1.02046	0.310076	0.87585	-4.81412
Cspg5	0.102338	7.75952	0.47837	0.633475	0.947277	-5.09259
Csprs	-0.115123	6.39946	-0.49255	0.623456	0.94645	-5.08784
Csrp1	-0.12465	7.60152	-0.642078	0.522354	0.923967	-5.02945
Cst3	-0.826462	9.56237	-1.83116	0.0701801	0.756194	-4.03837
Cstb	0.190159	6.4325	1.00572	0.317081	0.877002	-4.82431
Cstf2	0.234221	6.28212	1.02739	0.306822	0.87585	-4.80929
Cstf2t	-0.38448	6.34222	-1.69393	0.093522	0.792704	-4.1987
Cstf3	-0.109984	6.30704	-0.599813	0.550045	0.932821	-5.0475
Ctbp1	-0.416528	6.84693	-1.69911	0.0925389	0.792704	-4.19286
Ctcf	-0.0552012	6.32625	-0.259491	0.795813	0.973423	-5.1483
Ctdnep1	-0.2208	6.34663	-0.930963	0.35421	0.886171	-4.87372
Ctdsp1	0.123676	6.66897	0.63381	0.527713	0.925436	-5.03308
Ctdsp2	-0.0821529	6.82158	-0.369312	0.712709	0.959731	-5.12447
Ctdspl	-0.681923	6.17808	-3.26931	0.00149757	0.594872	-1.7274
Cthrc1	-0.559619	6.04403	-2.90386	0.00457431	0.682716	-2.41503
Ctla2a	-0.508384	6.39463	-1.14795	0.253844	0.866745	-4.72008
Ctnna1	0.158579	6.87503	0.858599	0.392702	0.893557	-4.918
Ctnna2	0.0565794	6.55426	0.376557	0.707334	0.957451	-5.1226
Ctnnb1	-0.195363	8.00699	-0.827091	0.410238	0.897078	-4.93618
Ctnnbip1	-0.0541195	6.31746	-0.270803	0.787124	0.973335	-5.14623
Ctnnd1	-0.0693443	6.50363	-0.408507	0.683812	0.954055	-5.11395
Ctnnd2	-0.40973	6.89384	-1.86179	0.065694	0.755335	-4.00103
Ctsa	0.0137305	6.27792	0.0556442	0.955741	0.997211	-5.1705
Ctsb	-0.0859118	6.93868	-0.371039	0.711427	0.9594	-5.12402
Ctsd	-0.511441	7.63933	-1.35268	0.179336	0.840123	-4.54684
Ctsl	-0.452174	6.65399	-1.56385	0.121145	0.796221	-4.34002
Ctso	0.0164474	6.26209	0.0806704	0.935872	0.993744	-5.16932
Ctss	-0.523992	7.05142	-1.78496	0.0774276	0.77338	-4.09362
Ctsz	0.113477	6.62603	0.515551	0.607354	0.944765	-5.07985
Cttn	-0.114931	6.59476	-0.483712	0.629692	0.947277	-5.09081
Ctxn1	-0.31058	7.02334	-1.25745	0.211642	0.856125	-4.6308
Cuedc1	-0.209562	6.07491	-0.870688	0.386098	0.892525	-4.91085
Cuedc2	-0.331857	6.87308	-1.50832	0.13476	0.796221	-4.39715
Cul1	-0.239284	6.35797	-1.04187	0.300092	0.87585	-4.79908
Cul2	-0.0454894	6.30317	-0.223481	0.823636	0.975755	-5.15431
Cul3	-0.247271	6.7138	-1.03442	0.303542	0.87585	-4.80435
Cul5	0.0128325	6.55612	0.0800865	0.936335	0.993744	-5.16936
Cuta	0.0629872	6.39729	0.309711	0.757452	0.968729	-5.13843
Cux1	-0.0306087	6.37418	-0.15824	0.8746	0.984839	-5.16292
Cwc15	-0.0836016	6.51528	-0.41429	0.679586	0.954055	-5.11231
Cwc22	0.042772	6.23338	0.180174	0.857396	0.983464	-5.16035
Cwc27	-0.0162353	6.23559	-0.0790062	0.937192	0.993744	-5.16941
Cx3cl1	-0.599344	7.3302	-2.54635	0.0124771	0.685308	-3.0251
Cx3cr1	-0.297825	6.49923	-1.54256	0.126229	0.796221	-4.36215
Cxcl12	-0.0870926	7.78758	-0.275303	0.783676	0.972204	-5.14538
Cxcl14	-0.302636	6.79948	-1.23304	0.220575	0.856125	-4.65138
Cyb5a	-0.124884	6.50087	-0.609873	0.543388	0.929904	-5.04332
Cyb5b	0.121698	6.66049	0.574594	0.566911	0.934338	-5.05769
Cyb5d1	0.15768	6.51814	0.980235	0.329435	0.881333	-4.84157
Cyb5r3	-0.133007	6.62129	-0.831364	0.407832	0.897078	-4.93376
Cyba	0.0707368	6.33094	0.375683	0.707982	0.957757	-5.12283
Cybc1	-0.42511	6.07333	-1.88478	0.0624867	0.739618	-3.97263
Cyc1	-0.168451	6.41399	-0.664592	0.507906	0.918887	-5.01934
Cycs	0.0235036	7.10385	0.0955934	0.924043	0.993583	-5.16841
Cyfip1	-0.266483	6.49096	-1.63912	0.104463	0.794441	-4.25953
Cyfip2	-0.248193	7.51294	-0.741488	0.460209	0.90543	-4.98221
Cygb	-0.135219	6.02845	-0.540638	0.59001	0.940563	-5.07073
Cyld	0.411978	6.39682	1.90678	0.0595418	0.739618	-3.94516
Cyp2d12	-0.564883	8.19434	-1.84738	0.0677739	0.755737	-4.01866
Cyp2d22	-0.146762	6.16116	-0.748442	0.456024	0.90543	-4.97866
Cyp2j9	-0.179789	6.21595	-0.848734	0.398142	0.895279	-4.92377
Cyp46a1	-0.200015	6.10859	-0.810273	0.419789	0.898026	-4.94562
Cyria	-0.303722	6.65592	-1.39296	0.166853	0.819168	-4.50959
Cyrib	-0.338041	6.75414	-1.55068	0.124271	0.796221	-4.35375
Cys1	-0.0123742	6.36199	-0.0692416	0.944941	0.995435	-5.16992
Cystm1	-0.199103	6.27063	-0.802763	0.424096	0.900786	-4.94977
Cyth2	-0.498566	6.57556	-2.36847	0.0198667	0.685308	-3.30388
Cyyr1	-0.155862	6.69801	-0.789456	0.431792	0.903217	-4.95703
D430041D05Rik	0.0336347	6.14943	0.18301	0.855176	0.983117	-5.16
D5Ertd579e	0.241073	6.41038	1.30683	0.194396	0.852799	-4.588
D830031N03Rik	-0.0904268	6.75329	-0.381047	0.704011	0.957223	-5.12143
D8Ertd738e	0.0552287	6.59655	0.272146	0.786094	0.973027	-5.14598
Daam2	0.0106542	6.43517	0.0466088	0.962922	0.998428	-5.17082
Dab1	-0.0225717	6.44135	-0.1101	0.91256	0.991426	-5.16738
Dab2	-0.0258848	6.45375	-0.141959	0.88741	0.986368	-5.16461
Dab2ip	-0.206833	6.6192	-1.06339	0.290276	0.87206	-4.78366
Dact3	-0.248563	6.49119	-1.1175	0.26657	0.868821	-4.74351
Dagla	-0.0407767	6.33265	-0.211071	0.83328	0.978971	-5.15618
Daglb	-0.380878	6.25291	-1.89277	0.0614036	0.739618	-3.96269
Dao	0.0527506	6.17954	0.244194	0.807602	0.973943	-5.15097
Dap3	0.0292659	6.28686	0.122625	0.902661	0.989345	-5.16637
Dapk1	-0.206425	6.28583	-1.03914	0.301353	0.87585	-4.80102
Dars	-0.317949	6.19026	-1.28248	0.202764	0.856125	-4.6093
Dazap1	-0.296962	6.27591	-1.61795	0.108956	0.796221	-4.28252
Dazap2	0.00383789	6.95479	0.0201743	0.983946	0.998428	-5.17143
Dbi	0.424957	7.38407	1.35275	0.179314	0.840123	-4.54678
Dbn1	-0.378915	6.35704	-1.81022	0.0733917	0.768682	-4.06357
Dbndd2	-0.181639	6.75428	-0.680575	0.49778	0.916629	-5.01195
Dbp	-0.239947	6.48013	-1.0175	0.311473	0.87585	-4.81618
Dcaf11	0.00266702	6.21964	0.0119716	0.990473	0.998968	-5.17152
Dcaf15	0.126064	6.42995	0.679352	0.498551	0.916656	-5.01253
Dcaf6	0.434455	6.51285	0.953565	0.3427	0.886171	-4.85917
Dcaf7	-0.404546	6.38882	-1.89162	0.0615579	0.739618	-3.96412
Dcaf8	-0.231528	6.52358	-0.881006	0.380517	0.890685	-4.90466
Dclk1	-0.154534	7.71804	-0.591914	0.555301	0.933916	-5.05074
Dcp2	-0.230473	6.32536	-1.26511	0.208895	0.856125	-4.62427
Dctn1	-0.213303	6.47119	-1.09616	0.275752	0.868821	-4.75957
Dctn2	-0.277023	7.15647	-1.4972	0.137623	0.796221	-4.40835
Dctn3	0.0643997	7.04913	0.409189	0.683313	0.954055	-5.11376
Dctn4	-0.287314	6.63198	-1.25354	0.213057	0.856125	-4.63413
Dctn5	0.010257	6.49493	0.0526201	0.958144	0.997791	-5.17062
Dctn6	0.0510573	6.34968	0.30859	0.758303	0.968729	-5.13867
Dcun1d1	-0.363842	6.4699	-1.83121	0.0701722	0.756194	-4.0383
Dcun1d2	-0.190155	6.44087	-0.991596	0.323889	0.878149	-4.83393
Dcun1d3	-0.278305	6.13501	-1.23153	0.221134	0.856125	-4.65264
Dcun1d4	-0.00300654	6.81532	-0.0170071	0.986466	0.998428	-5.17147
Ddah1	0.173459	6.17822	0.804914	0.422859	0.899485	-4.94858
Ddb1	-0.487378	6.5052	-1.97394	0.0512649	0.727361	-3.85952
Ddhd1	-0.217005	6.53045	-1.09371	0.276819	0.870445	-4.7614
Ddit4	-0.285771	6.38525	-1.14719	0.254157	0.866745	-4.72067
Ddn	-0.181667	7.40076	-0.529297	0.597822	0.942645	-5.07491
Ddost	0.159993	6.65716	0.943348	0.347873	0.886171	-4.86579
Ddrgk1	-0.543188	6.34781	-2.22889	0.0281554	0.699431	-3.51053
Ddx1	-0.163495	6.51439	-0.76547	0.445871	0.90478	-4.96982
Ddx17	-0.414862	7.20057	-1.61393	0.109828	0.796221	-4.28687
Ddx24	-0.416542	6.81992	-1.82695	0.0708169	0.756194	-4.04346
Ddx39b	0.0350273	6.92845	0.174453	0.861877	0.984839	-5.16105
Ddx3x	-0.181866	6.86014	-0.983438	0.327866	0.880339	-4.83942
Ddx3y	-0.141789	5.90078	-0.514285	0.608235	0.944873	-5.0803
Ddx5	0.149483	8.32415	0.775234	0.440108	0.904147	-4.96466
Ddx50	-0.180574	6.21285	-0.951979	0.3435	0.886171	-4.8602
Ddx6	0.118743	7.02319	0.518961	0.604983	0.944257	-5.07864
Deaf1	-0.365802	6.35497	-1.88972	0.0618145	0.739618	-3.96648
Degs1	-0.145285	6.1486	-0.581952	0.561964	0.933916	-5.05476
Degs2	0.263414	6.07005	1.1089	0.270243	0.868821	-4.75002
Dek	-0.30896	6.75452	-1.48943	0.139654	0.796484	-4.41613
Denn2b	0.159665	6.03121	0.67374	0.502097	0.917818	-5.01513
Dennd1a	-0.0573948	6.21381	-0.27711	0.782292	0.972204	-5.14504
Dennd1b	-0.0938584	6.02896	-0.38223	0.703136	0.956763	-5.12112
Dennd3	0.0241482	6.17498	0.0979636	0.922166	0.993583	-5.16825
Dennd4a	0.12933	6.65781	0.645383	0.520219	0.923545	-5.02799
Dennd5a	-0.426195	6.95518	-1.67596	0.0970023	0.793191	-4.21885
Dennd5b	-0.296736	6.19619	-1.35458	0.178734	0.840123	-4.54512
Denr	-0.219403	6.38501	-0.969125	0.334919	0.882918	-4.84896
Depp1	0.174217	6.37537	0.609714	0.543492	0.929904	-5.04338
Derl1	-0.357205	6.19675	-1.58058	0.117265	0.796221	-4.32244
Desi1	-0.214971	6.58479	-1.0237	0.308551	0.87585	-4.81187
Dgcr2	-0.0697764	6.46743	-0.306584	0.759825	0.968729	-5.1391
Dgka	-0.0360489	6.31882	-0.164664	0.869555	0.984839	-5.1622
Dgkb	0.0395361	6.04503	0.152722	0.878938	0.984967	-5.16351
Dgkd	-0.541416	6.28098	-2.69421	0.00832998	0.685308	-2.78066
Dgkg	-0.299065	6.1562	-1.37406	0.172625	0.829562	-4.5272
Dgki	-0.223357	6.7169	-1.23849	0.218556	0.856125	-4.64682
Dgkz	-0.425932	6.90912	-2.13023	0.0357102	0.699431	-3.65001
Dhcr24	-0.0487241	6.29603	-0.232413	0.816712	0.975077	-5.15291
Dhcr7	-0.0890811	6.51673	-0.537123	0.592426	0.941685	-5.07203
Dhodh	-0.196845	6.2554	-0.968264	0.335347	0.88293	-4.84953
Dhrs7	-0.0865912	6.06264	-0.416888	0.677691	0.952936	-5.11156
Dhrs7b	0.365272	6.211	1.83754	0.0692256	0.756194	-4.03064
Dhx15	0.0317161	6.41637	0.169931	0.865422	0.984839	-5.16159
Dhx30	-0.133153	6.38414	-0.593274	0.554394	0.933651	-5.05019
Dhx36	-0.303552	5.91229	-1.18627	0.238445	0.860684	-4.68973
Dhx9	-0.0697508	6.78113	-0.410535	0.682329	0.954055	-5.11337
Dido1	-0.330788	6.49091	-1.45146	0.149915	0.804068	-4.45362
Dio2	-0.184955	6.12683	-0.794201	0.429038	0.902684	-4.95445
Dip2a	-0.0729143	6.13687	-0.379197	0.705379	0.957451	-5.12191
Dip2b	-0.0828658	6.51082	-0.404737	0.686572	0.954055	-5.115
Dip2c	0.0614345	6.51141	0.355738	0.722818	0.9601	-5.12786
Diras2	-0.31006	6.77114	-1.36026	0.176934	0.839357	-4.53991
Dis3l2	0.0774304	6.17968	0.32601	0.745127	0.966237	-5.13486
Disp2	0.0277239	6.81804	0.136561	0.891664	0.98684	-5.16513
Dkk3	-0.470329	6.836	-1.85118	0.0672202	0.755737	-4.01403
Dlat	-0.0148794	6.46708	-0.0783877	0.937683	0.993864	-5.16945
Dld	0.0722549	6.7466	0.345211	0.730691	0.962119	-5.13041
Dlg1	-0.213249	6.83563	-0.863567	0.38998	0.893557	-4.91507
Dlg2	-0.440885	6.585	-1.98536	0.0499593	0.719421	-3.84469
Dlg3	-0.181642	6.52262	-0.969692	0.334638	0.882918	-4.84858
Dlg4	-0.0513366	7.94393	-0.217708	0.828119	0.976399	-5.15519
Dlgap1	-0.234604	7.31763	-1.2659	0.208615	0.856125	-4.62359
Dlgap2	-0.278894	6.25499	-1.38495	0.169281	0.826592	-4.51708
Dlgap3	-0.0352104	6.73079	-0.169013	0.866142	0.984839	-5.1617
Dlgap4	0.0157117	6.64857	0.0587138	0.953302	0.997113	-5.17038
Dll4	-0.115226	6.17983	-0.493156	0.623029	0.946373	-5.08764
Dlst	-0.143715	6.3197	-0.58386	0.560685	0.933916	-5.054
Dlx1	0.0510813	6.24563	0.250391	0.80282	0.973943	-5.14991
Dmd	0.00139094	6.40963	0.00642925	0.994884	0.999617	-5.17156
Dmtf1	0.0936569	6.41447	0.455887	0.649501	0.947932	-5.09983
Dmtn	-0.101073	7.01064	-0.474411	0.636285	0.947277	-5.09389
Dmwd	-0.289264	6.1979	-1.31802	0.190636	0.848354	-4.57808
Dmxl2	-0.457608	6.54484	-2.13805	0.0350532	0.699431	-3.63915
Dnaaf6b	-0.0158539	6.59589	-0.0662075	0.94735	0.995435	-5.17006
Dnah8	-0.219466	6.37507	-0.932049	0.353651	0.886171	-4.87303
Dnaja1	-0.158862	7.24311	-0.732535	0.465628	0.906966	-4.98674
Dnaja2	-0.437595	6.80238	-1.91752	0.0581466	0.739618	-3.93164
Dnaja3	0.0415442	6.3279	0.196585	0.844568	0.981957	-5.15822
Dnaja4	-0.254748	6.37455	-1.36287	0.176113	0.836996	-4.53752
Dnajb1	-0.570231	5.8784	-1.51016	0.13429	0.796221	-4.39528
Dnajb12	-0.108256	6.14476	-0.459967	0.64658	0.947932	-5.09854
Dnajb14	0.234358	6.3526	1.1256	0.263141	0.868821	-4.73734
Dnajb2	-0.111576	6.10358	-0.538994	0.591139	0.940563	-5.07134
Dnajb6	-0.27551	7.01006	-1.46134	0.147191	0.804068	-4.44395
Dnajb9	-0.289958	5.96854	-1.35861	0.177455	0.839827	-4.54142
Dnajc1	0.14399	6.35995	0.696057	0.488076	0.916131	-5.00463
Dnajc10	-0.0321244	6.45936	-0.167921	0.866999	0.984839	-5.16183
Dnajc27	-0.0326283	5.91614	-0.135609	0.892414	0.98684	-5.16522
Dnajc5	-0.243421	6.77067	-1.18622	0.238464	0.860684	-4.68976
Dnajc6	-0.115709	6.46276	-0.560166	0.576672	0.937228	-5.06333
Dnajc7	-0.411669	6.44201	-2.10815	0.037624	0.699431	-3.68047
Dnajc8	-0.175132	6.50244	-0.932233	0.353556	0.886171	-4.87291
Dner	-0.487918	6.26477	-2.15032	0.0340433	0.699431	-3.62206
Dnm1	-0.685623	7.16585	-2.9576	0.00390367	0.680062	-2.31784
Dnm1l	-0.0393181	6.34356	-0.175772	0.860843	0.984839	-5.16089
Dnm2	-0.534024	6.62048	-2.16699	0.0327117	0.699431	-3.59869
Dock1	-0.550064	6.34802	-2.50698	0.0138578	0.685308	-3.08827
Dock3	0.0920363	6.49821	0.397489	0.69189	0.955365	-5.11701
Dock4	-0.621417	6.20816	-2.90449	0.00456586	0.682716	-2.4139
Dock6	-0.0197256	6.48175	-0.0839361	0.933282	0.993744	-5.16914
Dock9	-0.0998204	6.69832	-0.437863	0.66247	0.949886	-5.10538
Dok6	-0.10747	6.03482	-0.447799	0.655308	0.948084	-5.10235
Dpp6	-0.85759	5.71824	-1.8068	0.0739278	0.770139	-4.06766
Dpp8	0.337774	6.68458	1.37875	0.171178	0.828767	-4.52285
Dpy19l1	0.0948745	6.25595	0.454636	0.650398	0.947932	-5.10022
Dpysl2	-0.409318	7.98788	-1.65432	0.101331	0.794441	-4.24285
Drap1	-0.317572	7.011	-1.34747	0.181002	0.841172	-4.55159
Drosha	-0.363446	6.18366	-1.73853	0.0853256	0.78391	-4.14786
Dstn	-0.162373	6.68665	-0.762349	0.447722	0.90543	-4.97145
Dtna	-0.245964	6.38931	-1.39198	0.167147	0.819992	-4.5105
Dtx3	-0.379772	6.94894	-1.81173	0.0731566	0.768076	-4.06176
Dusp1	-0.267867	6.74466	-0.872642	0.385037	0.892525	-4.90968
Dusp3	-0.0410687	6.80589	-0.168486	0.866556	0.984839	-5.16176
Dusp7	-0.00910474	6.30577	-0.0420042	0.966583	0.998428	-5.17096
Dvl1	-0.160036	6.37909	-0.853125	0.395715	0.895279	-4.92121
Dync1h1	0.0808822	6.45468	0.432913	0.66605	0.949886	-5.10687
Dync1i1	-0.382028	6.0358	-1.53181	0.128861	0.796221	-4.37322
Dync1i2	-0.15986	6.43292	-0.644214	0.520974	0.923545	-5.02851
Dync1li1	-0.639947	6.06431	-3.13276	0.00229677	0.594872	-1.99153
Dync1li2	-0.0776071	6.11647	-0.380855	0.704153	0.957244	-5.12148
Dynll1	-0.265525	7.92375	-1.04729	0.297599	0.87585	-4.79523
Dynll2	-0.338826	7.7409	-1.0807	0.28254	0.871149	-4.77102
Dynlrb1	-0.561954	6.81952	-2.57538	0.01154	0.685308	-2.97801
Dyrk1a	0.253353	6.53205	1.40282	0.163899	0.818123	-4.5003
Dzank1	-0.280565	6.26638	-1.19934	0.233349	0.860684	-4.67915
Dzip1	0.0805425	6.14906	0.379521	0.70514	0.957451	-5.12183
Ebf1	-0.279724	6.33546	-1.36862	0.174316	0.834071	-4.53223
Ece1	0.327935	6.16702	1.35895	0.177348	0.839827	-4.54111
Ech1	-0.122893	6.4916	-0.623237	0.534607	0.927745	-5.03765
Ecpas	-0.3478	6.25641	-1.64531	0.103178	0.794441	-4.25275
Edf1	-0.164613	6.52467	-0.857319	0.393405	0.893557	-4.91875
Eef1a2	-0.270552	7.79665	-1.01364	0.313306	0.87585	-4.81886
Eef1b2	0.0425451	6.21539	0.104189	0.917237	0.991597	-5.16782
Eef1g	-0.0888501	7.28599	-0.314503	0.753822	0.968729	-5.1374
Eef2	0.0229105	8.92691	0.0683847	0.945622	0.995435	-5.16996
Efhd2	-0.0445358	7.03009	-0.176875	0.859979	0.984701	-5.16076
Efnb3	-0.191756	6.39246	-0.940394	0.349377	0.886171	-4.86769
Efr3a	-0.424795	6.28012	-1.7106	0.0903872	0.792704	-4.17985
Eftud2	-0.438941	6.27389	-2.18	0.0317042	0.699431	-3.58034
Egfl7	-0.15893	6.86417	-0.548393	0.584696	0.940461	-5.06782
Egln1	-0.109171	6.30647	-0.559558	0.577085	0.937371	-5.06356
Egln2	-0.203047	7.42284	-0.83539	0.405574	0.896133	-4.93146
Egr1	0.0292319	6.85743	0.0980754	0.922077	0.993583	-5.16825
Egr3	-0.387644	6.22185	-1.60627	0.111502	0.796221	-4.2951
Ehd2	-0.222441	6.12009	-0.899424	0.370679	0.886171	-4.89345
Ehmt2	-0.393107	6.36283	-1.76314	0.0810615	0.780543	-4.11928
Ei24	-0.230343	6.10498	-1.05986	0.291871	0.872912	-4.78621
Eid1	-0.0486377	6.53781	-0.194781	0.845976	0.98211	-5.15846
Eid2	-0.221027	6.18328	-1.03723	0.302234	0.87585	-4.80236
Eif1	-0.108028	8.27558	-0.350434	0.726781	0.960536	-5.12915
Eif1b	-0.176336	6.74497	-0.939526	0.34982	0.886171	-4.86825
Eif2b5	-0.000357976	6.11946	-0.00173471	0.99862	0.999682	-5.17157
Eif2s3x	-0.0604696	6.19058	-0.257118	0.797639	0.973736	-5.14873
Eif3a	-0.239494	6.69902	-1.11795	0.266381	0.868821	-4.74317
Eif3b	-0.0624201	6.29583	-0.280795	0.779472	0.972204	-5.14433
Eif3c	-0.433803	6.35095	-1.96528	0.0522737	0.727908	-3.87071
Eif3d	-0.102034	6.42153	-0.64994	0.517284	0.922809	-5.02596
Eif3e	-0.0393602	6.39111	-0.162974	0.870882	0.984839	-5.16239
Eif3f	0.276924	7.23222	1.51365	0.133403	0.796221	-4.39175
Eif3g	-0.089611	6.27036	-0.382284	0.703096	0.956763	-5.1211
Eif3h	-0.462497	6.96588	-1.91577	0.0583721	0.739618	-3.93385
Eif3k	-0.307397	6.36451	-1.2637	0.209399	0.856125	-4.62547
Eif3m	-0.269964	6.47455	-1.32377	0.188726	0.846908	-4.57295
Eif4a1	-0.195551	7.23207	-0.778727	0.438057	0.904147	-4.9628
Eif4a2	-0.474095	8.179	-1.59553	0.113882	0.796221	-4.30657
Eif4a3	-0.0840307	6.3541	-0.427587	0.66991	0.95005	-5.10845
Eif4b	-0.00519144	6.92497	-0.022637	0.981987	0.998428	-5.1714
Eif4e	-0.110612	6.65203	-0.530916	0.596704	0.942531	-5.07432
Eif4e3	-0.162457	6.39092	-0.739457	0.461435	0.905433	-4.98325
Eif4ebp2	0.18416	6.48335	0.951251	0.343867	0.886171	-4.86068
Eif4g1	0.00972027	6.85334	0.0498651	0.960334	0.997964	-5.17071
Eif4g2	-0.372101	7.00223	-2.2135	0.0292334	0.699431	-3.53266
Eif4g3	-0.472481	6.60658	-1.75444	0.0825478	0.782047	-4.12942
Eif4h	-0.0302617	7.45996	-0.152314	0.87926	0.984967	-5.16355
Eif5	-0.479626	6.12723	-2.10598	0.0378174	0.699431	-3.68345
Eif5a	-0.176264	7.35021	-0.776419	0.439411	0.904147	-4.96403
Elavl1	-0.351765	6.18702	-1.64547	0.103145	0.794441	-4.25258
Elavl2	-0.231856	6.22484	-1.1179	0.266402	0.868821	-4.74321
Elavl3	-0.101997	6.84746	-0.531161	0.596535	0.942531	-5.07423
Elavl4	-0.198753	5.96519	-0.421934	0.674017	0.951342	-5.1101
Elfn2	-0.0871632	6.18108	-0.490871	0.624638	0.947181	-5.08841
Elk3	0.188421	6.20017	0.871124	0.385861	0.892525	-4.91059
Elk4	-0.487669	6.24953	-2.16833	0.0326067	0.699431	-3.59681
Elmo1	-0.142653	6.23313	-0.659808	0.510958	0.921779	-5.02152
Elmo2	-0.2359	6.63421	-1.18603	0.238539	0.860684	-4.68992
Elmod1	-0.292592	6.20783	-1.32455	0.188468	0.846908	-4.57226
Elob	-0.121995	6.77167	-0.525654	0.600341	0.942711	-5.07623
Eloc	0.0700551	6.27811	0.328374	0.743345	0.965539	-5.13432
Elof1	-0.698013	8.41894	-2.59458	0.0109554	0.685308	-2.94662
Emc10	-0.421958	6.80704	-1.62472	0.107504	0.796221	-4.27521
Emc2	-0.359846	5.99684	-1.59385	0.114259	0.796221	-4.30836
Emc4	-0.000864093	6.37251	-0.00430559	0.996574	0.999665	-5.17157
Emc7	-0.318218	6.65612	-1.50449	0.135742	0.796221	-4.40102
Emcn	-0.257504	6.12004	-1.05771	0.292846	0.873137	-4.78776
Eml2	-0.25176	6.85854	-1.59643	0.113682	0.796221	-4.30562
Enah	0.0679761	6.51311	0.284268	0.776818	0.972204	-5.14365
Enc1	-0.323232	7.47169	-1.18115	0.240464	0.861321	-4.69384
Endod1	-0.130532	6.28596	-0.584895	0.559992	0.933916	-5.05358
Eng	0.141644	7.53374	0.52551	0.600442	0.942711	-5.07628
Enho	0.215792	5.39395	0.42932	0.668653	0.95005	-5.10793
Eno1	-0.658144	8.007	-2.38398	0.0190945	0.685308	-3.28025
Eno2	-0.481087	7.91789	-1.6913	0.0940266	0.792704	-4.20168
Enpp2	-0.0254456	6.52094	-0.0959038	0.923797	0.993583	-5.16839
Enpp5	-0.198032	6.61911	-0.746859	0.456975	0.90543	-4.97947
Ensa	-0.635083	6.90296	-2.57747	0.0114749	0.685308	-2.9746
Entr1	-0.131856	6.45072	-0.796802	0.427534	0.901716	-4.95304
Eny2	0.0675504	6.13584	0.333225	0.739691	0.964021	-5.13321
Eogt	-0.114675	6.76118	-0.536397	0.592926	0.941812	-5.0723
Ep400	0.191051	6.45651	0.924342	0.357627	0.886171	-4.87792
Epas1	-0.253796	8.43572	-0.910917	0.364622	0.886171	-4.88634
Epb41l1	-0.439922	6.997	-2.01361	0.0468516	0.711717	-3.80769
Epb41l2	-0.263584	6.79108	-1.39499	0.166239	0.819168	-4.50767
Epb41l3	-0.39182	6.27556	-2.12786	0.0359122	0.699431	-3.6533
Epdr1	-0.304954	6.19047	-1.58139	0.11708	0.796221	-4.32158
Epha4	-0.510454	6.60657	-1.78041	0.0781753	0.774189	-4.099
Epha5	0.0830061	6.18797	0.394539	0.694059	0.955365	-5.11782
Epha6	-0.515514	6.0061	-2.19552	0.0305376	0.699431	-3.55833
Ephb1	-0.23113	6.20047	-1.14066	0.256852	0.867506	-4.72575
Ephb4	-0.210539	6.11868	-0.980567	0.329273	0.881333	-4.84135
Ephx1	-0.159676	6.53997	-0.723596	0.471074	0.908325	-4.99121
Ephx4	-0.280189	6.16833	-1.36471	0.175536	0.836079	-4.53582
Epm2aip1	0.137968	6.2915	0.648487	0.518219	0.922809	-5.02661
Epn1	-0.247097	7.48017	-0.937502	0.350854	0.886171	-4.86955
Epop	-0.245388	6.31467	-1.253	0.21325	0.856125	-4.63458
Eps15	-0.0978232	7.14725	-0.451752	0.652467	0.948084	-5.10112
Erbin	0.022019	6.7086	0.135553	0.892459	0.98684	-5.16522
Erc2	0.122752	6.3634	0.576988	0.565299	0.933916	-5.05674
Erdr1	-0.311967	6.78418	-1.13114	0.260817	0.868821	-4.73309
Erg	0.169095	6.05475	0.733581	0.464993	0.906966	-4.98622
Ergic1	-0.325693	6.17305	-1.76983	0.0799334	0.775454	-4.11145
Ergic3	-0.546644	6.32004	-2.646	0.00951917	0.685308	-2.8616
Erh	-0.0568755	6.01374	-0.234467	0.815122	0.974701	-5.15257
Eri3	0.10785	6.75418	0.51869	0.605171	0.944257	-5.07873
Erp29	-0.330902	6.41527	-1.59047	0.115018	0.796221	-4.31196
Errfi1	-0.154586	5.94291	-0.652068	0.515916	0.922809	-5.02501
Esam	-0.175824	6.8547	-0.684206	0.495495	0.916629	-5.01025
Esd	0.0676009	6.76278	0.35889	0.720466	0.9601	-5.12708
Esyt1	0.0569608	6.19323	0.270256	0.787544	0.973335	-5.14634
Esyt2	-0.0528116	6.84669	-0.246405	0.805895	0.973943	-5.15059
Etf1	-0.260182	6.52507	-1.4351	0.154511	0.812988	-4.46949
Etnk1	-0.243085	7.00279	-1.09209	0.277527	0.870768	-4.7626
Ets1	-0.0722036	6.8613	-0.385296	0.700871	0.956511	-5.1203
Ets2	0.0996474	6.13415	0.462377	0.644858	0.947932	-5.09777
Etv1	-0.238031	6.09483	-0.808303	0.420916	0.898026	-4.94671
Etv5	-0.19723	6.20708	-0.902613	0.368992	0.886171	-4.89149
Evl	-0.431442	6.56968	-2.06132	0.0419779	0.70507	-3.74414
Exd2	-0.137333	6.23103	-0.576778	0.56544	0.933916	-5.05683
Exoc4	-0.0396801	6.24766	-0.187881	0.851367	0.982196	-5.15937
Exoc6b	0.197569	6.02695	0.76748	0.444681	0.90478	-4.96876
Exoc7	0.0151947	6.20528	0.0767423	0.938988	0.993929	-5.16954
Ext1	-0.217634	6.14517	-0.946045	0.346502	0.886171	-4.86405
Ext2	-0.295155	6.57777	-1.21668	0.22671	0.859759	-4.66496
Extl1	-0.668108	6.20489	-3.36859	0.00108904	0.594872	-1.53019
Extl2	-0.649018	6.01489	-2.81344	0.00594615	0.685308	-2.57541
Extl3	-0.232595	7.01604	-1.1895	0.23718	0.860684	-4.68713
Ezh1	0.0156501	6.28337	0.0869633	0.930882	0.993744	-5.16896
F3	-0.211116	6.46353	-0.967275	0.335839	0.88293	-4.85018
Fabp5	-0.43107	6.79208	-2.0545	0.0426467	0.70507	-3.7533
Fads1	-0.304221	7.29795	-1.55496	0.123248	0.796221	-4.3493
Fads2	-0.237085	6.9683	-1.19784	0.233929	0.860684	-4.68037
Faim2	-0.664079	7.52166	-2.56715	0.0117992	0.685308	-2.99142
Fam102a	-0.377674	6.14262	-1.81123	0.0732349	0.768076	-4.06237
Fam107a	-0.463745	7.32377	-1.89228	0.0614688	0.739618	-3.96329
Fam110d	-0.2688	6.13537	-1.36335	0.175962	0.83679	-4.53707
Fam117b	0.149386	6.5169	0.741728	0.460064	0.90543	-4.98209
Fam120a	-0.264763	6.76969	-1.46362	0.146568	0.80338	-4.44172
Fam120b	-0.102635	6.07449	-0.460875	0.645932	0.947932	-5.09825
Fam131a	-0.202788	6.69678	-0.879938	0.381092	0.890685	-4.90531
Fam131b	-0.0299226	6.0849	-0.138988	0.889751	0.98684	-5.1649
Fam155a	-0.348032	6.15339	-1.87055	0.0644564	0.748872	-3.99025
Fam163b	0.129588	6.02628	0.533108	0.595191	0.942531	-5.07351
Fam168a	-0.0551174	6.62054	-0.238614	0.811914	0.974206	-5.1519
Fam168b	-0.0378913	6.90506	-0.146259	0.884024	0.986368	-5.16418
Fam171a2	0.0224038	6.38296	0.116667	0.907368	0.991061	-5.16687
Fam171b	-0.293844	6.1361	-1.18102	0.240512	0.861321	-4.69394
Fam174a	-0.237775	6.35282	-0.957238	0.340853	0.886171	-4.85678
Fam217b	-0.238469	5.96024	-0.969415	0.334776	0.882918	-4.84877
Fam219a	0.0193127	6.09206	0.0902825	0.928251	0.993744	-5.16875
Fam32a	-0.357173	6.7666	-1.96977	0.0517482	0.727908	-3.86491
Fam3c	-0.450596	6.26854	-1.84777	0.0677163	0.755737	-4.01818
Far1	-0.136732	6.17056	-0.6065	0.545616	0.931073	-5.04473
Farsb	-0.00565288	6.1352	-0.0256655	0.979577	0.998428	-5.17134
Fasn	-0.0264748	6.23065	-0.124393	0.901264	0.988373	-5.16622
Fastk	0.203674	6.20365	1.01913	0.310707	0.87585	-4.81505
Fau	0.177798	8.39649	0.594248	0.553745	0.933651	-5.04979
Fbxl16	-0.229395	7.82497	-1.01529	0.312522	0.87585	-4.81771
Fbxl17	0.112204	6.71052	0.442904	0.658832	0.948477	-5.10385
Fbxl19	-0.263338	6.26753	-1.32083	0.189701	0.847107	-4.57558
Fbxl3	-0.318941	6.33424	-1.34469	0.181897	0.843214	-4.55412
Fbxo11	0.0696189	6.75825	0.386203	0.700201	0.956511	-5.12006
Fbxo21	0.160569	6.49441	0.839457	0.4033	0.896133	-4.92913
Fbxo3	-0.224706	6.22424	-1.08172	0.282089	0.871149	-4.77027
Fbxo31	-0.294648	6.7018	-1.88157	0.0629266	0.739618	-3.97661
Fbxo38	0.0364758	6.54927	0.187542	0.851632	0.982196	-5.15942
Fbxo44	-0.422812	6.20252	-1.99114	0.0493092	0.719385	-3.83716
Fbxo9	-0.0594092	6.44088	-0.255667	0.798756	0.973942	-5.14899
Fbxw11	-0.212006	6.35955	-0.875459	0.383511	0.892525	-4.908
Fbxw2	0.2204	6.40659	0.967828	0.335564	0.88293	-4.84982
Fbxw7	-0.305193	6.37031	-1.50405	0.135854	0.796221	-4.40146
Fcgrt	0.192054	6.37208	0.878074	0.382097	0.890796	-4.90643
Fcho2	0.0387545	6.53755	0.209282	0.834672	0.979865	-5.15644
Fdft1	0.0619922	6.6029	0.388346	0.698621	0.956429	-5.11949
Fdps	-0.325335	6.237	-1.66604	0.0989677	0.793191	-4.22989
Fermt2	-0.220517	6.62472	-0.777802	0.4386	0.904147	-4.96329
Fez1	-0.474734	6.37924	-1.99746	0.048607	0.718725	-3.8289
Fgd5	0.269648	6.23504	1.26387	0.20934	0.856125	-4.62533
Fgf12	-0.291897	6.69221	-1.18197	0.240138	0.861321	-4.69318
Fgfr1	-0.24933	6.0304	-1.07565	0.284781	0.871149	-4.77473
Fgfr1op2	-0.582939	6.10481	-2.64278	0.00960385	0.685308	-2.86697
Fgfr3	-0.077917	6.44032	-0.348342	0.728347	0.961261	-5.12966
Fh1	-0.117051	6.20959	-0.516979	0.606361	0.944748	-5.07935
Fis1	-0.315224	6.84162	-1.64041	0.104196	0.794441	-4.25813
Fjx1	-0.351764	5.94161	-1.53722	0.127531	0.796221	-4.36766
Fkbp1a	-0.365441	7.41116	-1.58266	0.11679	0.796221	-4.32024
Fkbp2	-0.107567	6.84826	-0.584153	0.560489	0.933916	-5.05388
Fkbp3	-0.0669454	6.57108	-0.289046	0.77317	0.972204	-5.14271
Fkbp4	0.145422	6.44817	0.739892	0.461172	0.90543	-4.98303
Fkbp8	-0.168215	6.81123	-0.926563	0.356478	0.886171	-4.87651
Flcn	-0.350745	6.12884	-1.7183	0.0889668	0.792704	-4.17107
Fli1	0.384062	6.3271	1.94829	0.0543022	0.737012	-3.89254
Flii	-0.18747	6.35634	-0.910397	0.364895	0.886171	-4.88666
Flot1	-0.214265	6.45131	-0.972784	0.333107	0.882918	-4.84653
Flot2	-0.0898624	6.40036	-0.467578	0.641147	0.947932	-5.0961
Flt1	-0.0409812	8.07067	-0.141753	0.887572	0.986368	-5.16463
Flywch1	-0.385944	6.70251	-1.5713	0.119405	0.796221	-4.33221
Fmn2	-0.240555	6.37022	-1.41549	0.160164	0.818123	-4.48829
Fmnl2	-0.265252	6.45685	-1.39451	0.166386	0.819168	-4.50813
Fmo2	-0.255437	5.83119	-0.893353	0.373904	0.887555	-4.89717
Fmr1	0.0110503	6.19206	0.0561055	0.955374	0.997211	-5.17048
Fn1	0.192221	6.81164	0.741349	0.460293	0.90543	-4.98229
Fnbp1	-0.323027	6.4236	-1.60359	0.112092	0.796221	-4.29797
Fnbp1l	-0.0831887	6.59375	-0.496993	0.620331	0.946014	-5.08633
Fndc5	-0.486067	5.94223	-2.11185	0.0372978	0.699431	-3.67539
Fnta	-0.211882	6.21008	-1.16255	0.247898	0.866745	-4.70863
Fosl2	-0.149499	6.06439	-0.647337	0.51896	0.923338	-5.02712
Foxc1	-0.334432	6.28738	-1.35754	0.177795	0.839827	-4.54241
Foxf2	-0.259864	6.29722	-1.09901	0.274513	0.868821	-4.75745
Foxg1	-0.0394916	6.2968	-0.16739	0.867416	0.984839	-5.16189
Foxk2	-0.42993	6.22996	-2.23278	0.0278885	0.699431	-3.50492
Foxp1	-0.404909	6.71205	-1.64385	0.103481	0.794441	-4.25436
Foxq1	0.0226133	6.39144	0.110433	0.912297	0.991426	-5.16736
Frrs1l	-0.180357	6.64921	-0.757673	0.450504	0.90543	-4.97389
Fry	-0.0701547	7.39711	-0.304519	0.761392	0.969033	-5.13953
Fryl	-0.128306	6.47127	-0.699697	0.48581	0.915211	-5.00289
Fscn1	-0.365538	6.65487	-1.76797	0.0802458	0.777381	-4.11363
Fth1	-0.424936	9.7821	-0.880558	0.380758	0.890685	-4.90493
Ftl1	-0.297401	8.12942	-1.36108	0.176678	0.838651	-4.53916
Fto	-0.131371	6.47424	-0.649557	0.51753	0.922809	-5.02613
Fubp1	0.0962451	6.39731	0.44919	0.654308	0.948084	-5.10191
Furin	-0.179513	6.36182	-0.904582	0.367953	0.886171	-4.89027
Fus	-0.218711	7.39349	-1.08707	0.279728	0.870929	-4.76632
Fut8	-0.121758	6.51444	-0.712865	0.47766	0.91196	-4.9965
Fut9	-0.280501	6.27202	-1.18798	0.237774	0.860684	-4.68835
Fxr1	-0.316242	6.31819	-1.39489	0.166269	0.819168	-4.50777
Fxr2	-0.175044	6.45289	-0.852962	0.395805	0.895279	-4.9213
Fxyd1	0.0803546	6.71408	0.568423	0.571076	0.93612	-5.06012
Fxyd5	-0.0762246	6.98132	-0.38511	0.701009	0.956511	-5.12035
Fxyd7	-0.247803	6.3614	-0.982488	0.328331	0.880503	-4.84006
Fyn	-0.139146	6.55213	-0.584549	0.560223	0.933916	-5.05372
Fyttd1	0.205691	6.16153	1.10028	0.273964	0.868821	-4.7565
Fzd6	0.294788	6.16391	1.23631	0.219361	0.856125	-4.64865
Fzr1	-0.145531	6.31292	-0.780617	0.43695	0.904147	-4.96179
G3bp1	0.101817	6.03549	0.434447	0.66494	0.949886	-5.10641
G3bp2	-0.311844	6.96922	-1.7788	0.0784406	0.774189	-4.1009
Gaa	-0.409021	6.64508	-1.64022	0.104233	0.794441	-4.25832
Gab1	-0.140383	6.42424	-0.671819	0.503314	0.918539	-5.01602
Gabarap	0.0721943	7.06506	0.394389	0.694169	0.955365	-5.11786
Gabarapl1	0.09262	7.79039	0.337225	0.736684	0.963253	-5.13229
Gabarapl2	-0.0455589	7.60495	-0.234647	0.814983	0.974701	-5.15255
Gabbr1	-0.661646	6.97416	-2.73154	0.00750361	0.685308	-2.71717
Gabbr2	0.117536	6.85921	0.504926	0.614769	0.945693	-5.08359
Gabra1	-0.217677	7.28322	-0.866153	0.388567	0.893147	-4.91354
Gabra2	-0.265395	5.38233	-0.550763	0.583076	0.940035	-5.06692
Gabra3	-0.475891	6.05866	-1.85077	0.0672794	0.755737	-4.01452
Gabra5	-0.225709	6.03466	-1.06691	0.288692	0.871471	-4.7811
Gabrb1	0.0802786	6.32058	0.343745	0.731791	0.962119	-5.13076
Gabrb2	-0.657098	6.27822	-2.41006	0.0178565	0.685308	-3.24023
Gabrb3	-0.24963	6.51152	-1.11845	0.266167	0.868821	-4.74279
Gabrg2	-0.269612	6.36866	-1.32496	0.18833	0.846908	-4.57188
Gadd45gip1	-0.488954	6.14219	-2.26171	0.0259731	0.699431	-3.46292
Gak	-0.302943	6.2598	-1.45242	0.149648	0.804068	-4.45268
Galnt1	-0.00689041	6.38036	-0.0339945	0.972952	0.998428	-5.17117
Galnt9	0.0690098	6.17755	0.303001	0.762545	0.969444	-5.13985
Ganab	0.051728	6.31226	0.242543	0.808877	0.973943	-5.15124
Gap43	-0.370714	6.56489	-1.59395	0.114236	0.796221	-4.30826
Gapdh	0.139212	9.20044	0.378309	0.706037	0.957451	-5.12214
Garnl3	-0.137955	6.0478	-0.576815	0.565415	0.933916	-5.05681
Garre1	0.293813	6.69668	1.35143	0.179736	0.840123	-4.54799
Gars	-0.219098	6.69471	-1.10318	0.272707	0.868821	-4.75432
Gas6	-0.263064	6.5616	-1.12837	0.261979	0.868821	-4.73522
Gas7	-0.731521	7.173	-3.18101	0.00197739	0.594872	-1.89915
Gatad1	-0.166648	6.7021	-0.918999	0.360401	0.886171	-4.88128
Gatad2b	-0.0114745	6.47891	-0.055898	0.955539	0.997211	-5.17049
Gatm	-0.254469	7.33781	-1.38491	0.169293	0.826592	-4.51711
Gbp6	0.364505	6.26172	1.48997	0.139514	0.796484	-4.4156
Gclm	-0.147359	6.38641	-0.774879	0.440317	0.904147	-4.96485
Gcnt2	-0.115555	5.89622	-0.465065	0.642939	0.947932	-5.09691
Gda	-0.394282	6.16527	-1.64577	0.103083	0.794441	-4.25225
Gde1	-0.209959	7.06286	-1.01308	0.313571	0.87585	-4.81924
Gdi1	0.252227	7.23384	0.529902	0.597404	0.942637	-5.07469
Gdi2	-0.610703	7.15396	-2.11091	0.0373802	0.699431	-3.67668
Get3	-0.0580719	6.62473	-0.344248	0.731413	0.962119	-5.13064
Gfap	0.994289	7.3371	2.43194	0.0168734	0.685308	-3.20637
Gfod1	-0.0618565	6.31196	-0.271921	0.786267	0.973085	-5.14602
Gfra2	0.193449	5.81724	0.809217	0.420393	0.898026	-4.9462
Gga1	-0.190545	5.97373	-0.925592	0.356981	0.886171	-4.87713
Ggnbp2	-0.242674	5.99812	-1.08156	0.282161	0.871149	-4.77039
Ggt7	-0.264814	6.30945	-1.34132	0.182984	0.845321	-4.55717
Ghitm	-0.110046	7.20879	-0.389807	0.697544	0.956258	-5.1191
Gid8	0.146543	6.23329	0.750798	0.454612	0.90543	-4.97745
Gigyf1	-0.166889	6.09697	-0.755146	0.452011	0.90543	-4.9752
Gimap6	-0.353025	6.40227	-1.39391	0.166564	0.819168	-4.50869
Git1	-0.101605	7.03012	-0.433007	0.665982	0.949886	-5.10684
Git2	-0.00326505	6.47319	-0.0168826	0.986565	0.998428	-5.17147
Gja1	0.049387	7.15287	0.232175	0.816896	0.975077	-5.15294
Gjb6	-0.227546	6.29122	-1.0754	0.284891	0.871149	-4.77491
Glcci1	-0.264314	6.41582	-1.24632	0.215682	0.856125	-4.64023
Glg1	-0.277971	6.1215	-1.29419	0.198707	0.854675	-4.59911
Glmp	0.191303	6.41763	0.983307	0.32793	0.880339	-4.83951
Glo1	-0.0492	7.13571	-0.185842	0.852961	0.982406	-5.15964
Glrb	-0.177864	6.57332	-0.714213	0.476829	0.911496	-4.99584
Glrx2	-0.424001	6.0282	-2.10518	0.0378884	0.699431	-3.68455
Glrx3	-0.268416	6.38482	-1.22877	0.222164	0.856257	-4.65494
Gls	-0.636731	7.04515	-2.38161	0.0192111	0.685308	-3.28388
Gltp	-0.145165	6.51114	-0.668163	0.505634	0.918539	-5.01771
Glud1	-0.0432626	7.36375	-0.165101	0.869212	0.984839	-5.16215
Glul	-0.625893	9.66707	-1.43248	0.155256	0.813191	-4.47201
Glyr1	-0.129252	6.69976	-0.693661	0.489571	0.916131	-5.00578
Gm10058	-0.303485	5.94853	-1.31698	0.190983	0.848922	-4.57901
Gm10265	-0.402065	8.39204	-1.20113	0.232659	0.860684	-4.6777
Gm10354	-0.256854	5.98787	-1.07879	0.283388	0.871149	-4.77243
Gm10406	-0.0477785	6.8993	-0.231156	0.817686	0.975237	-5.15311
Gm14288	-0.271282	6.52582	-1.66349	0.0994779	0.793191	-4.23272
Gm14295	-0.256122	7.89244	-1.06744	0.288451	0.871471	-4.78071
Gm21783	-0.122786	6.06477	-0.425496	0.671428	0.950303	-5.10906
Gm2a	-0.246258	6.40912	-1.33193	0.186039	0.846908	-4.56564
Gm3248	-0.012738	7.0688	-0.0499152	0.960294	0.997964	-5.17071
Gm3383	-0.0828771	6.77552	-0.424861	0.67189	0.950354	-5.10925
Gm36327	-0.134865	7.52638	-0.658011	0.512107	0.921779	-5.02233
Gm3696	-0.314967	6.12166	-1.35724	0.177891	0.839827	-4.54268
Gm3893	-0.0227581	5.97887	-0.0851845	0.932292	0.993744	-5.16906
Gm40469	-0.0544107	6.3305	-0.239945	0.810885	0.97402	-5.15168
Gm46840	-0.248598	6.66314	-1.01935	0.310599	0.87585	-4.81489
Gm4724	-0.00253515	7.41089	-0.00554032	0.995591	0.999617	-5.17156
Gm51591	-0.330425	7.27165	-1.78572	0.0773047	0.773146	-4.09273
Gm52298	-0.11003	6.65645	-0.636658	0.525864	0.924385	-5.03183
Gm52436	-0.453361	7.59447	-2.2784	0.024921	0.699431	-3.43847
Gm52520	-0.428203	6.33763	-2.14706	0.0343091	0.699431	-3.62661
Gm52523	-0.708808	8.30235	-1.86282	0.0655472	0.755311	-3.99976
Gm52800	-0.243449	9.7427	-0.709947	0.479459	0.9128	-4.99793
Gm6570	0.0249207	7.76656	0.106058	0.915758	0.991597	-5.16768
Gm6958	-0.392448	7.14211	-1.61247	0.110145	0.796221	-4.28844
Gm7271	0.242726	6.37573	1.38357	0.169701	0.827811	-4.51836
Gm8094	0.173562	6.43251	0.636853	0.525737	0.924385	-5.03175
Gm8439	-0.161587	6.33946	-0.798573	0.426511	0.901211	-4.95207
Gm9507	-0.0788962	6.29683	-0.432802	0.66613	0.949886	-5.1069
Gm9758	-0.395628	6.13788	-2.02488	0.0456583	0.711717	-3.79279
Gmfb	-0.141886	6.48081	-0.6692	0.504975	0.918539	-5.01723
Gmps	-0.0497731	6.25	-0.232644	0.816534	0.975077	-5.15287
Gna11	-0.0056879	6.7933	-0.0294294	0.976583	0.998428	-5.17127
Gna12	-0.0899666	6.76669	-0.413576	0.680108	0.954055	-5.11251
Gna13	-0.0684325	6.38812	-0.319924	0.749721	0.966937	-5.13621
Gnai1	-0.178904	6.45685	-0.784752	0.434533	0.904147	-4.95957
Gnai2	-0.476929	7.53307	-1.61015	0.11065	0.796221	-4.29092
Gnal	0.0405082	6.20863	0.204614	0.838307	0.980541	-5.1571
Gnao1	-4.75196e-05	7.78225	-0.000170689	0.999864	0.999864	-5.17157
Gnaq	-0.246659	6.83227	-1.19306	0.235789	0.860684	-4.68425
Gnas	-0.0197666	9.49572	-0.0616792	0.950947	0.996516	-5.17026
Gnaz	-0.114743	5.92572	-0.500193	0.618085	0.945886	-5.08523
Gnb1	-0.519875	7.94613	-1.45189	0.149794	0.804068	-4.4532
Gnb2	-0.40961	7.51656	-1.77816	0.0785465	0.774189	-4.10166
Gng11	0.0417213	6.50391	0.186686	0.852301	0.982196	-5.15953
Gng12	-0.0986083	6.29904	-0.349821	0.72724	0.960536	-5.1293
Gng13	-0.339515	6.51568	-1.57144	0.119372	0.796221	-4.33207
Gng2	-0.240664	6.38031	-1.08755	0.27952	0.870929	-4.76597
Gng3	-0.275058	7.08983	-1.15496	0.250976	0.866745	-4.7146
Gng5	-0.167029	7.06725	-0.806342	0.42204	0.899415	-4.9478
Gng7	-0.180573	6.101	-0.77958	0.437557	0.904147	-4.96234
Gnl1	-0.196187	6.81538	-1.00593	0.31698	0.877002	-4.82416
Gnl3l	-0.133638	6.64376	-0.691274	0.491063	0.916131	-5.00691
Golga2	-0.0872167	6.36338	-0.367963	0.713711	0.959985	-5.12481
Golga3	-0.0527909	6.26364	-0.227964	0.82016	0.975593	-5.15361
Golga7b	-0.200073	6.46831	-0.853536	0.395488	0.895279	-4.92097
Golim4	0.35617	6.5425	1.9991	0.0484262	0.718725	-3.82675
Golm2	-0.171268	6.33309	-0.722273	0.471884	0.909289	-4.99187
Golph3	-0.428885	6.15038	-1.97247	0.0514346	0.727908	-3.86142
Gon4l	0.0526512	6.08889	0.261516	0.794255	0.973423	-5.14794
Gorasp2	-0.0315076	6.50604	-0.194893	0.845889	0.98211	-5.15844
Got1	-0.106826	7.00056	-0.420917	0.674757	0.951452	-5.1104
Got2	-0.0326783	6.56461	-0.14238	0.887079	0.986368	-5.16457
Gpam	-0.296474	6.23241	-1.54524	0.125582	0.796221	-4.35939
Gpat4	-0.331597	6.49271	-1.75226	0.0829249	0.782047	-4.13196
Gpatch2l	-0.0539061	6.1344	-0.239387	0.811316	0.97402	-5.15177
Gpcpd1	-0.0429411	5.99244	-0.0868935	0.930937	0.993744	-5.16896
Gpd1l	-0.089413	6.2538	-0.399426	0.690467	0.95463	-5.11648
Gpd2	0.00405964	6.83112	0.0222607	0.982286	0.998428	-5.1714
Gphn	0.0538209	6.45025	0.290746	0.771873	0.972204	-5.14237
Gpi1	-0.0238406	7.54937	-0.135747	0.892306	0.98684	-5.1652
Gpm6a	0.00817347	8.30566	0.0255388	0.979678	0.998428	-5.17135
Gpm6b	-0.245562	7.95746	-0.635015	0.52693	0.925018	-5.03255
Gpr137	-0.612056	6.10379	-2.64865	0.00945014	0.685308	-2.85719
Gpr137b	-0.0139839	6.19309	-0.0558929	0.955543	0.997211	-5.17049
Gpr158	-0.248906	6.17716	-1.23495	0.219867	0.856125	-4.64979
Gpr162	-0.568666	6.61341	-2.31248	0.0228889	0.685308	-3.38807
Gpr26	-0.127253	6.26473	-0.600376	0.549672	0.932821	-5.04727
Gpr37l1	-0.174588	7.23117	-0.65152	0.516269	0.922809	-5.02525
Gpr4	-0.33811	6.30607	-1.70817	0.0908386	0.792704	-4.18261
Gprasp1	0.0695286	6.72478	0.421443	0.674375	0.951431	-5.11024
Gprasp2	0.14164	6.24198	0.675807	0.500789	0.917306	-5.01418
Gprc5b	0.0213306	6.4332	0.0919857	0.926901	0.993602	-5.16865
Gprin1	-0.0767088	6.05253	-0.357622	0.721412	0.9601	-5.1274
Gps1	-0.538184	6.34561	-2.34268	0.0212116	0.685308	-3.34287
Gpx1	-0.137244	6.58342	-0.545992	0.586339	0.940461	-5.06872
Gpx3	0.0379895	6.43197	0.179529	0.857901	0.983627	-5.16043
Gpx4	-0.166008	7.89423	-0.908521	0.36588	0.886171	-4.88783
Gramd1a	-0.184374	6.16394	-0.830803	0.408148	0.897078	-4.93408
Gramd1b	-0.476148	6.31651	-2.31302	0.0228577	0.685308	-3.38726
Grb2	-0.271886	6.67862	-1.70512	0.0914086	0.792704	-4.18607
Grcc10	0.0465364	6.68247	0.17459	0.86177	0.984839	-5.16104
Gria1	-0.378825	6.64076	-1.47832	0.142598	0.800798	-4.42719
Gria2	0.104244	6.90857	0.412021	0.681244	0.954055	-5.11295
Gria3	-0.0531722	6.67678	-0.263673	0.792598	0.973371	-5.14755
Grik2	-0.425317	6.35954	-1.73532	0.0858949	0.78391	-4.15155
Grik3	-0.346963	6.34225	-1.58284	0.11675	0.796221	-4.32005
Grik5	-0.331784	6.54319	-1.38673	0.168737	0.82535	-4.51541
Grin1	-0.638456	6.99759	-2.63249	0.0098792	0.685308	-2.88408
Grin2a	-0.54056	6.6226	-2.16224	0.0330863	0.699431	-3.60536
Grin2b	0.0464391	7.00176	0.203784	0.838954	0.980771	-5.15722
Grina	-0.969476	7.30086	-4.2373	5.1985e-05	0.403455	0.361079
Grk2	-0.151549	6.95473	-0.642891	0.521829	0.923721	-5.02909
Grm3	-0.135477	6.6398	-0.54365	0.587943	0.940461	-5.0696
Grm5	-0.160847	6.69587	-0.915366	0.362294	0.886171	-4.88356
Grm7	0.0413429	6.70304	0.210812	0.833481	0.979059	-5.15621
Grn	0.0150626	6.64695	0.0683038	0.945686	0.995435	-5.16996
Grsf1	-0.304961	6.2487	-1.41564	0.160119	0.818123	-4.48814
Gsk3a	0.0797617	6.69799	0.220484	0.825963	0.975986	-5.15477
Gsk3b	-0.480175	6.86537	-2.19668	0.030452	0.699431	-3.55668
Gspt1	-0.0082959	6.39236	-0.0402424	0.967984	0.998428	-5.17101
Gsr	-0.389532	6.54821	-1.56308	0.121327	0.796221	-4.34083
Gstm1	-0.369029	7.76034	-1.47314	0.143987	0.80279	-4.43233
Gstm5	-0.294358	7.2827	-1.37575	0.172103	0.82911	-4.52563
Gstm7	0.14039	6.55062	0.795047	0.428549	0.902386	-4.95399
Gstp1	-0.193105	7.34804	-0.954215	0.342373	0.886171	-4.85875
Gtf2a1	0.280227	5.2145	0.607857	0.544718	0.930395	-5.04416
Gtf2h5	0.116854	6.66837	0.688771	0.49263	0.916419	-5.0081
Gtf2i	-0.22239	7.23671	-0.829223	0.409037	0.897078	-4.93498
Gtf3c1	-0.225171	6.24978	-0.997384	0.321087	0.877883	-4.83
Gtf3c2	0.30421	6.0781	1.32493	0.188341	0.846908	-4.57191
Gtpbp1	0.0573839	6.313	0.244563	0.807317	0.973943	-5.1509
Gtpbp2	-0.399305	6.5014	-2.26037	0.0260589	0.699431	-3.46487
Gucy1a2	0.0318666	6.36881	0.134257	0.893481	0.987082	-5.16534
Gucy1b1	-0.311924	6.49649	-1.3697	0.173977	0.833858	-4.53123
Guk1	0.0846987	6.77774	0.483784	0.629641	0.947277	-5.09079
H13	0.0774621	6.24785	0.403847	0.687224	0.954055	-5.11525
H1f0	0.064565	6.43927	0.245601	0.806516	0.973943	-5.15073
H1f10	-0.174504	6.1657	-0.757154	0.450813	0.90543	-4.97416
H1f4	0.342003	6.40471	1.57124	0.119419	0.796221	-4.33228
H2.D1	0.29827	7.38614	1.05151	0.295664	0.875536	-4.7922
H2.K1	0.514922	6.68624	2.15423	0.0337265	0.699431	-3.61659
H2.T23	0.0816584	6.17505	0.348901	0.727928	0.960954	-5.12952
H2ac10	-0.227032	6.48937	-0.924023	0.357793	0.886171	-4.87812
H2ac18	0.210885	6.92954	1.13394	0.259643	0.868821	-4.73093
H2aj	-0.303227	6.31594	-1.50713	0.135064	0.796221	-4.39835
H2aw	-0.502232	6.39855	-2.26249	0.025923	0.699431	-3.46178
H2az1	-0.0409703	6.80151	-0.165649	0.868782	0.984839	-5.16209
H2az2	-0.41595	6.34863	-2.00441	0.0478452	0.718725	-3.81979
H2bc11	0.09932	7.62945	0.468518	0.640477	0.947932	-5.0958
H2bc8	-0.321362	6.37071	-1.62914	0.106564	0.796221	-4.27041
H2bu2	-0.274395	6.88105	-1.23885	0.218422	0.856125	-4.64652
H3f3a	-0.254548	7.62105	-1.14538	0.254902	0.866745	-4.72208
H3f3b	-0.0957945	8.10167	-0.399654	0.690299	0.95463	-5.11642
H4c11	0.21388	6.57969	1.01666	0.311875	0.87585	-4.81677
H4c17	-0.242575	7.69382	-1.2156	0.227122	0.859759	-4.66585
H4c8	-0.0855825	6.27391	-0.381544	0.703643	0.956891	-5.1213
Habp4	-0.077514	6.91696	-0.29946	0.765237	0.970963	-5.14059
Hacd2	-0.359493	6.4086	-1.97823	0.0507715	0.724334	-3.85396
Hacd3	-0.623397	6.20662	-2.60398	0.010679	0.685308	-2.93118
Hadh	-0.212528	6.027	-0.900355	0.370186	0.886171	-4.89288
Hadha	-0.0151417	6.35366	-0.0805857	0.935939	0.993744	-5.16933
Hapln4	-0.346959	5.92765	-1.53344	0.128458	0.796221	-4.37154
Hars	-0.344107	6.29997	-1.67737	0.096726	0.792704	-4.21728
Hax1	-0.0772711	6.36169	-0.402852	0.687953	0.954055	-5.11553
Hba.a1	0.444104	5.97042	1.02551	0.307699	0.87585	-4.8106
Hbb.b1	0.0532207	5.89588	0.141368	0.887875	0.986368	-5.16466
Hbb.y	-0.127117	6.28706	-0.561806	0.575559	0.937049	-5.06269
Hbegf	-0.35186	6.08118	-1.65191	0.101823	0.794441	-4.24551
Hcfc1	-0.113172	6.10009	-0.507269	0.61313	0.944998	-5.08277
Hcfc1r1	-0.26355	6.81206	-1.15686	0.2502	0.866745	-4.7131
Hcfc2	0.101818	6.67974	0.528424	0.598426	0.942711	-5.07522
Hcn2	-0.158506	6.67036	-0.780307	0.437131	0.904147	-4.96195
Hcrtr2	0.0999526	6.49111	0.650436	0.516965	0.922809	-5.02574
Hdac1	-0.397326	6.07924	-1.91052	0.0590531	0.739618	-3.94046
Hdac11	-0.0981472	6.47632	-0.489173	0.625836	0.947277	-5.08898
Hdac2	-0.0663984	6.41578	-0.318748	0.750611	0.9674	-5.13647
Hdac4	-0.239008	6.23123	-1.12067	0.265227	0.868821	-4.74111
Hdac5	-0.526567	6.85112	-2.37724	0.019427	0.685308	-3.29054
Hdgf	-0.116847	6.68819	-0.631976	0.528906	0.925653	-5.03388
Hdgfl3	0.080162	6.70932	0.37289	0.710053	0.959017	-5.12355
Hdlbp	-0.12206	6.49206	-0.567316	0.571825	0.93612	-5.06055
Hectd1	-0.481116	6.55007	-2.33417	0.0216731	0.685308	-3.35566
Hecw1	-0.0225561	5.95909	-0.0955199	0.924101	0.993583	-5.16842
Heg1	0.308485	6.78043	1.56878	0.119991	0.796221	-4.33486
Hepacam	-0.00886481	6.332	-0.0383033	0.969525	0.998428	-5.17107
Herc1	-0.0330309	6.55017	-0.163692	0.870318	0.984839	-5.16231
Herc3	0.092991	6.31735	0.391067	0.696615	0.955971	-5.11876
Herpud2	0.0430496	6.28838	0.198014	0.843453	0.981957	-5.15802
Hes1	0.0240712	6.06782	0.108783	0.913602	0.991534	-5.16748
Hexa	-0.0873811	6.30105	-0.451246	0.65283	0.948084	-5.10128
Hexb	-0.658003	7.22653	-2.10041	0.0383153	0.699431	-3.69107
Hexim1	-0.296759	6.31857	-1.68261	0.0957025	0.792704	-4.21142
Hgs	-0.362729	6.48071	-1.71151	0.0902187	0.792704	-4.17881
Hgsnat	0.109812	5.986	0.456837	0.648821	0.947932	-5.09953
Hibadh	-0.0287012	6.44271	-0.1661	0.868428	0.984839	-5.16204
Hid1	-0.294422	6.16508	-1.35509	0.17857	0.840078	-4.54464
Hif1a	-0.104656	6.3945	-0.646077	0.519772	0.923545	-5.02768
Higd1a	-0.181567	6.57033	-0.956129	0.34141	0.886171	-4.8575
Higd2a	0.175153	6.58555	0.778126	0.43841	0.904147	-4.96312
Hikeshi	-0.117823	7.78245	-0.479514	0.632665	0.947277	-5.09221
Hint1	-0.112506	7.0312	-0.477593	0.634026	0.947277	-5.09284
Hip1	-0.211529	6.25721	-0.920373	0.359686	0.886171	-4.88042
Hipk1	-0.262273	6.60088	-1.23829	0.218631	0.856125	-4.64699
Hipk2	-0.203291	6.36824	-0.940023	0.349566	0.886171	-4.86793
Hipk3	-0.0524013	6.61421	-0.232983	0.816271	0.975077	-5.15281
Hivep1	-0.127223	6.18085	-0.576403	0.565692	0.933916	-5.05698
Hivep2	-0.33168	6.70566	-1.51156	0.133933	0.796221	-4.39386
Hk1	-0.557967	7.2676	-2.51668	0.0135054	0.685308	-3.07278
Hlf	-0.248243	6.72886	-1.21474	0.227446	0.859759	-4.66655
Hmg20a	-0.17028	6.27646	-0.87964	0.381252	0.890685	-4.90549
Hmga1	-0.0438051	6.61694	-0.245675	0.806459	0.973943	-5.15072
Hmga2	-0.121428	6.2744	-0.611136	0.542555	0.929852	-5.04278
Hmgb1	-0.312895	6.6261	-1.2087	0.229747	0.860684	-4.67151
Hmgcr	-0.229258	6.17701	-1.07843	0.283547	0.871149	-4.77269
Hmgcs1	-0.0839404	6.35871	-0.459928	0.646608	0.947932	-5.09855
Hmgcs2	-0.228126	6.04163	-1.1924	0.236044	0.860684	-4.68478
Hmgn2	-0.110442	6.59553	-0.521271	0.603379	0.943879	-5.07781
Hmox2	-0.172297	6.32318	-0.857171	0.393487	0.893557	-4.91884
Hnrnpa0	-0.300895	6.70187	-1.43756	0.153813	0.81186	-4.46711
Hnrnpa1	-0.357326	7.74493	-1.55756	0.122631	0.796221	-4.3466
Hnrnpa2b1	0.220937	7.99616	1.09862	0.274682	0.868821	-4.75774
Hnrnpa3	0.0823196	8.07551	0.431723	0.666911	0.949886	-5.10722
Hnrnpab	-0.180736	6.81214	-0.726674	0.469195	0.907555	-4.98968
Hnrnpc	-0.374388	6.70039	-1.69638	0.093057	0.792704	-4.19595
Hnrnpd	-0.367955	6.8275	-1.68576	0.0950914	0.792704	-4.20789
Hnrnpdl	-0.317845	6.99612	-1.77764	0.0786315	0.774189	-4.10226
Hnrnpf	0.0856802	7.0524	0.430069	0.66811	0.95005	-5.10771
Hnrnph1	-0.154597	7.16661	-0.613001	0.541326	0.929852	-5.042
Hnrnph2	-0.0645321	6.77104	-0.361491	0.718527	0.9601	-5.12644
Hnrnph3	-0.8182	5.47894	-1.77594	0.0789127	0.774189	-4.10426
Hnrnpk	-0.0464155	7.77404	-0.277554	0.781952	0.972204	-5.14495
Hnrnpl	-0.234502	7.33249	-1.01025	0.314919	0.87585	-4.8212
Hnrnpll	-0.18495	6.32207	-0.888481	0.376504	0.889609	-4.90014
Hnrnpm	-0.266815	6.61198	-1.23391	0.220251	0.856125	-4.65066
Hnrnpr	-0.0251573	6.64823	-0.140325	0.888698	0.98658	-5.16477
Hnrnpu	-0.184693	7.46367	-0.84433	0.400585	0.89569	-4.92632
Hnrnpul1	-0.473341	6.44722	-2.59834	0.0108441	0.685308	-2.94045
Hnrnpul2	-0.204345	6.71661	-0.848781	0.398116	0.895279	-4.92374
Homer1	0.272341	6.08496	1.03243	0.304468	0.87585	-4.80575
Hook3	-0.136285	6.46268	-0.748376	0.456064	0.90543	-4.97869
Hopx	0.177365	6.55169	0.731819	0.466063	0.906966	-4.9871
Hp1bp3	-0.0178068	6.9216	-0.076981	0.938799	0.993864	-5.16952
Hpca	-0.396753	7.25839	-1.18103	0.240511	0.861321	-4.69394
Hpcal4	-0.280716	7.20145	-1.05467	0.294225	0.874228	-4.78994
Hpf1	-0.211624	6.28376	-1.07793	0.283766	0.871149	-4.77305
Hprt	-0.0385406	6.75084	-0.1581	0.87471	0.984839	-5.16293
Hras	-0.0263899	6.59101	-0.128461	0.898053	0.98773	-5.16587
Hrh3	-0.248315	6.00945	-1.20604	0.230768	0.860684	-4.67369
Hs3st4	-0.353901	6.14926	-1.22263	0.224466	0.858341	-4.66004
Hs6st1	-0.120188	6.14905	-0.54792	0.58502	0.940461	-5.068
Hsbp1	-0.357235	6.88655	-1.52598	0.130306	0.796221	-4.37919
Hsd17b11	-0.0791284	6.23339	-0.407703	0.6844	0.954055	-5.11417
Hsd17b12	0.105098	6.42925	0.563638	0.574316	0.93612	-5.06198
Hsd17b4	-0.0568789	6.40234	-0.297051	0.76707	0.971797	-5.14109
Hsf1	0.105894	6.17827	0.54738	0.585389	0.940461	-5.0682
Hsp90aa1	-0.196382	8.10738	-0.641813	0.522525	0.923967	-5.02957
Hsp90ab1	-0.382752	8.41865	-0.949144	0.344932	0.886171	-4.86204
Hsp90b1	0.272111	7.38749	1.28583	0.201598	0.854675	-4.6064
Hspa12a	-0.185527	6.36961	-0.868402	0.387341	0.893147	-4.91221
Hspa4	-0.183892	6.73958	-0.980667	0.329224	0.881333	-4.84128
Hspa5	-0.40758	6.82604	-2.11538	0.0369882	0.699431	-3.67053
Hspa8	-0.504509	8.51153	-1.27763	0.204463	0.856125	-4.6135
Hspa9	-0.290197	6.68107	-1.32335	0.188864	0.846908	-4.57333
Hspb1	-0.0592642	7.00992	-0.262948	0.793154	0.973382	-5.14768
Hspd1	-0.200217	6.21781	-0.909738	0.36524	0.886171	-4.88707
Hspe1	0.0783043	6.9426	0.428325	0.669374	0.95005	-5.10823
Hspg2	0.0182382	6.19356	0.0911424	0.927569	0.993632	-5.1687
Hsph1	-0.0993403	6.81015	-0.399324	0.690542	0.95463	-5.11651
Htra1	-0.141126	6.65889	-0.459095	0.647205	0.947932	-5.09881
Htra2	-0.0775757	5.92595	-0.298115	0.76626	0.971304	-5.14087
Htt	-0.0667781	6.56695	-0.376701	0.707228	0.957451	-5.12256
Huwe1	-0.374253	7.01362	-1.69418	0.0934752	0.792704	-4.19843
Hyou1	-0.283164	6.39399	-1.32108	0.189618	0.847107	-4.57536
Hypk	-0.0792088	6.57674	-0.390994	0.696668	0.955971	-5.11878
Iah1	-0.0156929	6.21722	-0.0716227	0.943051	0.995108	-5.1698
Iars	-0.0744925	6.45628	-0.446895	0.655958	0.948084	-5.10262
Iars2	-0.110365	6.0764	-0.481308	0.631394	0.947277	-5.09161
Id1	-0.286991	7.09602	-1.064	0.290001	0.87206	-4.78321
Id2	-0.33919	6.90553	-1.30899	0.193664	0.852799	-4.58609
Id3	-0.0187347	7.03134	-0.0763166	0.939326	0.993934	-5.16956
Ide	-0.201752	6.27079	-1.02465	0.308106	0.87585	-4.81121
Idh2	0.0171221	6.30836	0.0947869	0.924682	0.993583	-5.16847
Idh3a	-0.387461	6.8721	-1.65468	0.101257	0.794441	-4.24245
Idh3g	-0.234956	6.4558	-1.04477	0.298754	0.87585	-4.79702
Ids	-0.418245	7.11611	-1.75542	0.0823794	0.782047	-4.12828
Ier5	-0.052684	6.5775	-0.27224	0.786022	0.973027	-5.14596
Ifi27	0.298574	6.41929	1.24258	0.217052	0.856125	-4.64339
Ifitm2	-0.249212	6.20351	-1.05533	0.293924	0.874228	-4.78947
Ifitm3	0.140201	6.74141	0.542038	0.589049	0.940461	-5.07021
Ifnar1	-0.186078	6.53541	-0.69394	0.489397	0.916131	-5.00564
Ifnar2	0.185528	6.69356	1.01624	0.312073	0.87585	-4.81706
Ifngr2	-0.329367	6.51551	-1.4693	0.145024	0.803235	-4.43612
Ifrd1	-0.188266	6.20462	-0.81759	0.415617	0.897078	-4.94154
Ift20	-0.436655	6.42218	-2.01613	0.0465825	0.711717	-3.80436
Ift22	0.249606	6.24667	1.25231	0.213502	0.856125	-4.63517
Ift46	-0.150187	6.25922	-0.76719	0.444852	0.90478	-4.96891
Ift52	-0.276712	6.2945	-1.39312	0.166803	0.819168	-4.50943
Ift57	-0.237961	6.16156	-0.902729	0.368931	0.886171	-4.89141
Igbp1	0.0230482	6.28532	0.119678	0.904988	0.99011	-5.16662
Igf1r	-0.26811	7.42039	-1.12587	0.263028	0.868821	-4.73713
Igf2	-0.607477	6.40607	-1.89712	0.0608199	0.739618	-3.95726
Igfbp2	-0.121719	6.21803	-0.549516	0.583929	0.940254	-5.0674
Igfbp3	-0.861398	5.60142	-1.76686	0.0804325	0.777381	-4.11493
Igfbp4	-0.0932836	6.6119	-0.362759	0.717583	0.9601	-5.12612
Igfbp5	-0.386924	6.48405	-1.61057	0.110558	0.796221	-4.29047
Igfbp7	0.0639189	7.78609	0.196283	0.844804	0.981957	-5.15826
Ighm	0.127252	6.44652	0.534736	0.59407	0.942531	-5.07291
Igip	-0.496665	6.91192	-2.72243	0.00769811	0.685308	-2.73273
Igsf21	0.139807	6.19962	0.640829	0.523162	0.924068	-5.03
Igsf8	-0.128811	6.98611	-0.793708	0.429324	0.902772	-4.95472
Ik	0.0897266	6.37732	0.460138	0.646459	0.947932	-5.09848
Il10rb	0.155029	6.58791	0.639024	0.52433	0.924281	-5.0308
Il33	-0.204462	6.18421	-1.02275	0.308998	0.87585	-4.81253
Il34	-0.361059	6.33927	-1.67495	0.0972009	0.793191	-4.21998
Il6st	-0.249846	6.53618	-0.990108	0.324612	0.878149	-4.83493
Ildr2	-0.0013896	5.99439	-0.00612389	0.995127	0.999617	-5.17156
Ilf2	0.360088	6.18842	1.5814	0.117077	0.796221	-4.32157
Ilf3	-0.212203	6.15823	-1.08971	0.278572	0.870768	-4.76437
Ilk	-0.397229	6.7655	-2.01617	0.0465782	0.711717	-3.80431
Ilrun	-0.520377	6.66588	-1.98351	0.0501692	0.719421	-3.8471
Immt	-0.0474667	6.44699	-0.196619	0.844541	0.981957	-5.15821
Imp3	0.226446	6.24934	1.16668	0.246232	0.866745	-4.70536
Impa1	-0.108479	6.3948	-0.476624	0.634714	0.947277	-5.09316
Impact	-0.0803827	7.09097	-0.278958	0.780878	0.972204	-5.14468
Impdh1	-0.144379	6.49643	-0.76219	0.447817	0.90543	-4.97154
Impdh2	-0.0317453	6.45462	-0.187251	0.85186	0.982196	-5.15945
Ina	0.0102539	6.12892	0.0495824	0.960558	0.997964	-5.17072
Inafm1	-0.0732217	6.6855	-0.467533	0.641179	0.947932	-5.09612
Inafm2	-0.626265	6.4107	-3.04358	0.00301659	0.616099	-2.15945
Inf2	-0.12743	6.49411	-0.541932	0.589122	0.940461	-5.07025
Ing1	-0.234904	6.38062	-1.14881	0.253491	0.866745	-4.71941
Ing4	-0.169133	6.42803	-1.00097	0.31936	0.877054	-4.82756
Inka2	0.025381	6.32064	0.107056	0.914968	0.991597	-5.16761
Ino80e	-0.309491	6.13479	-1.52865	0.129641	0.796221	-4.37645
Inpp4a	0.0778528	6.69388	0.307094	0.759438	0.968729	-5.13899
Inpp4b	-0.613942	6.16246	-2.72353	0.00767449	0.685308	-2.73086
Inpp5a	0.121566	6.42728	0.590542	0.556216	0.933916	-5.0513
Insig1	-0.174573	6.25399	-0.727841	0.468484	0.907555	-4.9891
Insr	0.0290778	6.78747	0.194609	0.846111	0.98211	-5.15848
Insyn1	-0.213396	6.38328	-0.838756	0.403691	0.896133	-4.92953
Ints3	-0.370655	6.09703	-1.45291	0.149513	0.804068	-4.45221
Ip6k1	-0.352166	6.61932	-1.77223	0.0795301	0.774189	-4.10862
Ip6k2	0.0346282	6.49865	0.181203	0.85659	0.983464	-5.16022
Ipcef1	-0.0332673	6.40345	-0.154307	0.877692	0.984839	-5.16334
Ipo11	-0.137707	6.07392	-0.663686	0.508483	0.919464	-5.01975
Ipo4	0.175975	6.31815	0.954131	0.342415	0.886171	-4.8588
Ipo5	-0.0532027	6.36653	-0.208899	0.83497	0.979873	-5.15649
Ipo7	0.0425399	6.39826	0.226855	0.821019	0.975593	-5.15379
Ipo9	-0.461175	6.2304	-2.4509	0.0160606	0.685308	-3.17681
Ippk	-0.136627	6.38283	-0.694908	0.488793	0.916131	-5.00518
Iqgap1	0.218785	6.45549	0.999333	0.320147	0.877883	-4.82867
Iqsec1	-0.0182506	6.98147	-0.0752338	0.940185	0.993934	-5.16962
Iqsec2	-0.353213	6.71337	-1.58745	0.1157	0.796221	-4.31516
Iqsec3	-0.345938	6.48517	-1.62506	0.107431	0.796221	-4.27483
Irag1	-0.143489	6.18053	-0.658722	0.511652	0.921779	-5.02201
Ireb2	-0.0828201	6.49594	-0.416611	0.677893	0.952936	-5.11164
Irf2bp1	-0.545616	6.41458	-2.5165	0.0135118	0.685308	-3.07307
Irf2bp2	-0.0231459	6.76077	-0.104488	0.917	0.991597	-5.1678
Irf2bpl	-0.108656	6.65602	-0.512486	0.609489	0.944998	-5.08094
Irf7	0.0623477	6.16495	0.27379	0.784834	0.972545	-5.14567
Irf9	-0.061084	6.07235	-0.250988	0.80236	0.973943	-5.1498
Irgq	-0.217941	6.36865	-1.15915	0.249271	0.866745	-4.7113
Irs1	-0.152852	6.60981	-0.621298	0.535877	0.928014	-5.03848
Isca1	0.0550462	6.89112	0.242112	0.80921	0.973943	-5.15132
Isca2	-0.0596325	6.28439	-0.291704	0.771143	0.972204	-5.14217
Iscu	-0.365701	6.59215	-1.68345	0.0955401	0.792704	-4.21049
Islr2	-0.123342	6.16674	-0.516144	0.606941	0.944765	-5.07964
Isyna1	-0.120423	6.77324	-0.54255	0.588697	0.940461	-5.07001
Itch	-0.15748	6.28024	-0.666215	0.506872	0.91876	-5.0186
Itfg1	-0.200704	6.89935	-0.95149	0.343747	0.886171	-4.86052
Itga6	-0.245213	6.66598	-1.04878	0.296916	0.87585	-4.79416
Itgb1	-0.176868	6.73378	-0.788278	0.432478	0.903712	-4.95767
Itgb5	-0.0910329	6.50002	-0.55761	0.57841	0.937634	-5.06431
Itgb8	0.814835	5.97716	1.6228	0.107913	0.796221	-4.27728
Itih5	-0.09411	7.03775	-0.41489	0.679148	0.954055	-5.11213
Itm2b	-0.246385	7.96391	-0.587952	0.557946	0.933916	-5.05235
Itm2c	-0.571362	8.21764	-2.15669	0.0335293	0.699431	-3.61315
Itpa	-0.0731208	6.08599	-0.289613	0.772737	0.972204	-5.14259
Itpka	0.00918277	6.81036	0.0436267	0.965293	0.998428	-5.17091
Itpkb	-0.014162	6.24408	-0.0595078	0.952671	0.997113	-5.17035
Itpr1	-0.111073	7.0665	-0.421472	0.674353	0.951431	-5.11024
Itprid2	-0.163723	6.59565	-0.794891	0.428639	0.902386	-4.95408
Itsn1	-0.15384	6.57257	-0.68882	0.492599	0.916419	-5.00808
Ivns1abp	-0.333136	6.74603	-1.37712	0.17168	0.82911	-4.52436
Jade2	-0.635523	6.18241	-1.35662	0.178084	0.839827	-4.54324
Jag2	0.278051	6.01476	1.12891	0.261752	0.868821	-4.73481
Jak1	-0.356962	6.34829	-1.93117	0.0564136	0.739326	-3.91436
Jak2	-0.317692	6.15201	-1.51427	0.133244	0.796221	-4.39111
Jakmip1	-0.586456	5.88833	-2.38758	0.0189191	0.685308	-3.27474
Jam2	0.258982	6.15318	1.28354	0.202394	0.855545	-4.60838
Jcad	0.217635	7.7609	1.3568	0.178029	0.839827	-4.54308
Jdp2	-0.0821901	6.3802	-0.402433	0.688261	0.954055	-5.11565
Jmjd1c	-0.353864	6.39651	-1.86335	0.0654725	0.755311	-3.99911
Jmy	-0.0402011	6.14792	-0.191792	0.848311	0.98211	-5.15886
Jph3	-0.299731	7.03737	-1.29578	0.198161	0.854628	-4.59772
Jph4	-0.696165	6.82403	-1.59122	0.114849	0.796221	-4.31116
Jpt1	0.0403718	6.1912	0.192993	0.847372	0.98211	-5.1587
Jtb	-0.416417	6.11456	-1.8819	0.0628813	0.739618	-3.97621
Jun	-0.158345	6.39108	-0.615348	0.539782	0.928977	-5.04101
Junb	-0.471204	6.61017	-1.52757	0.12991	0.796221	-4.37756
Jund	-0.274214	7.4754	-1.05594	0.293646	0.874179	-4.78903
Kalrn	-0.173593	7.18258	-0.694356	0.489137	0.916131	-5.00545
Kank3	-0.0258179	6.69199	-0.122363	0.902867	0.989431	-5.1664
Kansl1	-0.176625	6.36452	-0.893398	0.37388	0.887555	-4.89714
Kansl2	-0.471173	6.18096	-2.24488	0.0270726	0.699431	-3.48741
Kat6a	-0.259514	6.38511	-1.12521	0.263307	0.868821	-4.73764
Kat6b	-0.149089	6.40904	-0.918213	0.36081	0.886171	-4.88178
Kat7	-0.00959747	6.11373	-0.0428716	0.965893	0.998428	-5.17094
Katnal1	-0.266201	6.36147	-1.48771	0.140107	0.796484	-4.41785
Kbtbd2	0.004367	6.07459	0.020267	0.983872	0.998428	-5.17143
Kcmf1	-0.266982	6.59237	-1.52081	0.131598	0.796221	-4.38447
Kcna1	-0.370203	6.53471	-1.82258	0.0714827	0.756859	-4.04873
Kcna2	-0.161721	6.40896	-0.792652	0.429936	0.902772	-4.9553
Kcnab1	-0.205028	6.26346	-1.00895	0.315536	0.87585	-4.82209
Kcnab2	-0.35463	7.37324	-1.5805	0.117283	0.796221	-4.32252
Kcnab3	-0.210628	6.20286	-0.902138	0.369243	0.886171	-4.89178
Kcnb1	-0.510242	6.26709	-2.09676	0.0386454	0.699431	-3.69607
Kcnc1	-0.438742	6.85259	-2.0994	0.0384071	0.699431	-3.69247
Kcnc2	-0.418387	6.07063	-1.80274	0.0745687	0.772667	-4.07251
Kcnc3	-0.284892	6.37373	-1.24551	0.215977	0.856125	-4.64092
Kcnc4	-0.00336763	6.5235	-0.0191212	0.984784	0.998428	-5.17145
Kcnh1	-0.176991	6.15253	-0.809558	0.420197	0.898026	-4.94601
Kcnh5	-0.173315	5.9922	-0.694078	0.489311	0.916131	-5.00558
Kcnh7	-0.231316	6.36039	-1.11368	0.268197	0.868821	-4.74641
Kcnip2	-0.300346	6.37907	-1.25493	0.212553	0.856125	-4.63295
Kcnip3	-0.0638472	6.56814	-0.279456	0.780497	0.972204	-5.14459
Kcnj10	-0.535286	6.72812	-2.05232	0.0428627	0.70507	-3.75623
Kcnj3	-0.193267	6.01759	-0.731463	0.466279	0.906966	-4.98728
Kcnj4	-0.026687	6.36241	-0.116232	0.907712	0.991116	-5.1669
Kcnj6	-0.125194	6.26711	-0.569054	0.57065	0.935928	-5.05987
Kcnj9	-0.244989	5.99149	-0.960877	0.33903	0.88582	-4.85439
Kcnk1	-0.249661	6.25818	-1.10091	0.27369	0.868821	-4.75603
Kcnmb4	-0.399647	6.35656	-2.09965	0.0383841	0.699431	-3.69212
Kcnn2	-0.21189	5.99648	-0.894174	0.373466	0.887555	-4.89667
Kcnq2	0.0412618	6.47606	0.209585	0.834436	0.979736	-5.15639
Kcnq3	-0.0875383	6.1854	-0.366403	0.714871	0.9601	-5.1252
Kctd1	-0.0806805	6.24863	-0.373768	0.709402	0.958842	-5.12332
Kctd10	-0.290149	6.88059	-1.48946	0.139646	0.796484	-4.4161
Kctd12	-0.314853	6.5884	-1.58378	0.116534	0.796221	-4.31905
Kctd13	0.0508593	6.67178	0.22428	0.823016	0.975755	-5.15419
Kctd17	-0.207219	6.40795	-1.11262	0.268652	0.868821	-4.74721
Kctd2	-0.103709	6.48218	-0.53659	0.592793	0.941795	-5.07223
Kdelr1	0.101284	6.45505	0.507011	0.613311	0.944998	-5.08286
Kdm1a	-0.208355	6.26228	-1.01341	0.313412	0.87585	-4.81901
Kdm3a	-0.392044	5.97953	-1.50148	0.136516	0.796221	-4.40405
Kdm3b	-0.261212	6.34156	-1.43275	0.155179	0.813191	-4.47175
Kdm4b	-0.253593	5.62172	-0.55141	0.582634	0.940035	-5.06668
Kdm5b	-0.113371	6.30772	-0.644379	0.520868	0.923545	-5.02843
Kdm5c	-0.292472	6.00674	-0.966064	0.336441	0.883627	-4.85098
Kdm6b	-0.0439541	6.06905	-0.157807	0.874941	0.984839	-5.16296
Kdm7a	-0.0399547	6.30978	-0.180357	0.857253	0.983464	-5.16033
Kdr	-0.230901	6.35601	-0.827139	0.410211	0.897078	-4.93616
Kdsr	-0.184731	6.14324	-0.798741	0.426413	0.901211	-4.95198
Khdrbs1	-0.044942	6.61221	-0.202377	0.840051	0.980907	-5.15742
Khdrbs3	-0.141847	6.64028	-0.666379	0.506768	0.91876	-5.01852
Khsrp	0.0403244	6.64076	0.198827	0.842819	0.981957	-5.15791
Kidins220	-0.404244	6.42993	-2.10856	0.0375879	0.699431	-3.67991
Kif1a	-0.251501	7.5565	-0.836239	0.405099	0.896133	-4.93097
Kif1b	-0.345697	7.4553	-1.4341	0.154795	0.813191	-4.47045
Kif1c	-0.159288	7.03288	-0.742312	0.459712	0.90543	-4.9818
Kif21a	0.272143	5.6604	0.527265	0.599227	0.942711	-5.07565
Kif21b	-0.46021	6.13902	-2.36889	0.0198456	0.685308	-3.30324
Kif2a	-0.447034	6.05206	-2.05164	0.04293	0.70507	-3.75714
Kif3a	-0.64123	6.30817	-2.75	0.0071232	0.685308	-2.68551
Kif3c	-0.362501	6.55525	-1.69133	0.09402	0.792704	-4.20164
Kif5a	0.264715	8.93529	1.1878	0.237843	0.860684	-4.68849
Kif5b	-0.117522	7.30393	-0.560327	0.576563	0.937228	-5.06327
Kif5c	-0.216821	7.91428	-0.826156	0.410765	0.897078	-4.93671
Kifap3	-0.46382	6.70345	-2.17367	0.0321912	0.699431	-3.58929
Kifbp	-0.0674112	5.92003	-0.13616	0.89198	0.98684	-5.16516
Kifc2	-0.508911	6.82747	-1.8601	0.0659357	0.755737	-4.00311
Kitl	-0.0208548	6.78029	-0.0775242	0.938368	0.993864	-5.16949
Klc1	-0.110216	8.17414	-0.390972	0.696685	0.955971	-5.11878
Klc2	-0.744964	6.61129	-3.16815	0.0020582	0.594872	-1.92387
Klf12	-0.0463601	6.58232	-0.263613	0.792644	0.973371	-5.14756
Klf13	-0.32287	6.58856	-1.83915	0.0689863	0.756194	-4.02868
Klf2	-0.326165	6.94804	-1.10554	0.271689	0.868821	-4.75255
Klf3	-0.0684281	6.23854	-0.287784	0.774133	0.972204	-5.14296
Klf4	0.0687891	6.26368	0.287648	0.774237	0.972204	-5.14298
Klf6	-0.322294	6.69098	-1.28388	0.202274	0.855545	-4.60809
Klf7	-0.0719278	6.45065	-0.364938	0.715961	0.9601	-5.12557
Klf9	-0.356502	6.53931	-1.49749	0.137549	0.796221	-4.40806
Klhdc10	-0.304178	6.16916	-1.32885	0.187048	0.846908	-4.5684
Klhdc2	-0.0409145	6.16587	-0.170833	0.864715	0.984839	-5.16149
Klhdc3	-0.187815	6.69609	-0.757305	0.450723	0.90543	-4.97408
Klhl11	-0.0698817	6.33868	-0.339498	0.734977	0.962689	-5.13176
Klhl2	-0.417981	6.83859	-1.92319	0.0574208	0.739618	-3.92447
Klhl5	0.27209	6.40522	1.12491	0.263433	0.868821	-4.73787
Klhl7	-0.21442	6.2755	-1.2031	0.2319	0.860684	-4.6761
Klhl9	-0.152111	6.37198	-0.717459	0.474834	0.909923	-4.99425
Kmt2a	-0.0919187	6.2998	-0.43197	0.666733	0.949886	-5.10715
Kmt2d	-0.0371356	6.39136	-0.194858	0.845916	0.98211	-5.15845
Kmt2e	-0.128035	6.79721	-0.7698	0.44331	0.90478	-4.96754
Kndc1	-0.530345	5.89134	-2.02998	0.0451277	0.711717	-3.78604
Kpna1	-0.250673	6.09638	-1.13882	0.257615	0.868821	-4.72717
Kpna3	-0.0184725	6.17677	-0.0774011	0.938466	0.993864	-5.1695
Kpna4	0.0310747	6.24443	0.127724	0.898635	0.98773	-5.16593
Kpnb1	-0.508174	6.29828	-2.49295	0.0143817	0.685308	-3.11057
Kras	0.0608496	6.33898	0.278738	0.781046	0.972204	-5.14473
Krtcap2	0.0667926	6.36321	0.296086	0.767805	0.972096	-5.14128
Ktn1	-0.188019	6.40799	-1.08483	0.280714	0.871076	-4.76798
L1cam	-0.0775294	6.20724	-0.342783	0.732512	0.962119	-5.13098
Lage3	-0.00781558	6.17787	-0.0383822	0.969463	0.998428	-5.17106
Lama5	-0.26241	6.38996	-1.15068	0.252724	0.866745	-4.71795
Lamb2	0.11865	6.42758	0.511725	0.610019	0.944998	-5.08121
Lamc3	-0.163224	6.16675	-0.651627	0.5162	0.922809	-5.02521
Lamp1	-0.464611	7.62721	-1.69133	0.0940201	0.792704	-4.20164
Lamp2	-0.141003	6.78041	-0.632215	0.52875	0.925653	-5.03377
Lamp5	-0.319748	6.07204	-1.10911	0.270156	0.868821	-4.74987
Lamtor1	-0.0410535	6.6514	-0.252575	0.801137	0.973943	-5.14953
Lamtor4	-0.0704085	6.19476	-0.324469	0.746289	0.96674	-5.1352
Lamtor5	0.0399068	6.44339	0.17312	0.862922	0.984839	-5.16121
Lancl1	-0.475391	6.37472	-1.97972	0.0506007	0.723226	-3.85203
Lancl2	-0.158087	6.09841	-0.825872	0.410926	0.897078	-4.93688
Laptm4a	-0.210065	8.1915	-0.819944	0.414281	0.897078	-4.94022
Laptm4b	-0.297851	6.40939	-1.35228	0.179464	0.840123	-4.54721
Laptm5	-0.449422	6.3888	-1.87996	0.0631474	0.740312	-3.9786
Large1	-0.453799	6.4641	-2.21053	0.0294449	0.699431	-3.5369
Larp1	-0.258926	6.48627	-1.19628	0.234535	0.860684	-4.68164
Larp4	-0.159353	6.03711	-0.740212	0.460979	0.90543	-4.98286
Larp4b	0.145519	6.29248	0.884163	0.378819	0.889846	-4.90276
Lasp1	-0.200654	6.57013	-0.885354	0.378179	0.889846	-4.90204
Lat	0.139526	6.13746	0.645299	0.520274	0.923545	-5.02803
Lats1	0.178937	6.2973	0.806293	0.422068	0.899415	-4.94782
Lats2	0.0182245	6.35247	0.0902585	0.92827	0.993744	-5.16876
Lbh	-0.206551	6.38799	-0.993778	0.322831	0.878149	-4.83245
Lcat	-0.126964	6.08743	-0.517897	0.605722	0.944748	-5.07902
Ldb1	-0.510412	6.5076	-2.38123	0.0192294	0.685308	-3.28445
Ldha	-0.149201	6.66896	-0.589256	0.557074	0.933916	-5.05182
Ldhb	-0.50955	7.97772	-2.01936	0.0462393	0.711717	-3.80009
Ldlrad3	0.353034	6.29655	1.54067	0.126688	0.796221	-4.3641
Lef1	-0.0763221	6.87957	-0.361611	0.718438	0.9601	-5.12641
Leng8	-0.360514	6.48814	-1.90071	0.0603419	0.739618	-3.95276
Leprotl1	-0.164989	6.24109	-0.709107	0.479978	0.9128	-4.99834
Letm1	0.0169518	6.15798	0.0854149	0.93211	0.993744	-5.16905
Lgals1	-0.0190222	6.30314	-0.0977781	0.922312	0.993583	-5.16827
Lgals9	0.00421577	6.32456	0.0184724	0.9853	0.998428	-5.17145
Lgalsl	-0.572791	6.14656	-2.63058	0.00993092	0.685308	-2.88724
Lgi1	-0.304746	6.08448	-1.21215	0.228433	0.859759	-4.66869
Lgi3	-0.238684	6.43217	-1.1971	0.234219	0.860684	-4.68098
Lgi4	-0.208165	5.96066	-0.964012	0.337464	0.885414	-4.85233
Lgmn	-0.316357	7.13816	-1.66633	0.0989094	0.793191	-4.22957
Lhfpl4	-0.0508327	6.06452	-0.21872	0.827333	0.976271	-5.15504
Lhx2	0.018823	6.47959	0.0936755	0.925562	0.993583	-5.16854
Lias	-0.2441	6.38762	-1.12643	0.262794	0.868821	-4.73671
Lif	0.183916	6.51649	0.654332	0.514464	0.922809	-5.02399
Lifr	-0.234652	6.50104	-0.979244	0.329923	0.881421	-4.84223
Lig1	-0.128528	6.40233	-0.61769	0.538243	0.928977	-5.04002
Lim2	-0.067549	6.17393	-0.291104	0.7716	0.972204	-5.14229
Lima1	0.103308	6.2893	0.471218	0.638555	0.947932	-5.09493
Limch1	0.0766913	6.97997	0.465306	0.642766	0.947932	-5.09683
Limd1	-0.130326	6.34137	-0.551082	0.582859	0.940035	-5.0668
Limd2	0.130455	6.278	0.669414	0.50484	0.918539	-5.01713
Lime1	-0.240155	6.24485	-1.05013	0.296294	0.87585	-4.79319
Limk1	-0.295089	6.63177	-1.43019	0.155911	0.813191	-4.47422
Lims1	0.148648	6.60933	0.682197	0.496758	0.916629	-5.01119
Lims2	-0.272751	6.64389	-1.36616	0.175084	0.836079	-4.5345
Lin54	-0.411864	6.46964	-2.04661	0.0434313	0.70507	-3.76386
Lin7a	0.0414705	6.4398	0.24138	0.809776	0.973943	-5.15144
Lin7b	-0.430357	6.1679	-2.03004	0.0451215	0.711717	-3.78595
Lin7c	0.123461	6.5301	0.754015	0.452687	0.90543	-4.97579
Lin9	0.0119864	6.4001	0.0639347	0.949155	0.995647	-5.17016
Lingo1	-0.159714	6.72274	-0.604522	0.546923	0.931649	-5.04555
Lingo3	-0.0161163	6.26617	-0.0802212	0.936228	0.993744	-5.16935
Lingo4	-0.403419	6.42018	-1.75041	0.0832445	0.782047	-4.13411
Lipa	-0.187988	6.53216	-1.11681	0.266864	0.868821	-4.74404
Lipf	-0.480538	5.61822	-1.11724	0.266683	0.868821	-4.74371
Lix1	-0.228694	6.82386	-1.02262	0.30906	0.87585	-4.81262
Lix1l	0.0308365	6.47215	0.178564	0.858657	0.983912	-5.16055
Llcfc1	-0.142604	6.04992	-0.63843	0.524715	0.924281	-5.03106
Llgl1	0.0566891	6.42051	0.256323	0.79825	0.973785	-5.14887
Llph	-0.277211	6.55307	-1.44695	0.151171	0.80718	-4.45801
Lman1	-0.141594	6.49445	-0.788981	0.432068	0.903217	-4.95729
Lman2	0.0688147	6.39196	0.313725	0.754411	0.968729	-5.13757
Lman2l	0.252905	6.68834	1.19108	0.236561	0.860684	-4.68585
Lmbr1	0.123787	7.1424	0.629395	0.530586	0.926134	-5.035
Lmbrd1	-0.0506009	6.71342	-0.24091	0.810139	0.973943	-5.15152
Lmbrd2	-0.290643	6.41674	-1.32841	0.187193	0.846908	-4.5688
Lmna	-0.405136	6.40416	-2.01936	0.0462397	0.711717	-3.8001
Lmntd2	-0.27462	6.06935	-1.21777	0.226298	0.859759	-4.66406
Lmo2	0.148145	6.7376	0.668063	0.505698	0.918539	-5.01775
Lmo3	-0.148892	6.64586	-0.801422	0.424868	0.901205	-4.95051
Lmo4	-0.513869	6.86257	-1.89918	0.0605447	0.739618	-3.95467
Lmo7	0.333671	6.27939	1.51922	0.131995	0.796221	-4.38608
Lmtk2	-0.100813	6.69338	-0.507186	0.613188	0.944998	-5.0828
Lmtk3	-0.228062	6.77241	-1.20455	0.231339	0.860684	-4.67491
Lmx1a	-0.281336	6.17264	-1.28676	0.201275	0.854675	-4.60559
Lnpep	-0.1578	6.60376	-0.748688	0.455877	0.90543	-4.97853
Lnpk	0.0984173	6.09925	0.412236	0.681086	0.954055	-5.11289
LOC118567641	-0.0578572	6.46667	-0.271231	0.786796	0.973335	-5.14615
LOC118567992	-0.112158	7.33546	-0.470817	0.63884	0.947932	-5.09506
LOC118568632	-0.0416256	8.06214	-0.143326	0.886334	0.986368	-5.16447
LOC118568634	-0.271355	8.60026	-1.07062	0.287025	0.871471	-4.7784
LOC118568705	-0.318534	6.16978	-1.3542	0.178853	0.840123	-4.54546
LOC118568783	-0.124732	6.88908	-0.753688	0.452882	0.90543	-4.97596
LOC118568792	0.133992	7.75639	0.457477	0.648362	0.947932	-5.09932
Lonp1	0.0521391	5.5937	0.105548	0.916162	0.991597	-5.16772
Lonp2	0.107235	6.7325	0.501899	0.616889	0.945886	-5.08464
Lonrf1	-0.281551	6.26695	-1.42599	0.157118	0.81442	-4.47825
Lpar1	-0.0233993	6.43103	-0.135768	0.892289	0.98684	-5.1652
Lpar2	0.100489	6.24271	0.478323	0.633509	0.947277	-5.0926
Lpar4	0.0566516	6.13428	0.245661	0.806469	0.973943	-5.15072
Lpar5	0.336688	6.17774	1.62814	0.106774	0.796221	-4.27149
Lpar6	-0.182087	6.63391	-0.835167	0.405699	0.896133	-4.93159
Lpcat1	-0.00513117	6.34341	-0.0223484	0.982216	0.998428	-5.1714
Lpcat4	-0.00450834	6.22131	-0.0188048	0.985036	0.998428	-5.17145
Lpgat1	-0.0633805	6.89536	-0.268292	0.789051	0.973335	-5.1467
Lpin1	0.00292753	6.45779	0.0131234	0.989557	0.998485	-5.17151
Lpin2	0.216061	6.30742	0.990759	0.324295	0.878149	-4.83449
Lrba	-0.137839	6.45037	-0.77604	0.439635	0.904147	-4.96423
Lrch1	-0.0367587	6.3894	-0.175138	0.86134	0.984839	-5.16097
Lrch3	-0.559828	6.62712	-2.58177	0.0113423	0.685308	-2.96758
Lrch4	-0.125286	6.2369	-0.52583	0.600219	0.942711	-5.07617
Lrfn1	-0.23303	6.04501	-0.907654	0.366335	0.886171	-4.88837
Lrfn4	-0.41853	5.21647	-0.933032	0.353146	0.886171	-4.8724
Lrfn5	-0.177593	6.32873	-0.799051	0.426235	0.901211	-4.95181
Lrif1	0.453847	6.48474	2.34796	0.0209299	0.685308	-3.33492
Lrig1	-0.160766	6.37657	-0.740493	0.460809	0.90543	-4.98272
[truncated: 5,762 more rows]

## Sheet: OPC
	logFC	AveExpr	t	P.Value	adj.P.Val	B
A530032D15Rik	-0.162088	6.22608	-1.21246	0.228277	0.64273	-5.03502
A830018L16Rik	-0.216418	6.24569	-1.88804	0.0620031	0.41081	-4.12199
Aagab	0.00521432	6.34562	0.0331657	0.97361	0.99217	-5.68829
Aamp	-0.197023	6.17473	-0.495137	0.621621	0.885438	-5.579
Aars	-0.0409526	6.74362	-0.435223	0.664365	0.90085	-5.60393
Aarsd1	0.200017	6.50052	1.74782	0.0836535	0.461751	-4.34226
Aatk	-0.218128	7.22243	-1.75542	0.0823371	0.457712	-4.33071
Abat	-0.104936	6.60597	-1.10306	0.272723	0.682463	-5.14689
Abca2	-0.309998	6.86083	-3.05007	0.0029485	0.184357	-1.72547
Abcb1a	0.177891	7.56531	1.28135	0.203118	0.625134	-4.95932
Abcc4	-0.167033	6.78397	-1.13457	0.259346	0.669639	-5.11572
Abcc5	-0.101131	6.39157	-1.00149	0.319074	0.721172	-5.24155
Abce1	0.114929	6.55063	0.913088	0.363455	0.752546	-5.31667
Abcf3	-0.131707	6.36928	-1.4571	0.148311	0.555858	-4.74804
Abcg1	-0.231466	6.30596	-1.85598	0.0664856	0.420896	-4.17373
Abcg2	0.138337	7.04641	1.44239	0.152405	0.561031	-4.76671
Abhd12	-0.137273	7.43654	-0.919094	0.360321	0.748751	-5.31178
Abhd17a	-0.365782	6.8769	-2.68762	0.00846679	0.235331	-2.57695
Abhd2	-0.0278853	7.88665	-0.145037	0.884982	0.977818	-5.67935
Abhd3	-0.174649	6.4167	-1.65973	0.100192	0.485236	-4.47252
Abhd4	-0.519154	6.15106	-1.44306	0.152218	0.560935	-4.76587
Abhd8	-0.0725329	7.37254	-0.469493	0.639769	0.89043	-5.59006
Abi1	-0.186952	7.00632	-1.45598	0.148619	0.555858	-4.74947
Abi2	-0.204326	7.02518	-1.65898	0.100343	0.485236	-4.4736
Ablim1	0.0913153	7.87482	0.449143	0.654329	0.897358	-5.59842
Ablim2	-0.265978	6.14091	-1.77265	0.0794187	0.453067	-4.30439
Abr	-0.143981	7.42379	-0.739639	0.461301	0.808183	-5.44422
Acaa1a	0.174441	6.43133	1.11278	0.268546	0.679197	-5.13737
Acadm	-0.103358	6.40099	-0.931805	0.353746	0.745537	-5.30133
Acadsb	-0.274581	6.40496	-2.75611	0.00698566	0.224857	-2.42291
Acap2	-0.12165	6.33332	-0.928229	0.355588	0.746767	-5.30428
Acap3	-0.0454626	6.42409	-0.375431	0.708158	0.917972	-5.62563
Acat1	-0.0603687	6.75079	-0.52187	0.602948	0.876688	-5.56684
Acbd3	-0.0556965	6.30634	-0.489499	0.625591	0.887126	-5.58148
Acbd5	0.00716253	6.45047	0.0811929	0.935455	0.987497	-5.68583
Acer2	-0.123015	6.92762	-1.01793	0.311238	0.718915	-5.22684
Acer3	-0.0494999	6.50581	-0.596953	0.551926	0.852409	-5.5293
Acin1	-0.128877	6.42788	-1.26011	0.210646	0.631173	-4.98309
Ackr3	-0.0500969	6.38168	-0.394367	0.694174	0.912473	-5.6191
Acly	-0.0643558	6.43637	-0.446899	0.655942	0.897358	-5.59932
Aco2	-0.15835	7.30609	-1.31453	0.191759	0.612641	-4.92142
Acot13	-0.156451	6.42758	-1.16501	0.246867	0.657365	-5.0848
Acot7	-0.291928	6.94853	-2.30628	0.0232186	0.299044	-3.37347
Acox1	-0.219169	7.10481	-1.5944	0.114094	0.50882	-4.56505
Acsbg1	-0.0529262	7.03633	-0.428049	0.669562	0.903047	-5.6067
Acsl3	-0.164039	6.71041	-1.15864	0.24944	0.659837	-5.09133
Acsl5	0.00845553	6.55169	0.0826821	0.934274	0.987424	-5.68572
Acsl6	-0.178346	7.11571	-1.46455	0.146271	0.554998	-4.73852
Acta2	-0.162138	6.16324	-0.413836	0.679906	0.907718	-5.61206
Actb	0.1682	9.05935	0.67742	0.499748	0.830259	-5.48353
Actg1	-0.148269	9.31836	-1.85474	0.0666638	0.421528	-4.17571
Actl6b	0.105019	6.19852	0.789052	0.432002	0.791869	-5.41057
Actn4	-0.175429	7.27405	-1.37787	0.171408	0.591389	-4.84651
Actr10	-0.0900121	6.64763	-0.745077	0.458023	0.806389	-5.44062
Actr1a	-0.281422	7.26706	-2.39978	0.0183099	0.279094	-3.18796
Actr1b	-0.0920159	7.09812	-0.707922	0.480688	0.822366	-5.46468
Actr2	-0.156404	7.13671	-1.02653	0.307188	0.714848	-5.21904
Actr3	-0.142823	7.18538	-1.47566	0.143268	0.549756	-4.72422
Actr3b	-0.170982	6.46916	-1.02732	0.306818	0.7142	-5.21832
Acvr1b	-0.160602	6.62915	-1.42827	0.15642	0.565825	-4.78448
Acvr2a	-0.124159	6.34998	-0.882194	0.379848	0.760964	-5.34131
Acvrl1	0.00128687	7.35227	0.0112005	0.991086	0.997215	-5.68873
Adam10	-0.0590923	6.66942	-0.42204	0.673928	0.905388	-5.60899
Adam11	-0.267895	6.54357	-2.13029	0.035672	0.351384	-3.70485
Adam15	-0.021239	7.10544	-0.197989	0.843467	0.965383	-5.67121
Adam22	-0.0665715	6.55302	-0.586447	0.558934	0.854835	-5.53486
Adam23	-0.150444	6.74912	-1.07291	0.285968	0.694456	-5.17592
Adamts1	-0.128512	6.12958	-0.686834	0.493822	0.828522	-5.4778
Adamts9	-0.235519	5.8458	-1.08689	0.279773	0.688452	-5.16256
Adap1	-0.194193	6.57531	-1.42261	0.158052	0.569001	-4.79156
Adap2	-0.168603	6.32255	-1.17588	0.242515	0.653787	-5.07357
Adar	-0.156592	6.3414	-1.04997	0.296335	0.703464	-5.19748
Adarb1	-0.264538	6.52066	-2.46187	0.0155826	0.276498	-3.06122
Adcy1	-0.404937	7.95051	-2.9772	0.00367174	0.192992	-1.90373
Adcy2	-0.150119	6.84685	-1.3745	0.172448	0.592696	-4.85058
Adcy5	-0.431571	6.55668	-3.17549	0.00200445	0.175783	-1.41059
Adcy9	-0.166335	6.48695	-1.39604	0.165882	0.582677	-4.82439
Adcyap1r1	-0.32171	6.46031	-2.64757	0.00945968	0.237883	-2.6655
Add1	-0.164994	7.29399	-1.83168	0.0700618	0.429562	-4.21241
Add2	-0.258294	6.41715	-1.90609	0.0595921	0.409433	-4.09248
Add3	-0.128325	7.18063	-0.924123	0.357711	0.747239	-5.30766
Adgrb2	-0.32048	7.32129	-1.67226	0.0976897	0.482323	-4.45438
Adgrb3	0.0554464	6.47345	0.456887	0.648772	0.896173	-5.59529
Adgre5	-0.157316	6.73456	-0.838011	0.40408	0.775479	-5.37511
Adgrf5	0.144796	7.58643	0.828845	0.409223	0.778035	-5.38191
Adgrg1	0.81966	6.5007	2.41699	0.0175147	0.279094	-3.15313
Adgrl1	-0.415165	7.79602	-3.12042	0.00237765	0.177851	-1.55009
Adgrl2	-0.179806	6.44767	-1.22736	0.222652	0.637924	-5.01899
Adgrl3	-0.398856	6.64259	-2.79151	0.00631639	0.219543	-2.342
Adgrl4	0.0642314	7.55435	0.428747	0.669056	0.902832	-5.60644
Adh5	-0.207609	6.30231	-2.02769	0.0453291	0.372708	-3.88711
Adi1	-0.240812	5.33682	-0.614658	0.540217	0.849506	-5.51972
Adipor1	-0.119801	6.93293	-1.18337	0.239549	0.651894	-5.06577
Adipor2	0.118711	6.42588	1.0963	0.275658	0.685228	-5.15348
Adk	-0.0296625	6.5756	-0.293247	0.769958	0.938946	-5.65024
Adnp	-0.058225	6.52908	-0.605931	0.545973	0.850588	-5.52448
Adora1	-0.390075	6.93002	-2.72275	0.00767469	0.233988	-2.49834
Adprh	-0.131782	6.56939	-1.1562	0.250433	0.66024	-5.09383
Adrm1	-0.147257	6.27054	-0.983663	0.327723	0.723587	-5.25725
Adss	-0.27434	6.70011	-2.33926	0.0213688	0.294056	-3.30879
Aebp2	0.0123458	6.38608	0.119779	0.904905	0.981986	-5.68235
Afap1l1	-0.0570181	6.7055	-0.463187	0.644266	0.892843	-5.59269
Afap1l2	0.0743904	6.59933	0.615584	0.539608	0.849506	-5.51921
Afdn	0.0990866	6.69498	0.65931	0.511256	0.835817	-5.49433
Aff4	-0.0687569	6.82656	-0.453112	0.651478	0.897358	-5.59682
Afg3l2	-0.0690284	6.25994	-0.486005	0.628057	0.888022	-5.583
Aftph	-0.098604	6.37404	-0.791229	0.430737	0.790291	-5.40903
Agap1	-0.123193	6.60103	-1.12928	0.26156	0.67198	-5.12102
Agap2	0.0118356	8.38929	0.0502438	0.960031	0.990416	-5.68766
Agap3	-0.184176	7.24148	-1.27542	0.2052	0.626179	-4.96599
Agfg1	-0.0960085	6.90786	-0.85446	0.394951	0.768269	-5.36273
Aggf1	-0.0749112	6.37646	-0.567855	0.571443	0.859736	-5.54444
Ago1	-0.135441	6.3731	-0.966551	0.336167	0.731364	-5.27205
Ago2	0.0275883	6.63095	0.271876	0.786294	0.946461	-5.65565
Agpat1	-0.138036	7.12983	-1.71325	0.0898548	0.469887	-4.39413
Agpat3	-0.22148	7.85219	-1.88708	0.0621339	0.411328	-4.12355
Agrn	-0.0319084	6.82466	-0.240755	0.810252	0.957133	-5.6628
Agtpbp1	-0.140237	7.0153	-1.01697	0.311693	0.71954	-5.22771
Ahcyl1	-0.0298359	7.82486	-0.249026	0.803866	0.95541	-5.66099
Ahcyl2	-0.0387222	6.5453	-0.394818	0.693842	0.912473	-5.61894
Ahdc1	-0.253622	6.44642	-2.127	0.0359512	0.351628	-3.71082
Ahi1	-0.0380062	6.59256	-0.281462	0.778954	0.943104	-5.65328
Ahnak	0.00412716	7.04876	0.0322575	0.974333	0.992357	-5.68832
Ahsa1	-0.0825199	6.71039	-0.646358	0.519571	0.839944	-5.50188
AI413582	-0.0524147	7.3537	-0.583312	0.561034	0.855081	-5.53649
AI593442	-0.216215	6.18002	-1.52439	0.130658	0.533359	-4.66031
Aida	-0.26993	6.55124	-1.94638	0.0544958	0.39698	-4.02572
Aifm3	-0.17748	6.22002	-1.14755	0.25397	0.663174	-5.10263
Aig1	-0.154743	6.61674	-1.2733	0.205947	0.626348	-4.96837
Aimp1	0.0459221	6.52118	0.539714	0.590628	0.870859	-5.55837
Aip	-0.0443291	6.59027	-0.376253	0.707549	0.917899	-5.62535
Ak1	-0.202785	6.86169	-2.31869	0.0225064	0.297914	-3.34922
Ak3	-0.155061	6.61475	-1.40354	0.163643	0.578718	-4.81518
Ak5	-0.296179	6.46998	-1.75838	0.0818306	0.457185	-4.32621
Akap10	-0.253496	6.30741	-1.89863	0.0605786	0.410626	-4.10471
Akap11	-0.286276	6.99421	-2.4832	0.0147334	0.27441	-3.01704
Akap6	-0.433895	6.35818	-2.98138	0.00362624	0.192992	-1.89362
Akap8	0.027083	6.45241	0.205759	0.837409	0.964694	-5.66981
Akap8l	-0.24833	6.70002	-2.09447	0.0388186	0.357635	-3.7694
Akirin2	0.0221764	5.65983	0.0408253	0.967519	0.991596	-5.68804
Akr1a1	0.125629	7.69787	0.64861	0.51812	0.839232	-5.50058
Akt1	-0.0180516	7.23043	-0.280496	0.779693	0.943143	-5.65352
Akt1s1	0.131642	6.39645	0.899628	0.370541	0.757144	-5.32751
Akt2	-0.015373	6.63848	-0.134415	0.893352	0.979713	-5.68069
Akt3	-0.0783315	7.4901	-0.746943	0.456901	0.805985	-5.43938
Aktip	0.13522	6.66655	0.343779	0.731755	0.928521	-5.63582
Alad	-0.160192	6.66073	-1.18086	0.240541	0.653245	-5.06839
Alas1	-0.0328534	6.88127	-0.310847	0.756583	0.936278	-5.64548
Aldh1a1	-0.5018	6.40221	-2.30977	0.0230163	0.297914	-3.36666
Aldh1l1	0.289387	6.63337	2.69852	0.00821337	0.235331	-2.55264
Aldh2	0.0515156	7.41353	0.692725	0.490134	0.826774	-5.47418
Aldh5a1	-0.0293724	6.39419	-0.209867	0.83421	0.963945	-5.66904
Aldh7a1	-0.0111054	6.39139	-0.0702344	0.944151	0.98861	-5.68658
Aldoa	-0.248196	9.2223	-1.45792	0.148085	0.555858	-4.74699
Aldoc	0.214975	9.19196	0.968199	0.335348	0.730738	-5.27064
Alg2	-0.0565488	6.64493	-0.390059	0.697346	0.91317	-5.62062
Alpl	-0.0154549	6.89118	-0.116024	0.907873	0.982426	-5.68275
Alyref	0.0362882	6.6882	0.334423	0.73878	0.93107	-5.63866
Amd1	-0.253792	7.00679	-1.83974	0.068858	0.427215	-4.19963
Amfr	-0.136657	7.15834	-1.11844	0.266136	0.677227	-5.13179
Amotl2	-0.0812338	6.28235	-0.575418	0.566338	0.857646	-5.54058
Amph	-0.326558	6.77676	-2.43244	0.0168267	0.279094	-3.12165
Anapc1	-0.0392774	6.41839	-0.320953	0.748935	0.934495	-5.64262
Anapc10	-0.124871	6.52544	-1.13423	0.259488	0.669639	-5.11606
Anapc11	-0.18303	6.77641	-1.52672	0.130078	0.533186	-4.65721
Anapc13	-0.00360732	6.4592	-0.0250146	0.980095	0.9943	-5.68851
Anapc16	-0.0695753	6.58523	-0.856804	0.39366	0.767855	-5.36094
Anapc2	0.050767	6.38619	0.458988	0.647267	0.895587	-5.59442
Anapc5	-0.0682455	6.67295	-0.670209	0.504314	0.832347	-5.48786
Ank	0.150113	7.24264	1.09948	0.274273	0.684586	-5.15038
Ank2	-0.172364	7.21118	-0.95447	0.342213	0.736211	-5.28235
Ank3	-0.205363	6.90621	-1.9796	0.0505763	0.386909	-3.96972
Ankhd1	-0.110953	6.2701	-0.793669	0.429321	0.789105	-5.40731
Ankib1	0.167356	6.79361	1.34349	0.182242	0.607653	-4.88759
Ankrd11	-0.124185	6.62603	-0.989956	0.324654	0.721172	-5.25174
Ankrd12	0.022422	7.66885	0.14631	0.88398	0.9774	-5.67919
Ankrd13a	0.180121	6.21781	1.21056	0.229	0.64273	-5.03705
Ankrd13c	-0.159068	6.27091	-1.3758	0.172046	0.592072	-4.84901
Ankrd17	-0.108908	6.59863	-0.983679	0.327715	0.723587	-5.25723
Ankrd33b	-0.203779	6.59366	-1.81719	0.0722692	0.435135	-4.23525
Ankrd40	0.13502	6.85128	0.923629	0.357966	0.747239	-5.30807
Ankrd46	-0.155726	6.58176	-1.54723	0.125057	0.527907	-4.62967
Anks1b	-0.0194065	6.31829	-0.178038	0.859063	0.971388	-5.67457
Anp32a	-0.0696037	7.50097	-1.16567	0.2466	0.656898	-5.08412
Anp32b	-0.275074	6.40353	-2.37343	0.0195905	0.285516	-3.24091
Anp32e	0.0965188	6.52383	0.601653	0.548806	0.850981	-5.52679
Antkmt	-0.0234965	6.57522	-0.2273	0.820668	0.959696	-5.66562
Anxa11	-0.203853	6.35025	-1.54804	0.124863	0.527644	-4.62859
Anxa2	0.220281	7.01046	1.94454	0.0547212	0.397301	-4.02881
Anxa3	-0.0399009	6.78117	-0.284493	0.776638	0.942276	-5.65251
Anxa5	0.0473606	6.91296	0.297778	0.766508	0.93823	-5.64904
Anxa6	0.00318384	6.466	0.0248879	0.980195	0.9943	-5.68851
Anxa7	-0.0354618	6.9365	-0.253426	0.800474	0.953578	-5.66
Aopep	-0.183535	5.81325	-0.508419	0.612312	0.880856	-5.57304
Ap1ar	-0.0235422	6.29388	-0.197668	0.843718	0.965433	-5.67127
Ap1b1	-0.12586	6.63391	-1.32247	0.189113	0.612265	-4.91221
Ap1g1	-0.261766	6.19841	-1.57834	0.117737	0.518163	-4.58726
Ap1s1	-0.181241	6.98781	-1.31526	0.191516	0.612429	-4.92058
Ap2a1	-0.29333	6.89375	-2.17409	0.0321257	0.339933	-3.62457
Ap2a2	-0.235952	6.9697	-2.53225	0.0129349	0.266812	-2.91415
Ap2b1	-0.539373	7.18371	-3.47816	0.000756904	0.161538	-0.610165
Ap2m1	-0.247094	8.16249	-1.25425	0.212759	0.632162	-4.98958
Ap2s1	-0.01857	6.91163	-0.114161	0.909345	0.982505	-5.68294
Ap3d1	-0.179891	6.71605	-1.21085	0.228887	0.64273	-5.03673
Ap3m2	-0.0736376	6.44646	-0.447655	0.655398	0.897358	-5.59902
Ap3s1	0.466232	6.15689	1.17855	0.241453	0.653787	-5.07079
Apba1	-0.140727	7.1185	-1.39541	0.166073	0.582823	-4.82516
Apba2	-0.264732	6.87697	-1.56507	0.120816	0.52139	-4.60545
Apbb1	-0.257955	7.38361	-1.96367	0.0524251	0.391558	-3.99669
Apbb2	-0.0119999	6.65469	-0.146947	0.883478	0.977398	-5.6791
Apcdd1	0.0112449	7.27443	0.0877054	0.930291	0.986447	-5.68534
Aph1a	-0.107421	6.75116	-0.841469	0.402151	0.7731	-5.37253
Aplp1	-0.523644	8.77721	-2.91551	0.00440858	0.212683	-2.05192
Aplp2	0.130124	7.91846	0.579838	0.563365	0.856163	-5.5383
Apod	-0.611808	7.61564	-2.44522	0.0162758	0.279094	-3.09548
Apoe	-0.0431678	9.94164	-0.121493	0.903551	0.981986	-5.68217
Apold1	0.111934	6.10326	0.295733	0.768065	0.938903	-5.64959
App	-0.0607572	10.1949	-0.235424	0.814375	0.95798	-5.66394
Appbp2	-0.421697	5.74529	-1.19268	0.235897	0.648557	-5.056
Aqp4	0.179893	6.64192	1.16182	0.248153	0.658103	-5.08808
Araf	0.00329073	6.81393	0.0222607	0.982286	0.994776	-5.68856
Arap2	-0.0464686	6.43494	-0.343306	0.73211	0.928521	-5.63597
Arc	-0.322797	6.61438	-1.34045	0.183224	0.607988	-4.89118
Arcn1	-0.145237	6.46615	-1.03759	0.302037	0.710061	-5.20894
Arel1	-0.103037	6.39597	-0.740881	0.460552	0.808068	-5.4434
Arf1	-0.0457244	7.851	-0.161397	0.872116	0.973677	-5.67711
Arf2	-0.163622	6.31311	-1.59888	0.113093	0.507879	-4.55882
Arf3	0.0829493	7.83122	0.373245	0.709779	0.918071	-5.62636
Arf4	-0.171938	6.61297	-2.28329	0.0245909	0.303356	-3.4181
Arf5	-0.255909	7.2551	-1.65621	0.100904	0.485249	-4.4776
Arf6	-1.13354	6.11395	-1.9226	0.0574581	0.402842	-4.0653
Arfgap1	-0.278717	6.32951	-1.96957	0.0517338	0.389049	-3.98672
Arfgap2	0.115396	6.49263	0.963648	0.337614	0.732983	-5.27454
Arfgef2	-0.137143	6.61351	-1.31592	0.191295	0.612429	-4.91981
Arfrp1	-0.0644672	6.74369	-0.533245	0.595081	0.873211	-5.56148
Arglu1	-0.237204	6.75676	-2.82644	0.00571416	0.217051	-2.26135
Arhgap1	-0.0837651	6.47667	-0.709073	0.479976	0.822366	-5.46396
Arhgap12	0.14265	6.59388	0.955231	0.34183	0.736199	-5.28171
Arhgap21	-0.127873	6.5393	-0.898407	0.371188	0.757446	-5.32848
Arhgap23	0.0247073	6.77979	0.170705	0.86481	0.973494	-5.67572
Arhgap26	-0.0153815	7.00142	-0.111428	0.911507	0.982775	-5.68322
Arhgap29	-0.168447	7.09203	-1.29248	0.199254	0.620764	-4.94671
Arhgap31	-0.120578	5.91313	-0.210517	0.833705	0.963867	-5.66892
Arhgap32	-0.172393	6.60147	-0.931642	0.35383	0.745537	-5.30147
Arhgap35	-0.155401	6.75981	-1.29307	0.199052	0.620764	-4.94604
Arhgap42	-0.0708111	6.43327	-0.542614	0.588638	0.87008	-5.55697
Arhgap44	-0.21061	6.56686	-2.02724	0.0453753	0.372708	-3.88788
Arhgap5	-0.042052	6.92696	-0.322216	0.747981	0.934495	-5.64225
Arhgdia	-0.191519	7.80174	-1.70688	0.0910376	0.471274	-4.40358
Arhgdig	-0.0977465	6.29073	-0.928138	0.355635	0.746767	-5.30436
Arhgef1	0.00361047	6.53363	0.0305404	0.975699	0.992835	-5.68837
Arhgef10	-0.336528	6.29908	-2.47547	0.0150361	0.275042	-3.03308
Arhgef11	-0.31387	6.45428	-2.14012	0.0348475	0.350496	-3.68696
Arhgef12	0.0364814	7.30513	0.323835	0.746759	0.934078	-5.64179
Arhgef15	0.235144	6.25804	1.70309	0.0917466	0.472612	-4.40918
Arhgef18	-0.00975174	6.51303	-0.119746	0.904932	0.981986	-5.68236
Arhgef2	-0.289792	7.09975	-1.91189	0.0588346	0.407344	-4.08295
Arhgef25	-0.29736	7.01222	-2.53477	0.0128481	0.266812	-2.90882
Arhgef3	0.00923987	6.73739	0.0668044	0.946875	0.988649	-5.68679
Arhgef4	-0.221294	6.73929	-2.10002	0.0383162	0.354754	-3.75947
Arhgef7	-0.155912	6.47143	-1.63763	0.104733	0.493028	-4.50422
Arhgef9	-0.157263	6.91435	-1.58178	0.116947	0.516777	-4.58251
Arid1a	-0.25089	6.68636	-2.96112	0.00385193	0.195223	-1.94259
Arid1b	0.0186383	6.71078	0.246101	0.806123	0.956182	-5.66164
Arid2	0.00476947	6.44286	0.0388085	0.969123	0.991596	-5.68811
Arih1	-0.142679	6.70907	-0.959206	0.339835	0.734536	-5.27833
Arl1	-0.0950995	6.67057	-0.666066	0.506947	0.832955	-5.49033
Arl15	-0.0884486	6.51748	-0.792866	0.429787	0.789105	-5.40788
Arl2	0.065012	6.76822	0.574546	0.566926	0.857646	-5.54103
Arl2bp	-0.128762	7.39558	-1.26053	0.210495	0.631173	-4.98262
Arl3	-0.156115	6.99683	-2.036	0.044471	0.370038	-3.87265
Arl4c	-0.0793433	6.44392	-0.660387	0.510567	0.8356	-5.4937
Arl5a	-0.0335747	6.65958	-0.313926	0.75425	0.936224	-5.64462
Arl6ip1	-0.241603	6.95101	-2.32056	0.0224012	0.297914	-3.34557
Arl6ip5	-0.280513	7.10045	-2.13076	0.0356324	0.351384	-3.704
Arl8a	-0.355479	7.33144	-2.86819	0.00506338	0.214185	-2.16384
Arl8b	-0.149743	6.8485	-1.21089	0.228875	0.64273	-5.0367
Armc8	-0.154542	6.48405	-1.21708	0.226522	0.640707	-5.03007
Armcx2	0.028077	6.66437	0.265806	0.790951	0.948874	-5.65712
Armcx3	0.0225143	6.55181	0.235775	0.814103	0.957839	-5.66387
Arnt	0.0141567	6.43708	0.120692	0.904184	0.981986	-5.68226
Arnt2	-0.171665	6.67994	-0.961311	0.338781	0.734418	-5.27654
Arpc1a	-0.00351737	7.00823	-0.0277687	0.977904	0.993654	-5.68844
Arpc1b	-0.0272315	6.24471	-0.244819	0.807112	0.956425	-5.66192
Arpc2	0.060842	7.28027	0.536325	0.592959	0.872077	-5.56
Arpc3	-0.0287139	7.22278	-0.207817	0.835807	0.964311	-5.66942
Arpc4	0.282135	7.26804	1.60433	0.111886	0.505951	-4.55121
Arpc5	-0.0369793	6.79234	-0.243226	0.808343	0.956909	-5.66227
Arpc5l	0.0772734	6.47844	0.491441	0.624222	0.886805	-5.58063
Arpp19	-0.0732637	7.43207	-0.574269	0.567113	0.857646	-5.54117
Arpp21	-0.335728	7.02175	-2.20893	0.0295286	0.324607	-3.55968
Arrb1	-0.113803	7.04445	-0.624657	0.53366	0.847247	-5.51419
Art3	0.0374652	6.38484	0.421108	0.674606	0.905426	-5.60934
Asah1	0.0223141	6.63348	0.199822	0.842037	0.965383	-5.67088
Asap1	-0.190201	6.4088	-1.71407	0.0897035	0.469575	-4.39291
Ash1l	-0.0562811	6.60852	-0.552549	0.581841	0.865993	-5.55211
Asic2	-0.172353	6.4452	-1.40644	0.162783	0.577509	-4.81161
Asns	-0.121567	6.54809	-1.08724	0.279621	0.688452	-5.16223
Aspa	0.181221	6.44809	1.53515	0.127994	0.531721	-4.64593
Asph	-0.110351	7.06781	-1.28636	0.201372	0.623693	-4.95365
Asrgl1	0.14025	7.24398	1.1864	0.238357	0.651272	-5.0626
Astn1	-0.00696643	6.9242	-0.0784627	0.937621	0.987698	-5.68603
Astn2	-0.266684	6.28259	-2.17386	0.0321439	0.339933	-3.62501
Atad3a	0.135149	6.22008	1.06113	0.291259	0.698394	-5.18705
Ate1	-0.0553649	6.46998	-0.381894	0.703373	0.915977	-5.62344
Atf2	-0.105385	6.43558	-0.881477	0.380234	0.761346	-5.34188
Atf4	0.0477158	6.61918	0.371507	0.711068	0.9184	-5.62694
Atf5	0.0168648	6.49152	0.135367	0.892602	0.979498	-5.68057
Atf6	-0.0700002	6.486	-0.716759	0.475241	0.820158	-5.45907
Atg12	-0.0111072	6.55139	-0.082663	0.934289	0.987424	-5.68572
Atg14	-0.081053	6.27403	-0.653783	0.514795	0.838068	-5.49757
Atg2b	-0.0158184	6.49771	-0.181162	0.856618	0.969747	-5.67407
Atg9a	-0.095858	6.57785	-0.92213	0.358744	0.747662	-5.3093
Atl2	0.0134173	6.67932	0.163701	0.870307	0.973677	-5.67677
Atl3	-0.0137221	6.2218	-0.0769183	0.938847	0.987698	-5.68613
Atox1	0.0786625	6.85426	0.69878	0.486358	0.825798	-5.47042
Atp10a	-0.0566629	6.72092	-0.5424	0.588784	0.87008	-5.55707
Atp11a	-0.0591815	6.45463	-0.483725	0.629669	0.88844	-5.58399
Atp11b	0.0642169	6.53721	0.60091	0.549298	0.850981	-5.52719
Atp13a2	-0.287701	6.52021	-2.3365	0.021518	0.295164	-3.31422
Atp13a5	-0.2542	6.80346	-1.92421	0.0572524	0.402417	-4.06262
Atp1a1	-0.506666	7.51584	-2.34294	0.0211702	0.292861	-3.30151
Atp1a2	0.242389	9.22875	1.0638	0.290053	0.697216	-5.18454
Atp1a3	-0.40964	9.34526	-2.22363	0.0284884	0.31806	-3.53201
Atp1b1	-0.554177	9.0346	-2.63261	0.00985679	0.242688	-2.69828
Atp1b2	-0.225985	8.08482	-1.78497	0.0773849	0.448223	-4.28542
Atp1b3	-0.133743	7.1953	-1.83608	0.0694021	0.427982	-4.20544
Atp2a2	-0.377535	7.65588	-2.14038	0.0348259	0.350496	-3.68648
Atp2b1	-0.186398	7.62674	-1.89768	0.0607057	0.410626	-4.10627
Atp2b2	-0.305715	7.87096	-1.81968	0.0718855	0.435059	-4.23133
Atp2b3	-0.131653	6.5618	-1.29488	0.198429	0.620437	-4.94398
Atp2b4	0.0266894	6.78977	0.202981	0.839574	0.964814	-5.67031
Atp2c1	-0.145647	7.09087	-1.93906	0.0553941	0.397499	-4.03796
Atp5a1	-0.0685162	8.76528	-0.472001	0.637984	0.89043	-5.589
Atp5b	-0.0428403	8.59564	-0.173423	0.86268	0.972586	-5.6753
Atp5c1	-0.274276	7.26671	-2.37906	0.0193101	0.283833	-3.22963
Atp5d	-0.283671	7.41244	-2.88541	0.00481546	0.214185	-2.12329
Atp5e	-0.322291	7.41013	-1.03403	0.303689	0.71102	-5.2122
Atp5g1	-0.26513	7.1601	-3.28595	0.00141456	0.173721	-1.125
Atp5g2	0.129797	7.3157	0.720399	0.473008	0.818769	-5.45674
Atp5g3	0.0187508	8.20653	0.0787139	0.937422	0.987698	-5.68601
Atp5h	-0.0231887	7.61419	-0.130546	0.896404	0.980737	-5.68115
Atp5j	0.0145221	7.84702	0.171748	0.863993	0.973494	-5.67556
Atp5j2	-0.169305	7.44998	-1.32909	0.186928	0.610705	-4.9045
Atp5k	-0.160109	7.52643	-1.84405	0.0682222	0.425639	-4.19278
Atp5l	-0.230976	7.74964	-1.97148	0.0515114	0.389049	-3.98348
Atp5md	-0.0896242	7.59894	-0.87793	0.382146	0.761517	-5.34465
Atp5mpl	-0.00200382	7.21862	-0.0120526	0.990408	0.997051	-5.68872
Atp5o	-0.334592	6.95052	-3.46506	0.000790442	0.161538	-0.64595
Atp5pb	-0.00814615	7.68397	-0.0452622	0.963991	0.991575	-5.68787
Atp6ap1	-0.250578	7.64972	-2.56945	0.0117053	0.260285	-2.83497
Atp6ap2	-0.0723945	7.34921	-0.760505	0.448794	0.802006	-5.43027
Atp6v0a1	-0.237088	7.20445	-1.56012	0.121982	0.522543	-4.6122
Atp6v0a2	-0.07324	6.62005	-0.606214	0.545786	0.850588	-5.52433
Atp6v0b	-0.595241	6.36548	-0.98369	0.32771	0.723587	-5.25722
Atp6v0c	-0.167943	8.67578	-1.06928	0.287593	0.69578	-5.17937
Atp6v0d1	-0.000937518	7.30773	-0.00745645	0.994066	0.99742	-5.68876
Atp6v0e	-0.0424635	6.44427	-0.337906	0.736163	0.930185	-5.63762
Atp6v0e2	-0.301633	7.3492	-1.84158	0.0685856	0.426203	-4.19671
Atp6v1a	-0.0846571	7.34111	-0.532335	0.595708	0.873294	-5.56191
Atp6v1b2	-0.0280139	7.41228	-0.0765187	0.939164	0.987698	-5.68616
Atp6v1c1	-0.277563	7.00378	-2.33332	0.0216919	0.296347	-3.3205
Atp6v1d	-0.250568	7.1478	-1.71673	0.0892134	0.469498	-4.38895
Atp6v1e1	-0.0150969	7.49286	-0.0767816	0.938955	0.987698	-5.68614
Atp6v1f	-0.10504	7.05342	-0.744491	0.458375	0.806497	-5.44101
Atp6v1g1	0.0845996	6.71485	0.599834	0.550012	0.850981	-5.52776
Atp6v1g2	-0.110388	7.70115	-0.57474	0.566795	0.857646	-5.54093
Atp6v1h	-0.110683	6.74498	-0.730108	0.46708	0.812834	-5.45046
Atp8a1	-0.162611	6.91209	-1.12491	0.263396	0.674257	-5.12537
Atp8a2	-0.112344	6.31519	-1.04341	0.299347	0.707357	-5.20357
Atp9a	-0.255543	7.12407	-2.35428	0.0205698	0.289329	-3.27904
Atpaf1	-0.0350707	6.2666	-0.282503	0.778158	0.942916	-5.65301
Atpif1	-0.0925738	7.27014	-0.613377	0.54106	0.850132	-5.52043
Atraid	0.109961	6.47592	0.93863	0.350247	0.743151	-5.29566
Atrn	0.0363038	6.28848	0.304328	0.761529	0.936664	-5.64727
Atrnl1	0.0321037	6.40556	0.302635	0.762815	0.937037	-5.64774
Atrx	-0.307126	6.31306	-2.41826	0.0174572	0.279094	-3.15055
Atxn10	-0.251744	7.04091	-1.6384	0.104572	0.492826	-4.50312
Atxn2	-0.138985	6.71404	-1.15541	0.250755	0.66024	-5.09464
Atxn2l	-0.049086	6.11535	-0.130555	0.896397	0.980737	-5.68114
Atxn7l3	-0.262741	6.73666	-1.98719	0.0497159	0.385262	-3.95681
Atxn7l3b	-0.357191	6.71308	-2.24985	0.0267133	0.314363	-3.48227
Auh	0.121133	6.72665	0.934119	0.352557	0.74451	-5.29941
Aup1	-0.0277452	6.58873	-0.214627	0.830508	0.963423	-5.66813
Aurkaip1	-0.0633186	6.60661	-0.648659	0.518088	0.839232	-5.50055
Avl9	-0.0453081	6.43358	-0.333931	0.739151	0.93107	-5.63881
Avpi1	-0.0782276	6.45565	-0.781591	0.436355	0.794807	-5.41578
Axin1	-0.125433	6.39767	-0.889115	0.376136	0.759817	-5.33586
Axl	-0.0989478	6.90874	-0.878692	0.381735	0.761517	-5.34405
Azi2	-0.0626159	6.41201	-0.667689	0.505914	0.832955	-5.48937
Azin1	-0.0729558	6.64137	-0.757929	0.450327	0.802006	-5.43201
B230219D22Rik	-0.29899	6.34456	-2.40802	0.017925	0.279094	-3.17131
B230307C23Rik	-0.0265804	6.27573	-0.217927	0.827943	0.961962	-5.66749
B2m	0.315418	8.61942	2.05125	0.0429326	0.368343	-3.84598
B3gat1	-0.205228	6.8105	-2.12845	0.0358279	0.351384	-3.70819
B3gat3	-0.108677	7.06114	-0.806962	0.421659	0.786373	-5.39784
B3gnt2	0.0515373	6.43009	0.637834	0.525082	0.842917	-5.50676
B4galnt1	-0.0923432	6.55651	-0.695321	0.488513	0.826723	-5.47257
B4galt1	0.211496	6.45148	1.82239	0.0714702	0.433767	-4.22707
B4galt2	-0.245618	6.20345	-1.43763	0.153752	0.562774	-4.77273
B4galt4	-0.0298849	6.33137	-0.237153	0.813037	0.957669	-5.66357
B4galt6	-0.19533	6.58853	-1.87589	0.0636709	0.414205	-4.14169
B4gat1	-0.130679	6.27923	-0.87032	0.38627	0.762988	-5.35056
B630019K06Rik	0.00156077	6.31389	0.0123231	0.990193	0.996963	-5.68872
Baalc	0.0678461	6.47681	0.526596	0.599674	0.87567	-5.56463
Babam1	0.0756166	6.61552	0.557528	0.578449	0.865264	-5.54964
Bace1	-0.276439	6.52748	-2.45241	0.0159734	0.279094	-3.08072
Bag1	-0.00112924	6.77868	-0.0074166	0.994098	0.99742	-5.68876
Bag6	-0.183021	6.7518	-1.47762	0.142741	0.549134	-4.72168
Bahd1	-0.0176403	6.34167	-0.164684	0.869535	0.973677	-5.67663
Baiap2	-0.349315	6.53782	-2.04995	0.0430618	0.368343	-3.84825
Banf1	0.121276	6.45604	1.10848	0.27039	0.680363	-5.14159
Bap1	0.0718017	6.53202	0.586433	0.558944	0.854835	-5.53486
Basp1	-0.166674	8.02624	-0.978054	0.330476	0.725763	-5.26213
Baz1b	-0.224489	6.49087	-2.05555	0.0425075	0.366798	-3.83843
Baz2a	0.0382924	6.4031	0.382694	0.702782	0.915459	-5.62316
Baz2b	0.0440351	6.38372	0.374837	0.708599	0.917972	-5.62583
Bbln	-0.19783	6.3188	-1.24883	0.214727	0.633387	-4.99556
BC004004	0.03674	6.33973	0.285454	0.775904	0.94197	-5.65226
BC005537	-0.0134335	7.22184	-0.0982872	0.921907	0.984873	-5.68446
BC005624	-0.28783	6.47265	-2.91084	0.0044695	0.21271	-2.06302
BC029722	-0.198532	6.48496	-2.10123	0.0382075	0.354754	-3.7573
BC031181	-0.114206	6.79884	-1.05954	0.291978	0.698411	-5.18854
Bcam	-0.0271257	6.93566	-0.240208	0.810675	0.957133	-5.66292
Bcan	-0.141225	6.97719	-0.975702	0.331634	0.726847	-5.26417
Bcap31	-0.110869	6.5614	-1.0845	0.280827	0.689111	-5.16486
Bcat1	-0.0940471	6.23346	-0.608922	0.543997	0.850345	-5.52286
Bccip	-0.0706179	6.63568	-0.734226	0.464578	0.810858	-5.44777
Bckdha	0.124535	6.63577	0.87078	0.38602	0.762988	-5.35021
Bcl11a	0.0783267	6.55387	0.633778	0.527714	0.844522	-5.50907
Bcl2l1	-0.0469881	7.20217	-0.361069	0.718831	0.922203	-5.63036
Bcl2l2	-0.115867	6.50855	-0.735621	0.463732	0.81045	-5.44686
Bcl7a	-0.0994682	6.37718	-0.826223	0.410701	0.779056	-5.38384
Bcl7b	-0.260757	6.27316	-2.15396	0.0337155	0.347163	-3.66165
Bcr	0.0753177	6.7023	0.709454	0.479741	0.822366	-5.46371
Bdh1	-0.337809	6.31043	-2.67289	0.00882039	0.235331	-2.60964
Becn1	0.0643244	6.39134	0.591071	0.555844	0.853772	-5.53242
Begain	-0.057895	6.48561	-0.345054	0.730799	0.928521	-5.63543
Bex2	-0.171484	7.34176	-1.27535	0.205223	0.626179	-4.96607
Bex3	-0.221677	6.98816	-1.9935	0.0490091	0.382899	-3.94603
Bgn	-0.0270312	6.49347	-0.216157	0.829318	0.96317	-5.66784
Bhlhb9	-0.00393247	6.50017	-0.0334212	0.973407	0.992103	-5.68829
Bhlhe40	0.0605574	6.96484	0.485711	0.628265	0.888022	-5.58313
Bicd2	0.149734	6.46889	1.38993	0.167726	0.585316	-4.83186
Bicral	0.0843008	6.54562	0.840065	0.402934	0.774224	-5.37358
Bin1	-0.311294	6.71714	-2.48666	0.0145994	0.273914	-3.00983
Birc6	-0.122365	6.37807	-1.46782	0.14538	0.554354	-4.73431
Blcap	-0.126312	6.33923	-0.930823	0.354251	0.745711	-5.30214
Blmh	-0.056189	6.40729	-0.53929	0.59092	0.871035	-5.55858
Bloc1s1	-0.0647411	6.62453	-0.83563	0.405412	0.776072	-5.37688
Bmerb1	-0.243155	6.64019	-1.51288	0.133555	0.538151	-4.67559
Bmpr1a	-0.363256	6.36417	-2.84699	0.00538481	0.214433	-2.2135
Bmpr2	0.179506	7.6817	1.27693	0.204669	0.626179	-4.9643
Bmyc	-0.179347	6.50193	-1.78644	0.0771452	0.448223	-4.28315
Bnip2	0.165421	6.77282	1.20472	0.231238	0.644646	-5.04327
Bnip3	-0.132664	6.73582	-1.04412	0.299017	0.707005	-5.20291
Bnip3l	-0.0640098	6.82482	-0.575181	0.566498	0.857646	-5.5407
Bod1	-0.124202	6.62721	-1.13444	0.2594	0.669639	-5.11585
Bpnt1	-0.109565	6.4315	-0.865992	0.388627	0.764867	-5.3539
Bpnt2	-0.094001	6.67837	-1.23031	0.221548	0.637924	-5.01578
Bptf	-0.1805	6.4806	-1.32669	0.18772	0.612026	-4.9073
Braf	0.0173648	6.63102	0.124352	0.901294	0.981937	-5.68185
Brd1	-0.114454	6.44174	-1.52209	0.131234	0.534987	-4.66338
Brd2	-0.134615	6.92458	-0.868502	0.387259	0.763272	-5.35197
Brd4	-0.257537	6.68601	-2.40391	0.0181164	0.279094	-3.17963
Brd9	-0.114695	6.34102	-0.990525	0.324377	0.721172	-5.25124
Bri3	-0.101335	6.77133	-0.796708	0.427562	0.789105	-5.40516
Bri3bp	-0.2284	6.58199	-1.82848	0.0705441	0.431164	-4.21747
Brinp1	-0.279358	6.18909	-2.23222	0.0278961	0.314637	-3.51578
Brinp3	-0.0636088	6.33536	-0.440342	0.660667	0.899139	-5.60193
Brk1	-0.118727	7.33784	-0.770555	0.442839	0.800084	-5.42341
Brox	0.0618212	6.30852	0.509369	0.611648	0.880758	-5.5726
Brsk1	-0.371078	7.78424	-2.97036	0.00374746	0.192992	-1.92029
Brsk2	-0.129015	6.61015	-1.00926	0.315356	0.720958	-5.23463
Bscl2	-0.168004	6.67149	-1.22348	0.224105	0.637924	-5.02317
Bsg	-0.00924573	10.4484	-0.0412135	0.96721	0.991596	-5.68803
Bsn	-0.210619	7.33799	-1.41929	0.159014	0.570623	-4.79569
Btbd1	0.179191	6.74506	1.34116	0.182992	0.607988	-4.89033
Btbd10	-0.136834	6.49844	-1.07858	0.283443	0.69105	-5.17052
Btbd3	0.00203801	6.75501	0.020432	0.983741	0.995044	-5.6886
Btbd35f1	-0.0667622	6.53454	-0.501714	0.617003	0.882372	-5.57606
Btbd6	-0.177853	6.33528	-2.0042	0.0478308	0.379914	-3.92769
Btbd8	-0.079245	6.3492	-0.584731	0.560083	0.854873	-5.53575
Btbd9	-0.0433249	6.40163	-0.396687	0.692468	0.912473	-5.61828
Btf3	0.0130678	6.93942	0.0870699	0.930795	0.986572	-5.68539
Btf3l4	-0.120878	6.64604	-0.910916	0.364593	0.752951	-5.31843
Btg2	0.0892998	6.68443	0.509766	0.611371	0.880758	-5.57242
Btrc	-0.124541	6.36052	-1.33734	0.184233	0.608779	-4.89484
Bub3	-0.0674625	6.47368	-0.447591	0.655444	0.897358	-5.59905
Bzw1	-0.273614	6.59323	-2.23954	0.0273994	0.314363	-3.50189
C130074G19Rik	0.141129	7.22786	1.01882	0.310816	0.718365	-5.22603
C1d	-0.0290228	6.36112	-0.307501	0.75912	0.936349	-5.64641
C1qa	0.024143	7.55686	0.215007	0.830212	0.96328	-5.66806
C1qb	-0.0070888	7.03989	-0.0443191	0.964741	0.991575	-5.68791
C1qbp	0.0547473	6.44335	0.627547	0.531772	0.846216	-5.51257
C1qc	-0.000372544	6.90829	-0.00224534	0.998213	0.998853	-5.68878
C1ql3	-0.375319	6.19768	-2.51314	0.0136108	0.273091	-2.95445
C1qtnf4	-0.967513	6.0869	-2.49161	0.01441	0.273914	-2.99952
C2cd5	-0.0248031	6.45484	-0.307119	0.75941	0.936349	-5.64651
C4b	0.262552	6.45945	1.99126	0.0492589	0.384014	-3.94986
Cab39	-0.20386	6.9192	-2.16842	0.0325668	0.341213	-3.63505
Cabp1	-0.267699	6.95882	-2.17724	0.031883	0.339029	-3.61874
Cabp7	0.252202	6.00919	1.38243	0.170009	0.588695	-4.84098
Cacna1a	-0.2246	6.86115	-1.22943	0.221877	0.637924	-5.01674
Cacna1c	-0.294198	6.42241	-1.72243	0.0881723	0.469498	-4.38045
Cacna1e	-0.0995565	6.75115	-1.00117	0.319229	0.721172	-5.24184
Cacna1i	0.0742469	6.14577	0.489088	0.625881	0.88722	-5.58166
Cacnb3	-0.276516	6.77323	-2.40368	0.0181271	0.279094	-3.1801
Cacnb4	-0.213474	6.85804	-1.78979	0.0766007	0.447507	-4.27797
Cacng2	-0.19493	6.30092	-1.61295	0.109998	0.502361	-4.53914
Cacng3	0.0414356	6.24087	0.297695	0.766572	0.93823	-5.64906
Cacng7	-0.211246	7.02833	-1.50694	0.13507	0.539148	-4.68343
Cacng8	-0.301903	6.84782	-2.57844	0.0114245	0.258458	-2.81569
Cacybp	0.159892	6.55107	1.04524	0.298505	0.706866	-5.20187
Cadm1	-0.166238	6.70812	-1.09254	0.277295	0.68725	-5.15711
Cadm2	-0.205116	7.22178	-1.7492	0.0834124	0.460943	-4.34016
Cadm4	-0.256625	7.70003	-2.5335	0.0128918	0.266812	-2.91151
Cadps	-0.05692	7.06654	-0.378919	0.705574	0.917384	-5.62445
Cadps2	-0.229637	6.34867	-1.70947	0.0905538	0.470868	-4.39973
Calb1	-0.0229907	6.22337	-0.167245	0.867525	0.973494	-5.67625
Cald1	0.032572	6.42169	0.281587	0.778858	0.943104	-5.65324
Calm1	-0.536847	9.84098	-2.69844	0.0082152	0.235331	-2.55282
Calm2	-0.506332	9.28121	-2.53385	0.0128799	0.266812	-2.91078
Calm3	-0.141633	7.9896	-1.01384	0.313174	0.719847	-5.23052
Caln1	-0.176681	6.20225	-1.20266	0.232031	0.644995	-5.04546
Calr	0.0731188	7.22419	0.556535	0.579124	0.865464	-5.55013
Calu	-0.0641387	6.82199	-0.454382	0.650567	0.897115	-5.59631
Caly	-0.186949	6.69585	-1.86879	0.0646631	0.417449	-4.15315
Camk1	0.0133321	6.52133	0.108258	0.914014	0.983379	-5.68353
Camk1d	-0.135609	6.25877	-1.02795	0.306524	0.713846	-5.21775
Camk2a	-0.307347	8.81807	-1.45401	0.149166	0.555994	-4.75199
Camk2b	-0.132712	7.21974	-0.767494	0.444648	0.801614	-5.42551
Camk2d	-0.0544235	6.20405	-0.371593	0.711005	0.9184	-5.62691
Camk2g	-0.038126	6.70593	-0.379536	0.705117	0.917207	-5.62424
Camk2n1	-0.0558157	9.3335	-0.182033	0.855936	0.969747	-5.67393
Camk2n2	0.130295	6.49251	0.988301	0.325459	0.72206	-5.25319
Camk4	-0.162047	6.30814	-1.35457	0.178694	0.601363	-4.87446
Camkk1	-0.102409	6.34403	-0.79587	0.428047	0.789105	-5.40575
Camkk2	-0.464377	6.48625	-2.34807	0.0208971	0.290217	-3.29137
Camkv	0.0917263	6.97654	0.679754	0.498275	0.829877	-5.48212
Camsap2	-0.295805	6.60757	-3.14533	0.00220149	0.177851	-1.48723
Camta1	-0.140379	6.74505	-0.961505	0.338684	0.734418	-5.27637
Camta2	-0.112807	6.95036	-0.964391	0.337243	0.732641	-5.2739
Canx	-0.29974	7.99072	-3.32887	0.00123273	0.173721	-1.01198
Cap1	-0.162265	7.24381	-1.97382	0.0512405	0.387907	-3.97952
Cap2	-0.293249	6.48879	-2.72696	0.00758444	0.232143	-2.48886
Capn15	0.120114	6.31714	1.02044	0.310054	0.717666	-5.22457
Capn2	0.24792	6.60651	2.02373	0.0457424	0.374216	-3.89398
Capns1	-0.0913832	7.53194	-0.836939	0.40468	0.775479	-5.37591
Caprin1	-0.295434	7.07903	-3.46088	0.000801437	0.161538	-0.657349
Capza1	-0.0247205	6.51815	-0.185726	0.853047	0.968886	-5.67332
Capza2	-0.245506	7.71977	-2.11281	0.0371787	0.353561	-3.73647
Capzb	-0.212016	6.8983	-2.04013	0.0440502	0.370038	-3.86545
Car11	-0.206058	6.77758	-1.73547	0.0858268	0.467402	-4.36089
Car2	-0.179787	7.06457	-0.989883	0.324689	0.721172	-5.2518
Car4	-0.0956225	6.95325	-0.812459	0.418513	0.785164	-5.39388
Cars	0.0982149	6.35438	0.890811	0.37523	0.759817	-5.33452
Casc3	0.119815	6.31284	0.842223	0.401731	0.772864	-5.37196
Casd1	-0.201596	6.17226	-1.2947	0.198492	0.620437	-4.94419
Caskin2	-0.0476979	6.54561	-0.393594	0.694743	0.912473	-5.61938
Cav1	0.315775	6.89235	2.29461	0.0239068	0.301332	-3.39618
Cavin1	-0.163543	6.92606	-1.04393	0.299107	0.707005	-5.20309
Cbarp	-0.108873	7.04181	-0.820579	0.413894	0.781858	-5.38798
Cbfa2t2	-0.00128811	6.43404	-0.0133432	0.989381	0.996963	-5.68871
Cbfb	-0.063024	6.37973	-0.505421	0.614407	0.882165	-5.5744
Cbl	0.0201326	6.27119	0.151317	0.880039	0.976421	-5.67852
Cbr1	-0.119615	6.46669	-0.994043	0.32267	0.721172	-5.24814
Cbx1	0.0329258	6.48585	0.362813	0.717532	0.921663	-5.6298
Cbx3	-0.00250772	6.37249	-0.022285	0.982266	0.994776	-5.68856
Cbx4	-0.274441	6.36294	-2.08913	0.0393084	0.35875	-3.77895
Cbx5	0.0246943	6.96901	0.194387	0.846278	0.966336	-5.67185
Cbx8	-0.0266369	6.60395	-0.309482	0.757617	0.936278	-5.64586
Ccdc12	0.110841	6.31436	0.993501	0.322932	0.721172	-5.24862
Ccdc124	0.0623798	6.58907	0.621546	0.535695	0.848513	-5.51592
Ccdc136	0.19197	6.40495	1.32488	0.188317	0.612201	-4.90942
Ccdc141	-0.01395	6.89714	-0.0898034	0.928628	0.986407	-5.68517
Ccdc47	-0.0457877	6.61763	-0.292999	0.770147	0.938946	-5.65031
Ccdc50	0.0857035	6.6099	0.672363	0.502948	0.831953	-5.48657
Ccdc6	-0.165053	6.38027	-1.64945	0.102284	0.487679	-4.48732
Ccdc71l	-0.112222	6.54265	-0.891522	0.374851	0.759817	-5.33396
Ccdc85a	-0.0743543	6.66697	-0.793499	0.42942	0.789105	-5.40743
Ccdc85b	-0.10309	7.27532	-0.758882	0.449759	0.802006	-5.43137
Ccdc85c	-0.21093	6.38676	-2.09118	0.0391201	0.35875	-3.77529
Ccdc92	-0.0700345	6.4755	-0.86611	0.388562	0.764867	-5.35381
Cck	-0.454448	7.14685	-3.1112	0.00244612	0.177851	-1.57325
Ccl27a	-0.459766	6.95759	-3.8227	0.000232955	0.139862	0.366642
Ccm2l	-0.0150896	6.44831	-0.144525	0.885385	0.978122	-5.67942
Ccn1	0.32271	6.14874	1.3918	0.167161	0.584123	-4.82958
Ccn3	0.0219313	6.29735	0.213448	0.831425	0.963447	-5.66836
Ccnd1	-0.028213	6.38859	-0.325738	0.745323	0.933747	-5.64123
Ccni	-0.313288	7.42678	-2.69286	0.00834408	0.235331	-2.56527
Ccny	0.0120168	6.75339	0.100055	0.920507	0.984765	-5.6843
Ccnyl1	-0.0839166	6.36275	-0.721028	0.472623	0.818283	-5.45633
Ccp110	0.0291124	6.41651	0.289192	0.773051	0.940995	-5.6513
Ccpg1	-0.0142911	6.68346	-0.136429	0.891764	0.979498	-5.68044
Ccrl2	-0.0308037	6.31836	-0.193096	0.847287	0.966394	-5.67207
Ccser1	0.27791	6.26266	1.90043	0.0603394	0.410526	-4.10176
Ccser2	0.0961604	6.75738	0.800458	0.425398	0.787909	-5.40249
Cct2	0.22498	6.84673	1.48985	0.1395	0.544129	-4.70581
Cct3	-0.136791	6.59922	-1.63344	0.105612	0.493974	-4.51018
Cct4	0.0664757	6.83026	0.55129	0.5827	0.86661	-5.55273
Cct5	-0.146062	6.99191	-2.01117	0.0470761	0.378014	-3.91569
Cct6a	0.16386	6.38686	1.36105	0.176645	0.597622	-4.86673
Cct7	-0.289645	6.82679	-2.11499	0.0369879	0.353545	-3.73254
Cct8	0.0712615	6.91563	0.691715	0.490765	0.826774	-5.4748
Cd164	-0.0186938	5.99874	-0.0462308	0.963221	0.991575	-5.68783
Cd200	-0.0942975	6.79655	-0.693148	0.48987	0.826774	-5.47391
Cd2ap	-0.0624807	6.35852	-0.551634	0.582465	0.866426	-5.55256
Cd34	-0.0849121	7.29194	-1.00677	0.316544	0.721172	-5.23685
Cd53	-0.163528	6.61198	-1.65705	0.100735	0.485236	-4.47639
Cd63	-0.0796136	7.29894	-0.709642	0.479625	0.822366	-5.4636
Cd81	-0.125011	7.85944	-1.50009	0.136833	0.540749	-4.69243
Cd82	0.0867188	6.39097	0.665767	0.507137	0.832955	-5.49051
Cd9	0.25691	7.01828	2.20261	0.0299855	0.325956	-3.57152
Cd93	0.150634	6.57261	1.29052	0.199932	0.621542	-4.94894
Cd99	-0.159105	8.60674	-0.678151	0.499287	0.830259	-5.48309
Cdc123	0.120448	6.60575	1.22901	0.222035	0.637924	-5.0172
Cdc14b	-0.191341	6.22603	-1.80603	0.0740087	0.440472	-4.25272
Cdc27	-0.0373222	6.49527	-0.35422	0.723941	0.924924	-5.63256
Cdc34	0.0112323	6.30086	0.103515	0.917767	0.983965	-5.68398
Cdc37	-0.108058	6.80697	-0.958025	0.340427	0.735028	-5.27933
Cdc37l1	-0.108939	6.68436	-0.870204	0.386333	0.762988	-5.35065
Cdc42	-0.0425228	7.63849	-0.249856	0.803226	0.955039	-5.6608
Cdc42bpa	0.0693606	6.83475	0.474957	0.635883	0.890391	-5.58775
Cdc42bpb	-0.0159956	6.85019	-0.226772	0.821077	0.959696	-5.66573
Cdc42ep1	-0.131326	6.63899	-1.18749	0.23793	0.651272	-5.06146
Cdc42ep4	0.0519051	6.76778	0.554851	0.580271	0.865563	-5.55097
Cdc42se1	0.0222927	6.39717	0.171691	0.864037	0.973494	-5.67557
Cdc42se2	-0.335487	6.69568	-2.46268	0.0155497	0.276498	-3.05955
Cdc5l	0.0485637	6.58577	0.437998	0.662359	0.899677	-5.60285
Cdc73	0.13391	6.50074	1.10098	0.273626	0.683626	-5.14893
Cdip1	-0.232805	6.80126	-1.61782	0.108942	0.500763	-4.53228
Cdipt	-0.17048	6.75255	-1.65484	0.101183	0.485423	-4.47957
Cdk10	-0.226473	6.4772	-2.09127	0.0391118	0.35875	-3.77513
Cdk11b	-0.0181375	6.85141	-0.159745	0.873413	0.974273	-5.67734
Cdk13	-0.141892	6.6303	-1.2785	0.204117	0.626179	-4.96253
Cdk14	-0.256733	6.64719	-1.93798	0.055527	0.397499	-4.03975
Cdk16	-0.240294	7.33133	-3.00432	0.00338537	0.191165	-1.83781
Cdk17	0.0404859	6.87589	0.298752	0.765767	0.937972	-5.64878
Cdk19	-0.188958	6.77934	-1.65817	0.100506	0.485236	-4.47477
Cdk2ap1	-0.129223	6.73811	-1.0106	0.314716	0.720172	-5.23343
Cdk4	-0.0160692	6.68873	-0.139069	0.889684	0.979478	-5.68011
Cdk5	-0.208863	6.44017	-1.89143	0.0615446	0.410626	-4.11647
Cdk5r1	-0.0620452	6.68538	-0.516179	0.606901	0.878662	-5.56948
Cdk5r2	-0.117101	7.07747	-1.01657	0.311881	0.719651	-5.22806
Cdk9	-0.123816	6.92983	-1.35267	0.179299	0.602942	-4.87672
Cdkl5	-0.109675	6.62656	-0.878225	0.381987	0.761517	-5.34442
Cdkn1a	0.117723	6.39076	0.755137	0.451993	0.803417	-5.43389
Cdkn1b	0.134545	6.6944	0.916557	0.361643	0.750299	-5.31385
Cds1	-0.0672502	6.47092	-0.654029	0.514637	0.838068	-5.49743
Cds2	-0.199548	7.47283	-1.79049	0.076488	0.447335	-4.27689
Cdv3	0.0123221	6.42643	0.0905468	0.928039	0.986407	-5.68511
Celf1	-0.110851	6.5258	-1.30346	0.195495	0.617001	-4.93417
Celf2	-0.0967277	7.29663	-0.523708	0.601674	0.876131	-5.56598
Celf3	-0.318897	6.68389	-2.40765	0.0179422	0.279094	-3.17206
Celf4	-0.146364	5.81461	-0.248241	0.804472	0.955547	-5.66116
Celf5	-0.445928	6.8949	-2.42406	0.0171968	0.279094	-3.13875
Celsr2	-0.211359	6.73375	-1.89224	0.0614351	0.410626	-4.11515
Cend1	-0.283984	7.51905	-2.10549	0.037826	0.354754	-3.74965
Cenpv	0.0215356	6.43547	0.213092	0.831701	0.963447	-5.66843
Cep170b	-0.0661867	6.97701	-0.420514	0.675038	0.905426	-5.60957
Cep350	-0.0694238	6.16691	-0.458138	0.647876	0.89562	-5.59477
Cerk	-0.135515	6.39525	-1.31303	0.192264	0.6135	-4.92316
Cers2	-0.0863121	6.40693	-0.748168	0.456165	0.805821	-5.43856
Cers4	-0.245791	6.40818	-2.46913	0.0152886	0.275854	-3.04621
Cert1	-0.28455	7.00912	-1.8026	0.0745501	0.440472	-4.25807
Cetn2	0.150717	6.28872	0.994793	0.322307	0.721172	-5.24748
Cetn3	-0.279954	6.32884	-1.99956	0.0483386	0.381499	-3.93565
Cfap20	0.059542	6.39722	0.449607	0.653995	0.897358	-5.59824
Cfap36	0.0683467	6.78015	0.594054	0.553856	0.853617	-5.53084
Cfdp1	-0.0243086	6.81783	-0.385794	0.700492	0.914895	-5.6221
Cfh	-0.0826948	6.30399	-0.716948	0.475125	0.820158	-5.45895
Cfl1	-0.0835251	8.97101	-0.335938	0.737641	0.93107	-5.63821
Cfl2	-0.0675106	6.44206	-0.532406	0.59566	0.873294	-5.56187
Cggbp1	-0.0397556	6.4294	-0.475808	0.635279	0.890005	-5.58739
Cgnl1	-0.16965	6.79152	-1.50121	0.136543	0.539878	-4.69096
Chchd1	0.0183963	6.91059	0.287844	0.774079	0.941145	-5.65165
Chchd10	-0.0604572	7.63193	-0.372643	0.710226	0.918071	-5.62656
Chchd3	-0.15909	6.45397	-0.9736	0.332672	0.72772	-5.26598
Chchd6	-0.00281019	6.32303	-0.0204967	0.983689	0.995044	-5.6886
Chchd7	0.0774922	6.42326	0.698089	0.486788	0.825798	-5.47085
Chd3	0.00925088	7.18327	0.0627176	0.95012	0.988909	-5.68702
Chd4	-0.380671	7.00215	-2.83759	0.00553326	0.217021	-2.23542
Chd5	-0.478702	6.73016	-2.93276	0.00418982	0.209626	-2.01072
Chd9	0.047893	6.41636	0.364487	0.716286	0.921175	-5.62925
Cherp	-0.0830817	6.4333	-0.646741	0.519324	0.839944	-5.50166
Chga	-0.10847	6.53779	-1.0378	0.301938	0.710042	-5.20874
Chgb	-0.254485	7.33226	-1.28437	0.202064	0.624599	-4.95591
Chic2	0.0599896	10.4848	0.193801	0.846736	0.966336	-5.67195
Chl1	-0.190113	6.2099	-1.47645	0.143056	0.549485	-4.7232
Chmp1a	0.066956	6.50933	0.522828	0.602284	0.876202	-5.56639
Chmp1b	-0.0745786	6.25045	-0.491432	0.624229	0.886805	-5.58063
Chmp2b	-0.148314	6.39917	-1.62504	0.107392	0.497738	-4.52208
Chmp3	-0.0494303	6.72524	-0.73178	0.466063	0.811607	-5.44937
Chmp4b	0.088268	7.19222	0.244426	0.807416	0.956425	-5.662
Chmp5	0.0231701	6.386	0.218813	0.827254	0.961823	-5.66732
Chmp7	-0.104234	6.56688	-0.985464	0.326842	0.723348	-5.25567
Chp1	-0.125133	6.80893	-0.910902	0.3646	0.752951	-5.31844
Chpf2	-0.0426549	6.51193	-0.441373	0.659923	0.899139	-5.60152
Chpt1	-0.359669	5.88408	-0.61832	0.53781	0.849114	-5.51771
Chrac1	-0.0497991	6.33531	-0.572055	0.568605	0.858344	-5.5423
Chrm1	-0.182251	6.77587	-1.30647	0.194474	0.617001	-4.93071
Chst1	-0.301181	6.63216	-2.15506	0.0336268	0.346707	-3.65963
Chtf8	-0.041963	6.47271	-0.333927	0.739154	0.93107	-5.63881
Chtop	0.0325687	6.68603	0.325294	0.745658	0.933874	-5.64136
Chuk	0.00318975	6.43056	0.0293408	0.976653	0.993093	-5.6884
Churc1	-0.0103746	6.54235	-0.088636	0.929554	0.986426	-5.68526
Cic	0.150291	6.59885	1.00424	0.317756	0.721172	-5.23911
Cilk1	-0.0500408	6.60425	-0.47532	0.635625	0.890195	-5.5876
Cipc	-0.268387	6.48291	-2.38426	0.0190549	0.283567	-3.21922
Cirbp	0.117	6.66027	0.993581	0.322894	0.721172	-5.24855
Cisd1	-0.0978838	6.75874	-0.787063	0.43316	0.792862	-5.41196
Cisd2	0.0111873	5.88996	0.0194556	0.984518	0.995615	-5.68862
Cit	-0.152509	6.46171	-1.27138	0.206626	0.626348	-4.97052
Cited2	-0.0182822	6.32969	-0.140567	0.888503	0.979129	-5.67993
Ciz1	-0.0174626	6.40344	-0.193109	0.847277	0.966394	-5.67207
Ckap5	-0.196924	6.37373	-1.61374	0.109825	0.502158	-4.53802
Ckb	-0.112971	8.56639	-0.778587	0.438114	0.795783	-5.41787
Ckmt1	-0.167906	6.95246	-0.943843	0.34759	0.739825	-5.29131
Clasp1	0.00642931	6.6062	0.0419473	0.966627	0.991596	-5.688
Clasp2	-0.285607	7.05305	-2.79761	0.0062072	0.219543	-2.32797
Clcn3	-0.109484	6.26284	-0.901171	0.369725	0.756601	-5.32627
Clcn4	-0.138519	6.4449	-1.2337	0.220289	0.637362	-5.01211
Clcn6	-0.156741	6.43516	-1.0546	0.294222	0.69991	-5.19317
Cldn11	0.20036	6.31807	1.15704	0.250093	0.66024	-5.09298
Cldn5	-0.0478704	8.72693	-0.336229	0.737423	0.931024	-5.63812
Cldnd1	-0.0917226	6.46469	-0.995356	0.322035	0.721172	-5.24699
Clec16a	-0.17558	6.6024	-1.2845	0.202019	0.624599	-4.95576
Clec2d	-0.0159225	7.09414	-0.0832481	0.933825	0.987335	-5.68568
Clec2l	-0.387789	6.33506	-3.04956	0.00295309	0.184357	-1.72673
Clic1	0.0375839	6.67242	0.317023	0.751906	0.935389	-5.64374
Clic4	0.119978	7.21163	0.800852	0.425171	0.787909	-5.40221
Clint1	-0.10219	6.42093	-0.977637	0.33068	0.726009	-5.26249
Clip1	-0.171926	6.73286	-1.45953	0.147644	0.554998	-4.74494
Clip2	-0.152841	6.58865	-1.828	0.0706171	0.431209	-4.21823
Clip3	-0.207454	7.4576	-1.17269	0.243788	0.653787	-5.07688
Clk1	-0.00739917	6.9076	-0.071672	0.94301	0.988547	-5.68648
Clk4	-0.180532	6.55709	-1.76689	0.0803854	0.453329	-4.31322
Cln8	0.0529801	6.46692	0.323212	0.747229	0.934186	-5.64197
Clns1a	0.0919439	6.62518	0.69803	0.486825	0.825798	-5.47088
Clock	0.0803221	6.34865	0.693977	0.489352	0.826774	-5.4734
Clpp	-0.0624776	6.41986	-0.708499	0.480331	0.822366	-5.46432
Clptm1	-0.0704705	7.06617	-0.633265	0.528048	0.844522	-5.50936
Clptm1l	-0.213534	6.44005	-1.71447	0.0896286	0.469498	-4.39231
Clstn1	-0.500411	6.96752	-3.33588	0.00120518	0.173721	-0.9934
Clstn2	-0.0591214	6.32547	-0.508677	0.612132	0.880842	-5.57292
Clstn3	-0.290253	7.11038	-2.6874	0.00847192	0.235331	-2.57743
Clta	-0.132811	7.49714	-1.65738	0.100667	0.485236	-4.47591
Cltb	-0.0694733	7.13458	-0.622385	0.535146	0.848091	-5.51545
Cltc	0.0526953	7.50785	0.377258	0.706804	0.917599	-5.62501
Clu	0.247828	9.24909	1.21473	0.227412	0.64176	-5.03259
Cluh	-0.330664	6.53481	-2.55908	0.0120372	0.261608	-2.85716
Cmas	-0.174244	6.32403	-1.36178	0.176416	0.597366	-4.86586
Cmip	-0.191218	6.82827	-1.31971	0.19003	0.612275	-4.91542
Cmpk1	-0.0385743	6.55452	-0.245122	0.806879	0.956425	-5.66185
Cmtm4	0.0360652	6.5986	0.311857	0.755817	0.936278	-5.6452
Cmtm5	-0.0722834	6.38148	-0.631285	0.529336	0.844708	-5.51047
Cmtm6	-0.0536842	6.25886	-0.364024	0.716631	0.921467	-5.62941
Cnbp	0.0373349	7.66808	0.268082	0.789205	0.947944	-5.65657
Cnih2	0.0182032	7.17285	0.11996	0.904763	0.981986	-5.68233
Cnih3	-0.0011633	6.42812	-0.00867791	0.993094	0.997255	-5.68875
Cnih4	0.12652	6.38712	1.06158	0.291056	0.698325	-5.18663
Cnksr2	-0.206518	6.89823	-2.14569	0.0343882	0.34955	-3.67679
Cnn3	0.350061	6.5032	2.68607	0.00850343	0.235331	-2.5804
Cnnm1	-0.0357569	5.79801	-0.0931491	0.925977	0.986251	-5.6849
Cnot6l	-0.0705674	6.80872	-0.830209	0.408455	0.777583	-5.3809
Cnp	-0.103542	6.79532	-0.747364	0.456648	0.805985	-5.4391
Cnpy2	0.187589	6.52285	1.45299	0.149447	0.556239	-4.75328
Cnr1	-0.378928	6.25154	-2.83344	0.00559986	0.217051	-2.24507
Cntfr	-0.125044	6.29445	-1.03623	0.302667	0.710308	-5.21018
Cntn1	-0.246153	7.42498	-2.58885	0.0111069	0.255521	-2.7933
Cntnap1	-0.319261	7.01595	-2.83057	0.00564656	0.217051	-2.25176
Cntnap5c	0.112534	6.29108	0.847328	0.398894	0.770063	-5.36813
Coa5	0.0575076	6.10457	0.208367	0.835379	0.964311	-5.66932
Cobll1	0.0784834	6.63277	0.901446	0.369579	0.756509	-5.32605
Cog5	-0.0109255	6.5455	-0.104288	0.917156	0.983965	-5.68391
Col4a1	-0.142951	6.91451	-1.39392	0.166519	0.583942	-4.82698
Col4a2	-0.0366746	6.70683	-0.288226	0.773787	0.941145	-5.65155
Commd4	-0.0729835	6.30064	-0.677504	0.499695	0.830259	-5.48348
Comt	0.118049	6.88334	0.849659	0.397603	0.769474	-5.36637
Cop1	-0.0332504	6.54339	-0.267466	0.789677	0.94809	-5.65672
Copa	0.109636	6.77041	1.02309	0.308804	0.716048	-5.22217
Copb1	-0.157146	6.68036	-1.61628	0.109276	0.501169	-4.53445
Copb2	0.0130431	6.44343	0.093212	0.925927	0.986251	-5.68489
Cope	0.122111	6.48226	0.825539	0.411087	0.779338	-5.38434
Copg1	-0.17763	6.85045	-1.70103	0.0921337	0.473718	-4.41222
Copg2	-0.0668857	6.48606	-0.677843	0.499481	0.830259	-5.48327
Cops2	-0.00874126	6.37982	-0.0763223	0.93932	0.987698	-5.68617
Cops3	-0.131306	6.49132	-1.15855	0.249478	0.659837	-5.09143
Cops5	0.0341653	6.55119	0.287242	0.774538	0.941191	-5.6518
Cops7a	0.0174027	6.28821	0.0497052	0.960459	0.990599	-5.68768
Cops8	-0.14308	6.32161	-1.24315	0.216803	0.635901	-5.00179
Cops9	0.0715629	6.98315	0.848991	0.397972	0.769617	-5.36687
Coq2	-0.0724496	6.48211	-0.619666	0.536928	0.848723	-5.51696
Coq9	-0.202892	6.32939	-1.47666	0.142999	0.549485	-4.72293
Coro1a	-0.000540523	6.68224	-0.00440599	0.996494	0.997982	-5.68878
Coro1b	-0.178174	6.81081	-1.39316	0.16675	0.583942	-4.82792
Coro1c	-0.161122	6.36216	-1.0254	0.30772	0.715234	-5.22007
Coro2b	-0.311296	6.85657	-2.49435	0.014306	0.273914	-2.99381
Cotl1	-0.458466	6.05104	-1.29178	0.199497	0.621092	-4.94751
Cox14	-0.186206	6.5251	-1.52621	0.130205	0.533186	-4.65789
Cox17	-0.0949552	7.12519	-0.87787	0.382179	0.761517	-5.3447
Cox20	0.0444811	6.4052	0.384712	0.701291	0.91523	-5.62247
Cox4i1	-0.0823431	8.77966	-0.561073	0.576039	0.86364	-5.54786
Cox5a	-0.175505	7.40619	-0.919801	0.359954	0.748484	-5.3112
Cox5b	-0.401999	8.03169	-2.15214	0.0338628	0.348031	-3.66499
Cox6a1	-0.399122	8.71629	-1.71546	0.0894469	0.469498	-4.39084
Cox6b1	0.00694011	6.944	0.0607746	0.951663	0.988909	-5.68713
Cox6c	0.208567	7.92195	1.12184	0.264696	0.675494	-5.12842
Cox7a2	-0.183592	8.00521	-2.20523	0.029795	0.324993	-3.56661
Cox7a2l	-0.032076	7.34027	-0.20036	0.841617	0.965383	-5.67079
Cox7b	-0.249319	7.49823	-1.57438	0.118648	0.518215	-4.5927
Cox7c	-0.208829	7.11577	-1.8277	0.0706619	0.431209	-4.2187
Cox8a	-0.198953	8.614	-0.862324	0.390632	0.765858	-5.35672
Cp	0.0403109	6.50204	0.373574	0.709535	0.918071	-5.62625
Cpd	-0.068602	6.77608	-0.702656	0.483949	0.825082	-5.46799
Cpe	-0.466166	9.96526	-2.23667	0.0275932	0.314363	-3.50734
Cpeb2	-0.318495	6.63616	-3.52374	0.000650352	0.161538	-0.484838
Cpeb3	-0.0927416	6.57331	-1.09583	0.275862	0.685482	-5.15393
Cpeb4	-0.267204	7.09323	-2.48799	0.0145481	0.273914	-3.00705
Cplx1	-0.342814	8.22064	-2.27875	0.0248702	0.304775	-3.42687
Cplx2	-0.260746	7.79014	-1.63258	0.105793	0.493974	-4.5114
Cpne5	-0.181673	6.16539	-1.50419	0.135774	0.53933	-4.68704
Cpsf6	-0.0216112	6.65686	-0.242407	0.808976	0.957008	-5.66244
Cpsf7	-0.157912	6.22284	-1.16904	0.245245	0.654853	-5.08064
Cpt1a	-0.0194206	6.67021	-0.167909	0.867003	0.973494	-5.67615
Cpt2	0.0055967	6.30964	0.0456168	0.963709	0.991575	-5.68785
Cr1l	-0.14125	6.4816	-1.50875	0.134606	0.538744	-4.68103
Cracdl	-0.265474	6.50421	-1.84798	0.0676453	0.424169	-4.18651
Creb1	-0.0608012	6.37978	-0.449615	0.653989	0.897358	-5.59823
Crebbp	-0.319252	6.58268	-2.038	0.0442662	0.370038	-3.86916
Crebrf	-0.0696552	6.63422	-0.483824	0.629599	0.88844	-5.58395
Creld1	-0.0224983	6.45869	-0.147156	0.883314	0.977398	-5.67908
Crim1	-0.0515283	6.3324	-0.495276	0.621523	0.885438	-5.57894
Crip1	-0.00717455	6.66468	-0.0441829	0.964849	0.991575	-5.68791
Crip2	-0.313835	7.0173	-1.99046	0.0493486	0.384014	-3.95123
Crip3	-0.0466174	6.5492	-0.395794	0.693125	0.912473	-5.6186
Cript	0.160531	6.43549	1.35805	0.177592	0.59901	-4.87031
Crk	0.0966141	6.80231	0.907897	0.366178	0.755091	-5.32087
Crkl	0.000622157	6.52825	0.00656299	0.994777	0.997636	-5.68877
Crmp1	-0.135549	6.68026	-1.0354	0.303053	0.710308	-5.21095
Crot	-0.05702	6.48452	-0.644965	0.520469	0.840237	-5.50268
Crtap	0.060925	6.27402	0.440075	0.66086	0.899139	-5.60203
Crtc1	-0.118578	6.48388	-1.26735	0.208059	0.628202	-4.97503
Cryab	0.00192616	7.14389	0.016211	0.987099	0.996577	-5.68867
Crym	-0.0661517	6.34916	-0.482041	0.63086	0.88844	-5.58472
Cryzl1	-0.0804521	6.49884	-0.697908	0.486901	0.825798	-5.47096
Cs	-0.239757	7.05037	-1.69069	0.0941009	0.47692	-4.42746
Csdc2	-0.0241386	6.65985	-0.21533	0.829961	0.96328	-5.668
Csde1	0.0129114	7.40697	0.07885	0.937314	0.987698	-5.686
Csf1r	-0.245176	6.87692	-1.90713	0.059456	0.409219	-4.09078
Csnk1a1	-0.0876955	7.37029	-0.601611	0.548834	0.850981	-5.52681
Csnk1d	-0.205377	6.60945	-2.64749	0.00946187	0.237883	-2.66568
Csnk1e	-0.250524	6.77252	-2.04969	0.0430874	0.368343	-3.84871
Csnk1g2	0.0202511	7.02321	0.138028	0.890503	0.979478	-5.68024
Csnk2a1	-0.0364301	6.83675	-0.231802	0.817179	0.959298	-5.6647
Csnk2a2	0.202257	6.4432	1.8927	0.0613725	0.410626	-4.11439
Csnk2b	-0.228259	6.6722	-2.34239	0.0212001	0.292861	-3.30261
Cspg4	-0.0143834	6.54034	-0.130962	0.896076	0.980737	-5.6811
Cspg5	-0.219111	7.94362	-1.7602	0.0815194	0.456153	-4.32344
Csprs	0.00179623	6.64747	0.0126772	0.989911	0.996963	-5.68872
Csrp1	-0.0895623	7.74418	-0.927783	0.355818	0.74695	-5.30465
Cst3	0.443534	9.78855	1.13265	0.260146	0.670111	-5.11764
Cstb	0.164382	6.54798	1.53403	0.128272	0.531966	-4.64744
Cstf2	-0.043438	6.47095	-0.446869	0.655964	0.897358	-5.59934
Cstf2t	0.156147	6.47737	1.11721	0.266657	0.677492	-5.133
Cstf3	-0.156015	6.21894	-1.17586	0.242521	0.653787	-5.07358
Ctbp1	-0.241852	7.01219	-1.4566	0.148451	0.555858	-4.74869
Ctcf	-0.0947653	6.40199	-0.690187	0.491721	0.826774	-5.47574
Ctdnep1	0.00030087	6.73846	0.00360134	0.997134	0.998388	-5.68878
Ctdsp1	-0.14293	6.68844	-1.32153	0.189426	0.612265	-4.91331
Ctdsp2	-0.188804	6.95163	-1.53218	0.128726	0.532719	-4.64991
Ctdspl	-0.302454	6.3674	-2.28418	0.0245361	0.303356	-3.41637
Cthrc1	-0.186201	6.42205	-1.88239	0.0627735	0.412632	-4.13116
Ctla2a	-0.0126731	6.44727	-0.051008	0.959424	0.989992	-5.68762
Ctnna1	0.172647	6.89866	1.29865	0.197138	0.618184	-4.93968
Ctnna2	-0.0395646	6.51975	-0.305232	0.760842	0.936621	-5.64703
Ctnnb1	-0.0499553	8.20876	-0.733615	0.464949	0.810889	-5.44817
Ctnnbip1	0.24416	6.34446	1.90275	0.060032	0.40993	-4.09796
Ctnnd1	-0.153896	6.43243	-1.18679	0.238202	0.651272	-5.06219
Ctnnd2	-0.307992	7.00178	-1.95835	0.0530552	0.393254	-4.00565
Ctsa	0.0851143	6.65565	0.617219	0.538534	0.849506	-5.51831
Ctsb	-0.0218368	7.06756	-0.149724	0.881292	0.97678	-5.67874
Ctsd	-0.222431	7.99257	-0.843982	0.400752	0.771677	-5.37064
Ctsl	-0.179083	7.08234	-1.1748	0.242945	0.653787	-5.07469
Ctso	0.166468	6.37166	1.23501	0.219803	0.637362	-5.01068
Ctss	-0.00964364	7.42668	-0.0607459	0.951686	0.988909	-5.68713
Ctsz	-0.0120691	6.78627	-0.113027	0.910242	0.98257	-5.68306
Cttn	0.0500481	6.72963	0.422465	0.673619	0.905388	-5.60883
Ctxn1	-0.151984	7.41232	-1.24938	0.214527	0.633036	-4.99495
Cuedc1	-0.0224558	6.50687	-0.185152	0.853496	0.968886	-5.67342
Cuedc2	-0.229303	7.01034	-2.03489	0.0445847	0.37059	-3.87459
Cul1	-0.172456	6.68081	-2.37486	0.019519	0.285292	-3.23805
Cul2	0.0111494	6.4253	0.0851026	0.932355	0.9868	-5.68554
Cul3	-0.0162571	7.07822	-0.18812	0.851175	0.96796	-5.67292
Cul5	-0.105786	6.54506	-1.01086	0.314591	0.720172	-5.23319
Cuta	-0.0881643	6.45254	-0.792892	0.429772	0.789105	-5.40786
Cux1	0.101974	6.50369	1.07099	0.286827	0.695027	-5.17775
Cwc15	-0.189431	6.70106	-1.56381	0.121112	0.52139	-4.60717
Cwc22	0.0709776	6.42696	0.490489	0.624893	0.886941	-5.58105
Cwc27	0.10796	6.44794	1.25924	0.210959	0.631288	-4.98405
Cx3cl1	-0.287024	7.58917	-2.18378	0.0313846	0.33464	-3.60663
Cx3cr1	-0.141409	6.68948	-1.25902	0.211037	0.631288	-4.98429
Cxcl12	-0.182259	8.16598	-1.37629	0.171893	0.592001	-4.84841
Cxcl14	0.0951288	7.11336	0.712819	0.477666	0.821366	-5.46158
Cyb5a	0.017942	6.60981	0.106115	0.91571	0.98389	-5.68374
Cyb5b	0.280024	6.74476	2.04023	0.04404	0.370038	-3.86528
Cyb5d1	-0.0548184	6.51971	-0.742914	0.459326	0.806921	-5.44205
Cyb5r3	0.0899545	6.69673	0.856152	0.394019	0.76787	-5.36144
Cyba	0.0192235	6.3948	0.168362	0.866648	0.973494	-5.67608
Cybc1	0.00531684	6.38521	0.0382097	0.969599	0.991596	-5.68813
Cyc1	-0.221063	6.78862	-1.65879	0.100382	0.485236	-4.47388
Cycs	-0.134213	7.27665	-0.811258	0.419199	0.78548	-5.39474
Cyfip1	-0.0419323	6.53674	-0.441898	0.659544	0.899139	-5.60131
Cyfip2	-0.0953244	8.05511	-0.47375	0.636741	0.89043	-5.58826
Cygb	-0.185848	6.20871	-1.19964	0.233193	0.645874	-5.04865
Cyld	0.0881057	6.50536	0.716919	0.475143	0.820158	-5.45897
Cyp2d12	-0.403124	8.47581	-2.42623	0.0171001	0.279094	-3.13432
Cyp2d22	0.086342	6.52677	1.14229	0.256141	0.666172	-5.10796
Cyp2j9	-0.0124938	6.46045	-0.123759	0.901762	0.981986	-5.68192
Cyp46a1	-0.0278093	6.41621	-0.168268	0.866722	0.973494	-5.67609
Cyria	-0.100219	6.67596	-0.781683	0.436301	0.794807	-5.41572
Cyrib	-0.266758	6.85832	-2.06628	0.041462	0.364306	-3.81952
Cys1	0.0798896	6.28044	0.609453	0.543646	0.850345	-5.52257
Cystm1	-0.160117	6.59458	-1.30353	0.195474	0.617001	-4.93409
Cyth2	-0.0977432	6.85102	-1.21399	0.227693	0.641801	-5.03338
Cyyr1	-0.0697896	6.72684	-0.596621	0.552147	0.852409	-5.52948
D430041D05Rik	-0.246783	6.36393	-2.33284	0.0217182	0.296347	-3.32144
D5Ertd579e	-0.161749	6.45555	-1.68635	0.0949359	0.478326	-4.43382
D830031N03Rik	-0.153569	6.80557	-1.17671	0.242184	0.653787	-5.0727
D8Ertd738e	-0.179652	6.66656	-1.68533	0.0951319	0.478374	-4.43531
Daam2	-0.068193	6.54444	-0.533403	0.594972	0.873211	-5.5614
Dab1	-0.248737	6.51604	-1.73	0.0868035	0.468535	-4.36911
Dab2	0.0751221	6.50642	0.558782	0.577596	0.864779	-5.54901
Dab2ip	-0.264046	6.76269	-2.01572	0.0465898	0.376432	-3.90785
Dact3	-0.0538436	6.72012	-0.458706	0.647469	0.895587	-5.59454
Dagla	-0.0715427	6.36145	-0.553721	0.581041	0.865563	-5.55153
Daglb	-0.309845	6.37054	-2.56824	0.0117438	0.260399	-2.83758
Dao	-0.0160005	6.43103	-0.112464	0.910687	0.98257	-5.68312
Dap3	0.0173677	6.41419	0.133751	0.893876	0.979991	-5.68077
Dapk1	-0.1566	6.25454	-1.29246	0.199261	0.620764	-4.94673
Dars	0.0132461	6.31903	0.0937281	0.925518	0.986166	-5.68485
Dazap1	-0.172166	6.43263	-1.6239	0.107636	0.497984	-4.5237
Dazap2	0.189066	7.04457	1.46599	0.145878	0.554458	-4.73667
Dbi	0.197326	7.65767	1.0422	0.299906	0.70825	-5.20469
Dbn1	-0.130463	6.26433	-0.786047	0.433752	0.793027	-5.41267
Dbndd2	0.0765246	7.08304	0.630048	0.530141	0.845306	-5.51117
Dbp	0.0588249	6.71089	0.399533	0.690377	0.91205	-5.61727
Dcaf11	-0.126537	6.31954	-0.946749	0.346114	0.73897	-5.28887
Dcaf15	-0.00335808	6.61449	-0.0369813	0.970576	0.991596	-5.68817
Dcaf6	-0.0131878	6.05775	-0.0355647	0.971702	0.991871	-5.68822
Dcaf7	-0.0893128	6.65161	-1.09092	0.278005	0.68725	-5.15868
Dcaf8	-0.219759	6.77636	-1.3628	0.176093	0.59653	-4.86463
Dclk1	-0.274111	7.94006	-1.56453	0.120942	0.52139	-4.60618
Dcp2	0.101695	6.47041	1.04811	0.297188	0.704998	-5.19922
Dctn1	0.00571077	6.66914	0.0601988	0.952121	0.988909	-5.68716
Dctn2	-0.117674	7.18558	-1.33921	0.183626	0.607988	-4.89264
Dctn3	0.0246937	7.06364	0.322037	0.748116	0.934495	-5.64231
Dctn4	0.0371588	6.74969	0.294348	0.769119	0.938946	-5.64995
Dctn5	0.00064731	6.80052	0.00636525	0.994934	0.997636	-5.68877
Dctn6	0.00120987	6.32338	0.0115976	0.99077	0.997215	-5.68873
Dcun1d1	-0.218046	6.54801	-2.06009	0.0420623	0.366279	-3.83044
Dcun1d2	-0.064876	6.45656	-0.58122	0.562437	0.855382	-5.53758
Dcun1d3	-0.0477456	6.43394	-0.390667	0.696899	0.91317	-5.6204
Dcun1d4	0.14552	6.75524	1.06145	0.291113	0.698325	-5.18675
Ddah1	-0.0531254	6.46908	-0.476454	0.63482	0.889546	-5.58712
Ddb1	-0.0909943	6.99783	-1.2731	0.206019	0.626348	-4.9686
Ddhd1	-0.095476	6.74504	-0.90491	0.36775	0.755817	-5.32327
Ddit4	-0.0427548	6.52424	-0.344362	0.731318	0.928521	-5.63564
Ddn	0.0375945	7.81478	0.16804	0.866901	0.973494	-5.67613
Ddost	0.0996802	6.66094	0.899659	0.370525	0.757144	-5.32748
Ddrgk1	0.0632203	6.74516	0.632417	0.528599	0.844522	-5.50983
Ddx1	0.00672878	6.80697	0.0906439	0.927962	0.986407	-5.6851
Ddx10	0.670779	5.58093	1.23436	0.220043	0.637362	-5.01139
Ddx17	-0.403619	7.286	-2.21072	0.0294	0.324106	-3.55632
Ddx24	0.144564	6.91337	0.99586	0.32179	0.721172	-5.24654
Ddx39b	-0.148177	7.07967	-1.9482	0.0542753	0.39698	-4.02269
Ddx3x	0.0376899	6.91418	0.351744	0.725791	0.925621	-5.63334
Ddx3y	-0.110116	5.96769	-0.610522	0.542941	0.850345	-5.52199
Ddx5	-0.0531669	8.3492	-0.670941	0.503849	0.831981	-5.48743
Ddx50	-0.0126163	6.2198	-0.0904631	0.928105	0.986407	-5.68512
Ddx6	0.0251863	7.27703	0.236397	0.813622	0.957839	-5.66373
Deaf1	-0.228642	6.30515	-1.503	0.136081	0.539427	-4.68861
Degs1	-0.187589	6.5019	-1.25183	0.213636	0.632439	-4.99225
Degs2	0.164878	6.50778	1.47849	0.142509	0.549058	-4.72056
Dek	-0.0947402	6.72604	-0.646447	0.519513	0.839944	-5.50183
Denn2b	-0.0574826	6.24562	-0.453295	0.651347	0.897358	-5.59675
Dennd1a	-0.0251994	6.39656	-0.163628	0.870364	0.973677	-5.67678
Dennd1b	0.0277527	6.22762	0.17759	0.859415	0.971431	-5.67465
Dennd3	-0.0219863	6.30959	-0.219918	0.826396	0.961394	-5.6671
Dennd4a	-0.0241159	6.75906	-0.289356	0.772925	0.940989	-5.65126
Dennd5a	-0.000508621	7.34786	-0.00491047	0.996092	0.997982	-5.68878
Dennd5b	-0.166478	6.28814	-1.26477	0.208976	0.628796	-4.9779
Denr	0.0031644	6.53839	0.0256973	0.979551	0.9942	-5.68849
Depp1	0.482245	6.1159	2.02031	0.0461025	0.374216	-3.8999
Derl1	-0.478221	6.25619	-2.91757	0.00438194	0.212683	-2.04701
Desi1	-0.0685319	6.54109	-0.443817	0.658162	0.898538	-5.60055
Dgcr2	-0.218007	6.68389	-2.50354	0.0139621	0.273914	-2.97458
Dgka	0.0545005	6.5303	0.548507	0.584601	0.867835	-5.5541
Dgkb	-0.215727	6.42839	-1.52864	0.129602	0.533186	-4.65465
Dgkd	-0.155629	6.42624	-1.4413	0.152713	0.561697	-4.76809
Dgkg	-0.170783	6.27681	-1.51758	0.132367	0.537246	-4.66937
Dgki	-0.126561	6.67495	-1.0825	0.281706	0.689956	-5.16677
Dgkz	-0.409305	6.99951	-2.76143	0.00688111	0.224778	-2.4108
Dhcr24	-0.18852	6.51285	-1.41421	0.160495	0.57195	-4.802
Dhcr7	0.177335	6.44752	1.50299	0.136083	0.539427	-4.68862
Dhodh	0.157222	6.32919	1.11748	0.266542	0.67742	-5.13273
Dhrs7	-0.189681	6.22355	-1.39941	0.164872	0.580942	-4.82025
Dhrs7b	-0.0872493	6.40761	-0.770084	0.443117	0.800216	-5.42374
Dhx15	-0.0140544	6.54027	-0.221918	0.824843	0.960737	-5.66671
Dhx30	-0.00806502	6.64817	-0.108472	0.913845	0.983379	-5.68351
Dhx36	-0.141863	6.38571	-1.17716	0.242008	0.653787	-5.07224
Dhx9	-0.176956	6.86233	-1.76704	0.08036	0.453329	-4.31299
Dido1	-0.261294	6.61607	-2.37568	0.0194781	0.285228	-3.23641
Dio2	0.0187691	6.48099	0.167827	0.867068	0.973494	-5.67616
Dip2a	-0.0880484	6.34005	-0.727721	0.468534	0.814274	-5.45201
Dip2b	-0.118818	6.57374	-0.994916	0.322247	0.721172	-5.24737
Dip2c	-0.127655	6.5192	-1.00496	0.31741	0.721172	-5.23846
Diras2	-0.423003	6.78347	-2.42133	0.0173189	0.279094	-3.14431
Dis3l2	0.144285	6.37562	1.02415	0.308308	0.715746	-5.22121
Disp2	-0.269346	6.82717	-1.77161	0.0795922	0.453067	-4.30598
Dkk3	-0.306503	7.09955	-2.4899	0.0144752	0.273914	-3.00309
Dlat	0.0541842	6.51836	0.472263	0.637798	0.89043	-5.58889
Dld	-0.0349616	6.89115	-0.318861	0.750516	0.934643	-5.64322
Dlg1	-0.126581	7.07717	-0.901802	0.369391	0.756509	-5.32577
Dlg2	-0.210611	6.77016	-1.5017	0.136415	0.539804	-4.69031
Dlg3	-0.133213	6.58405	-0.892197	0.37449	0.759817	-5.33342
Dlg4	-0.197609	8.10782	-1.41681	0.159735	0.571397	-4.79877
Dlgap1	-0.276754	7.46211	-2.75245	0.00705828	0.224857	-2.43121
Dlgap2	-0.188165	6.41532	-1.83507	0.0695525	0.427982	-4.20703
Dlgap3	-0.0486208	6.92041	-0.319873	0.749751	0.934495	-5.64293
Dlgap4	-0.305143	6.85614	-2.2121	0.0293018	0.32348	-3.55374
Dll4	-0.12914	6.49154	-1.24527	0.216027	0.634803	-4.99947
Dlst	0.0198079	6.55868	0.151447	0.879937	0.976421	-5.6785
Dlx1	0.000911112	6.2512	0.00826624	0.993422	0.997255	-5.68876
Dmd	-0.189115	6.31601	-1.30512	0.194934	0.617001	-4.93227
Dmtf1	-0.0534199	6.49937	-0.50213	0.616711	0.882372	-5.57588
Dmtn	-0.1695	6.96027	-1.0022	0.318738	0.721172	-5.24093
Dmwd	-0.00105814	6.2827	-0.00831493	0.993383	0.997255	-5.68876
Dmxl2	-0.220013	6.74123	-2.08975	0.0392507	0.35875	-3.77783
Dnaaf6b	0.0449076	7.03814	0.479889	0.632385	0.88844	-5.58565
Dnah8	-0.0468207	6.59909	-0.429997	0.668149	0.902546	-5.60596
Dnaja1	-0.00757627	7.45499	-0.0650813	0.948243	0.988899	-5.68689
Dnaja2	-0.10602	6.92612	-0.679995	0.498124	0.829877	-5.48197
Dnaja3	-0.0588061	6.51115	-0.492987	0.623134	0.886631	-5.57995
Dnaja4	0.0940395	6.49526	0.823445	0.412271	0.780532	-5.38588
Dnajb1	-0.291756	6.0577	-1.11819	0.26624	0.677227	-5.13203
Dnajb12	0.093037	6.42939	0.904159	0.368147	0.755955	-5.32388
Dnajb14	0.0279134	6.29291	0.20563	0.83751	0.964694	-5.66983
Dnajb2	-0.18877	6.31634	-1.54861	0.124725	0.527347	-4.62781
Dnajb6	-0.0664172	7.07137	-0.451416	0.652695	0.897358	-5.59751
Dnajb9	-0.138478	6.42815	-1.14931	0.253247	0.663174	-5.10085
Dnajc1	-0.0812017	6.53802	-0.929428	0.354969	0.746574	-5.3033
Dnajc10	-0.19722	6.60618	-1.73489	0.0859305	0.467402	-4.36177
Dnajc27	0.0477156	6.37132	0.395626	0.693248	0.912473	-5.61866
Dnajc5	-0.150999	6.90967	-1.23675	0.21916	0.637312	-5.00879
Dnajc6	-0.309102	6.54092	-2.23636	0.0276141	0.314363	-3.50793
Dnajc7	-0.236915	6.58946	-2.68627	0.00849869	0.235331	-2.57995
Dnajc8	-0.196714	6.64137	-2.01681	0.0464729	0.375877	-3.90595
Dner	-0.463307	6.49423	-4.0232	0.000113611	0.122163	0.965022
Dnm1	-0.737262	7.14295	-3.85312	0.000209224	0.139862	0.456046
Dnm1l	-0.311606	6.34031	-1.71978	0.0886548	0.469498	-4.3844
Dnm2	-0.163277	7.04393	-1.65946	0.100246	0.485236	-4.47291
Dock1	0.00773142	6.59798	0.0662694	0.947299	0.988649	-5.68682
Dock3	-0.148349	6.63396	-0.925084	0.357213	0.747239	-5.30687
Dock4	-0.183952	6.36784	-1.71925	0.0887515	0.469498	-4.38519
Dock6	0.00792554	6.64016	0.0543633	0.956757	0.98968	-5.68746
Dock9	-0.178425	6.63409	-1.03123	0.304993	0.712502	-5.21476
Dok6	0.0864878	6.45055	0.662106	0.50947	0.835302	-5.49268
Dpp6	-0.474379	5.6864	-1.23909	0.218296	0.636659	-5.00623
Dpp8	-0.0099385	6.93984	-0.0847013	0.932673	0.9868	-5.68557
Dpy19l1	-0.0583948	6.29282	-0.465572	0.642564	0.891905	-5.5917
Dpysl2	-0.268637	8.18101	-1.57081	0.119476	0.51835	-4.5976
Drap1	-0.204526	7.19134	-1.84321	0.0683446	0.425639	-4.19411
Drosha	-0.281642	6.20348	-2.25676	0.0262623	0.314363	-3.46909
Dstn	-0.0195142	6.89582	-0.222545	0.824356	0.960696	-5.66658
Dtna	-0.133924	6.54224	-1.18509	0.238872	0.651272	-5.06397
Dtx3	-0.309287	7.00678	-2.06125	0.0419492	0.366234	-3.82839
Dusp1	-0.057087	6.7806	-0.27204	0.786168	0.946461	-5.65561
Dusp3	0.0109372	6.9922	0.0771529	0.938661	0.987698	-5.68612
Dusp7	0.0459918	6.41546	0.342771	0.732511	0.928879	-5.63613
Dvl1	-0.0318788	6.30547	-0.237034	0.813129	0.957669	-5.6636
Dync1h1	-0.239111	6.59811	-2.41704	0.0175121	0.279094	-3.15302
Dync1i1	-0.209864	6.33989	-1.55234	0.12383	0.526172	-4.62276
Dync1i2	-0.0705685	6.6869	-0.485661	0.6283	0.888022	-5.58315
Dync1li1	-0.300655	6.21579	-2.49116	0.0144271	0.273914	-3.00046
Dync1li2	-0.252841	6.23359	-2.01206	0.0469813	0.37764	-3.91416
Dynll1	-0.121612	8.18726	-0.901859	0.369361	0.756509	-5.32572
Dynll2	0.0399152	7.98789	0.162986	0.870867	0.973677	-5.67688
Dynlrb1	-0.293286	6.97417	-2.16152	0.0331108	0.345495	-3.64777
Dyrk1a	-0.164165	6.57391	-1.53088	0.129046	0.53312	-4.65164
Dzank1	-0.218403	6.43931	-1.40469	0.163302	0.578329	-4.81377
Dzip1	-0.141078	6.22426	-1.18844	0.237556	0.651272	-5.06046
Ebf1	-0.0019015	6.41366	-0.0147239	0.988283	0.99684	-5.68869
Ece1	-0.0156719	6.51263	-0.149009	0.881855	0.976965	-5.67883
Ech1	0.0615569	6.69014	0.538075	0.591755	0.871829	-5.55916
Ecpas	-0.284544	6.45838	-2.34678	0.0209654	0.290649	-3.29392
Edf1	-0.121331	6.68889	-0.89306	0.37403	0.759817	-5.33274
Eef1a2	-0.25553	7.95838	-1.59385	0.114216	0.50882	-4.56581
Eef1b2	0.258457	6.53163	0.860046	0.39188	0.767534	-5.35847
Eef1g	-0.190382	7.53165	-1.51393	0.133288	0.537906	-4.67419
Eef2	0.215757	9.27531	1.18409	0.239266	0.651596	-5.06502
Efhd2	-0.153313	7.37855	-1.20646	0.230568	0.64398	-5.04142
Efnb3	-0.274615	6.19254	-1.70839	0.0907545	0.471274	-4.40133
Efr3a	-0.119376	6.37907	-0.856821	0.393651	0.767855	-5.36093
Eftud2	-0.170748	6.165	-1.25202	0.213565	0.632439	-4.99204
Egfl7	-0.156011	7.22416	-0.981941	0.328567	0.724047	-5.25875
Egln1	-0.156549	6.42758	-1.14801	0.253783	0.663174	-5.10217
Egln2	0.0925826	7.48052	0.55458	0.580456	0.865563	-5.5511
Egr1	0.219795	6.95942	0.89237	0.374399	0.759817	-5.33329
Egr3	-0.115695	6.17334	-0.673616	0.502154	0.831702	-5.48582
Ehd2	0.0786238	6.25883	0.495257	0.621537	0.885438	-5.57894
Ehmt2	-0.0642238	6.71411	-0.665084	0.507572	0.833319	-5.49092
Ei24	-0.0936937	6.29496	-0.695831	0.488195	0.826723	-5.47225
Eid1	-0.0791146	6.96331	-0.552262	0.582036	0.866119	-5.55225
Eid2	-0.122915	6.44988	-1.32458	0.188416	0.612201	-4.90976
Eif1	-0.119635	8.54612	-0.723524	0.471096	0.816908	-5.45473
Eif1b	-0.225869	6.83376	-1.7152	0.0894943	0.469498	-4.39122
Eif2b5	-0.0304933	6.2149	-0.231958	0.817058	0.959298	-5.66467
Eif2s3x	-0.0866926	6.461	-0.681063	0.497451	0.829877	-5.48132
Eif3a	-0.0866535	6.85616	-0.660992	0.510181	0.835341	-5.49334
Eif3b	-0.220245	6.30095	-1.50965	0.134377	0.538519	-4.67985
Eif3c	0.0402341	6.57413	0.310324	0.756979	0.936278	-5.64562
Eif3d	-0.255503	6.37468	-2.03251	0.0448295	0.370954	-3.87873
Eif3e	-0.0532038	6.43588	-0.311341	0.756208	0.936278	-5.64534
Eif3f	-0.00412959	7.26609	-0.038911	0.969041	0.991596	-5.68811
Eif3g	-0.0705674	6.23208	-0.487782	0.626802	0.88722	-5.58223
Eif3h	0.060838	7.23033	0.439267	0.661443	0.899139	-5.60235
Eif3k	-0.108065	6.66708	-0.975479	0.331744	0.726847	-5.26436
Eif3m	-0.0504499	6.57595	-0.407884	0.684256	0.909347	-5.61425
Eif4a1	-0.139803	7.44489	-0.968119	0.335388	0.730738	-5.27071
Eif4a2	-0.3876	8.49404	-2.74079	0.00729467	0.228093	-2.45763
Eif4a3	-0.0372704	6.38918	-0.318277	0.750957	0.934643	-5.64338
Eif4b	-0.0365576	6.96191	-0.304781	0.761185	0.936621	-5.64715
Eif4e	-0.118427	6.64415	-0.816761	0.416062	0.783719	-5.39076
Eif4e3	-0.06236	6.47	-0.447561	0.655466	0.897358	-5.59906
Eif4ebp2	-0.214265	6.40559	-1.56892	0.119917	0.519683	-4.60019
Eif4g1	-0.0958187	6.83463	-0.728485	0.468068	0.814009	-5.45151
Eif4g2	-0.533285	6.97192	-3.39261	0.0010027	0.166512	-0.842046
Eif4g3	-0.26965	6.94654	-1.53236	0.128681	0.532719	-4.64967
Eif4h	0.056626	7.41808	0.309631	0.757505	0.936278	-5.64582
Eif5	-0.0705236	6.35312	-0.621474	0.535742	0.848513	-5.51596
Eif5a	-0.253488	7.61727	-2.13781	0.0350403	0.350875	-3.69118
Elavl1	-0.00364548	6.50128	-0.0334077	0.973418	0.992103	-5.68829
Elavl2	-0.348429	6.34442	-2.81798	0.00585496	0.21865	-2.28095
Elavl3	-0.265726	6.95494	-2.36295	0.0201214	0.289049	-3.26182
Elavl4	-0.558244	5.74016	-1.44787	0.150871	0.559267	-4.75979
Elfn2	-0.243465	6.35193	-2.3122	0.0228763	0.297914	-3.36191
Elk3	-0.0175476	6.53085	-0.168683	0.866396	0.973494	-5.67603
Elk4	0.025693	6.48337	0.204228	0.838602	0.964814	-5.67009
Elmo1	-0.109591	6.39439	-0.796024	0.427958	0.789105	-5.40565
Elmo2	-0.182841	6.66389	-1.35885	0.177338	0.59876	-4.86936
Elmod1	-0.149775	6.41971	-1.31958	0.190076	0.612275	-4.91558
Elob	-0.277745	7.13884	-3.07637	0.00272169	0.181563	-1.66029
Eloc	-0.130456	6.30114	-0.837076	0.404603	0.775479	-5.37581
Elof1	-0.253752	8.47384	-1.27642	0.204848	0.626179	-4.96487
Emc10	-0.307345	7.01527	-1.7716	0.0795948	0.453067	-4.30601
Emc2	-0.35745	6.34653	-3.16889	0.00204606	0.177439	-1.4274
Emc4	-0.143561	6.49358	-1.13427	0.259471	0.669639	-5.11602
Emc7	-0.199946	6.88268	-1.57572	0.118339	0.518215	-4.59086
Emcn	-0.158511	6.64107	-1.46416	0.146377	0.554998	-4.73902
Eml2	-0.219598	6.92134	-2.82387	0.00575651	0.217051	-2.2673
Enah	0.0147524	6.82004	0.109186	0.91328	0.983367	-5.68344
Enc1	-0.43277	7.66116	-2.25527	0.0263592	0.314363	-3.47194
Endod1	-0.147462	6.2705	-1.08585	0.280231	0.688452	-5.16356
Eng	-0.124125	7.85738	-1.00537	0.317216	0.721172	-5.2381
Enho	0.824318	6.30277	2.13633	0.0351632	0.350875	-3.69386
Eno1	-0.620526	8.26312	-2.90345	0.0045676	0.213266	-2.08058
Eno2	-0.540817	8.18513	-3.21614	0.00176479	0.173937	-1.30638
Enpp2	-0.234492	6.65679	-1.49247	0.138814	0.542555	-4.70239
Enpp5	0.0128549	6.98235	0.0890588	0.929218	0.986407	-5.68523
Ensa	-0.078593	7.22613	-0.605903	0.545992	0.850588	-5.52449
Entr1	-0.0723539	6.47746	-0.702221	0.484219	0.825316	-5.46827
Eny2	-0.00937388	6.39306	-0.080614	0.935915	0.987497	-5.68587
Eogt	0.155104	6.99083	1.11871	0.266021	0.677227	-5.13152
Ep400	-0.220392	6.70359	-1.90126	0.0602293	0.4102	-4.1004
Epas1	-0.281336	8.65033	-1.36949	0.174003	0.594051	-4.85661
Epb41l1	-0.110819	7.14491	-0.676245	0.500491	0.830682	-5.48424
Epb41l2	0.00334656	6.96648	0.0301413	0.976016	0.992835	-5.68838
Epb41l3	-0.269768	6.31505	-2.29411	0.0239361	0.301332	-3.39714
Epdr1	-0.0536404	6.19674	-0.375547	0.708072	0.917972	-5.62559
Epha4	-0.0565278	6.79767	-0.346526	0.729697	0.928326	-5.63497
Epha5	-0.0482751	6.3803	-0.439495	0.661278	0.899139	-5.60226
Epha6	-0.346703	6.05266	-2.29286	0.024011	0.301332	-3.39956
Ephb1	0.00299215	6.38364	0.0278062	0.977874	0.993654	-5.68844
Ephb4	0.0639695	6.1781	0.446455	0.656261	0.897358	-5.5995
Ephx1	-0.000146721	6.6933	-0.00115601	0.99908	0.999208	-5.68879
Ephx4	-0.112405	6.39921	-0.876323	0.383015	0.762221	-5.3459
Epm2aip1	-0.0441679	6.3593	-0.306994	0.759505	0.936349	-5.64654
Epn1	-0.173954	7.88643	-1.40716	0.16257	0.577194	-4.81072
Epop	-0.242621	6.44254	-1.76007	0.0815413	0.456153	-4.32363
Eps15	0.0395056	7.26637	0.344648	0.731103	0.928521	-5.63555
Erbin	-0.204366	6.73105	-1.8817	0.0628692	0.412632	-4.13229
Erc2	0.09494	6.57185	0.6898	0.491963	0.827003	-5.47598
Erdr1	-0.688576	6.95454	-4.64236	1.07826e-05	0.0841579	2.93749
Erg	0.304664	6.42663	2.43164	0.0168616	0.279094	-3.12328
Ergic1	-0.0331729	6.36857	-0.327525	0.743975	0.933184	-5.64071
Ergic3	-0.120347	6.44166	-0.935066	0.352071	0.744203	-5.29863
Erh	0.31157	6.17736	1.97028	0.0516512	0.389049	-3.98552
Eri3	-0.0599893	6.77861	-0.372131	0.710605	0.918105	-5.62673
Erp29	-0.241685	6.60556	-2.35554	0.0205041	0.289329	-3.27655
Errfi1	-0.019538	6.03631	-0.192902	0.847438	0.966394	-5.6721
Esam	0.154001	7.03739	1.4656	0.145985	0.554458	-4.73717
Esd	-0.0784006	6.87232	-0.752784	0.453399	0.804972	-5.43547
Esyt1	0.064034	6.29608	0.55644	0.579189	0.865464	-5.55018
Esyt2	-0.0299195	7.05166	-0.231747	0.817222	0.959298	-5.66471
Etf1	-0.0534722	6.59479	-0.523001	0.602164	0.876191	-5.56631
Etnk1	-0.32088	7.19889	-2.35955	0.020296	0.289329	-3.26857
Ets1	0.0519427	6.98831	0.421482	0.674334	0.905388	-5.6092
Ets2	-0.117114	6.33841	-0.82563	0.411036	0.779338	-5.38428
Etv1	-0.207306	6.32989	-1.19414	0.235327	0.647648	-5.05446
Etv5	-0.122433	6.44745	-1.08802	0.279276	0.68827	-5.16147
Evl	-0.215313	6.68211	-1.50177	0.136397	0.539804	-4.69022
Exd2	0.00926335	6.52335	0.0870282	0.930828	0.986572	-5.68539
Exoc4	0.0223576	6.44213	0.183857	0.854509	0.969182	-5.67363
Exoc6b	-0.0796052	6.41682	-0.650305	0.517029	0.838877	-5.49959
Exoc7	-0.0495025	6.29045	-0.439953	0.660948	0.899139	-5.60208
Ext1	0.115619	6.44502	0.875836	0.383279	0.762551	-5.34628
Ext2	-0.0925988	6.68054	-0.887197	0.377163	0.759817	-5.33738
Extl1	-0.403698	6.28685	-3.1261	0.00233639	0.177851	-1.5358
Extl2	-0.0908335	6.34129	-0.793482	0.42943	0.789105	-5.40744
Extl3	-0.165268	7.22355	-2.23637	0.027614	0.314363	-3.50793
Ezh1	-0.0371559	6.23048	-0.247628	0.804944	0.955682	-5.6613
F3	-0.0162329	6.4767	-0.104452	0.917026	0.983965	-5.68389
Fabp5	-0.150253	6.99996	-1.55119	0.124106	0.526726	-4.62432
Fads1	-0.299373	7.43424	-2.2479	0.0268424	0.314363	-3.48601
Fads2	-0.0894323	6.99074	-0.560724	0.576276	0.86364	-5.54804
Faim2	-0.410648	7.7823	-2.31003	0.0230016	0.297914	-3.36616
Fam102a	-0.326134	6.144	-2.46382	0.0155032	0.276498	-3.05719
Fam107a	-0.11537	7.58937	-0.960914	0.338979	0.734418	-5.27687
Fam110d	0.0502357	6.27509	0.386015	0.700329	0.914895	-5.62202
Fam117b	0.0906891	6.55702	0.719362	0.473644	0.819037	-5.4574
Fam120a	-0.107687	6.83878	-0.759972	0.44911	0.802006	-5.43063
Fam120b	-0.0541235	6.40541	-0.58878	0.557375	0.854835	-5.53363
Fam131a	-0.48026	6.97206	-3.40677	0.000957414	0.162448	-0.803975
Fam131b	-0.117531	6.22526	-1.01007	0.314971	0.720289	-5.23391
Fam155a	-0.375505	6.31848	-3.53547	0.000625315	0.161538	-0.452387
Fam163b	-0.188358	6.23931	-1.04002	0.300908	0.708688	-5.20669
Fam168a	-0.286754	6.80484	-2.54401	0.0125342	0.266565	-2.88923
Fam168b	-0.00438828	7.16465	-0.0386243	0.969269	0.991596	-5.68812
Fam171a2	-0.327956	6.44082	-3.10774	0.00247227	0.177851	-1.58193
Fam171b	-0.242987	6.41798	-1.64719	0.102748	0.489289	-4.49055
Fam174a	-0.113722	6.72701	-1.21087	0.228882	0.64273	-5.03672
Fam217b	-0.339697	6.25652	-2.54595	0.0124692	0.266565	-2.88511
Fam219a	-0.154785	6.29473	-1.25521	0.212411	0.632162	-4.98851
Fam32a	-0.237806	6.83307	-1.8471	0.067775	0.424546	-4.18793
Fam3c	-0.0623188	6.35404	-0.40857	0.683754	0.909347	-5.614
Fam81a	-0.265213	5.80455	-0.452578	0.651861	0.897358	-5.59704
Far1	-0.0177961	6.42262	-0.161311	0.872183	0.973677	-5.67712
Farsb	-0.145048	6.36953	-1.4499	0.150304	0.558364	-4.7572
Fasn	-0.366631	6.32389	-2.32859	0.0219522	0.297609	-3.3298
Fastk	0.101379	6.38378	0.816471	0.416227	0.783753	-5.39097
Fau	0.504872	8.6076	2.24563	0.0269925	0.314363	-3.49032
Fbxl16	-0.467514	7.97959	-2.73377	0.00744053	0.229539	-2.47351
Fbxl17	0.212056	6.86364	1.22499	0.22354	0.637924	-5.02155
Fbxl19	-0.201794	6.30005	-1.6105	0.110532	0.503	-4.54258
Fbxl3	-0.244883	6.64039	-1.8226	0.0714381	0.433767	-4.22674
Fbxo11	-0.191046	6.90096	-1.88045	0.063041	0.413128	-4.13431
Fbxo21	-0.100054	6.50942	-0.713534	0.477225	0.821366	-5.46113
Fbxo3	-0.0200097	6.39506	-0.161108	0.872343	0.973677	-5.67715
Fbxo31	-0.172686	6.67532	-1.47853	0.142498	0.549058	-4.7205
Fbxo38	-0.0946102	6.67777	-0.80869	0.420668	0.786005	-5.3966
Fbxo44	-0.0807659	6.43895	-0.591673	0.555443	0.853617	-5.53211
Fbxo9	-0.197751	6.53797	-1.3615	0.176502	0.597398	-4.86619
Fbxw11	-0.178436	6.74048	-1.6753	0.0970899	0.48144	-4.44996
Fbxw2	0.0772712	6.46984	0.565911	0.572759	0.860516	-5.54543
Fbxw7	-0.130164	6.59518	-1.17404	0.243249	0.653787	-5.07548
Fcgrt	-0.00946911	6.72022	-0.0651524	0.948186	0.988899	-5.68688
Fcho2	-0.128295	6.51177	-0.88871	0.376353	0.759817	-5.33618
Fdft1	-0.182329	6.49544	-1.34294	0.182419	0.607653	-4.88824
Fdps	-0.151498	6.38244	-1.31101	0.192943	0.614161	-4.92549
Fermt2	0.241036	7.0563	1.89024	0.0617046	0.410626	-4.1184
Fez1	-0.315821	6.57681	-2.71623	0.00781635	0.235331	-2.51299
Fgd5	-0.076487	6.43853	-0.653504	0.514974	0.838068	-5.49773
Fgf12	-0.180382	6.86286	-1.21751	0.226357	0.640579	-5.0296
Fgfr1	-0.131165	6.24898	-0.968454	0.335221	0.730738	-5.27042
Fgfr1op2	-0.221726	6.33963	-2.13482	0.0352898	0.350875	-3.69661
Fgfr3	-0.137966	6.52468	-0.944362	0.347326	0.739465	-5.29087
Fh1	0.0237817	6.44589	0.205877	0.837317	0.964694	-5.66978
Fis1	-0.0284483	6.93177	-0.225683	0.821922	0.959965	-5.66595
Fjx1	-0.222571	6.27441	-1.39181	0.167157	0.584123	-4.82956
Fkbp1a	-0.17031	7.61461	-1.80413	0.0743076	0.440472	-4.25568
Fkbp2	-0.270102	6.97768	-2.11736	0.0367812	0.352864	-3.72826
Fkbp3	-0.204351	6.77176	-1.50544	0.135453	0.53933	-4.68539
Fkbp4	-0.153625	6.60005	-1.30058	0.196478	0.617683	-4.93747
Fkbp8	-0.277506	6.85306	-2.4336	0.0167761	0.279094	-3.11929
Flcn	-0.034446	6.33819	-0.389951	0.697426	0.91317	-5.62065
Fli1	0.142069	6.43533	1.2803	0.203487	0.625599	-4.9605
Flii	-0.0208724	6.57574	-0.1815	0.856353	0.969747	-5.67402
Flna	0.198808	5.77619	0.338381	0.735806	0.929884	-5.63747
Flot1	-0.0139484	6.60498	-0.103144	0.918061	0.983965	-5.68402
Flot2	-0.0560719	6.6014	-0.580369	0.563009	0.856085	-5.53802
Flt1	-0.0895119	8.27952	-0.467339	0.641303	0.89127	-5.59096
Flywch1	-0.32592	6.94785	-2.55818	0.0120665	0.261608	-2.85908
Fmn2	-0.129727	6.50878	-1.26007	0.21066	0.631173	-4.98313
Fmnl2	-0.128712	6.43931	-1.27943	0.20379	0.625885	-4.96148
Fmo2	0.153167	5.85195	0.761478	0.448215	0.802006	-5.42961
Fmr1	-0.126605	6.29794	-0.899709	0.370499	0.757144	-5.32744
Fn1	0.51124	7.05099	2.78761	0.00638725	0.219543	-2.35097
Fnbp1	-0.125809	6.45328	-0.938535	0.350296	0.743151	-5.29574
Fnbp1l	0.0647841	6.60049	0.611074	0.542577	0.850345	-5.52168
Fndc5	-0.238556	6.23078	-1.81978	0.0718707	0.435059	-4.23118
Fnta	-0.179177	6.30005	-1.40983	0.161782	0.57532	-4.80742
Fosl2	0.0850584	6.25148	0.756544	0.451153	0.802655	-5.43294
Foxc1	-0.155249	6.32867	-0.998611	0.320463	0.721172	-5.24411
Foxf2	0.0303009	6.66451	0.259598	0.795723	0.95109	-5.65858
Foxg1	-0.0442627	6.60397	-0.309424	0.757661	0.936278	-5.64587
Foxk2	-0.157023	6.38145	-1.27216	0.206351	0.626348	-4.96965
Foxp1	0.0420748	6.93989	0.333324	0.739607	0.93107	-5.63899
Foxq1	-0.0731964	6.47773	-0.575315	0.566408	0.857646	-5.54063
Frrs1l	-0.162169	6.83578	-1.26558	0.208688	0.62864	-4.977
Fry	-0.294473	7.5833	-2.05523	0.0425386	0.366798	-3.83898
Fryl	0.103351	6.62389	0.992336	0.323498	0.721172	-5.24965
Fscn1	-0.151955	6.79121	-1.11963	0.265631	0.676868	-5.13061
Fth1	0.543648	10.4836	2.03729	0.0443386	0.370038	-3.87039
Ftl1	-0.103924	8.27496	-1.20887	0.229645	0.642756	-5.03885
Fto	-0.229962	6.64487	-2.9784	0.00365865	0.192992	-1.90084
Fubp1	-0.0669753	6.51475	-0.484948	0.628804	0.888132	-5.58346
Furin	-0.129355	6.4586	-0.88983	0.375754	0.759817	-5.3353
Fus	-0.125572	7.45347	-1.01222	0.313947	0.719847	-5.23198
Fut8	-0.0503702	6.40909	-0.514463	0.608096	0.87925	-5.57027
Fut9	-0.344111	6.46835	-2.68802	0.00845734	0.235331	-2.57605
Fxr1	-0.169633	6.44577	-1.21026	0.229114	0.64273	-5.03736
Fxr2	-0.0435114	6.65866	-0.441135	0.660095	0.899139	-5.60161
Fxyd1	0.112991	6.73116	1.02258	0.309045	0.716123	-5.22263
Fxyd5	0.0488916	7.16463	0.648376	0.51827	0.839232	-5.50071
Fxyd7	-0.087496	6.6207	-0.759451	0.44942	0.802006	-5.43098
Fyn	-0.235185	6.79123	-1.89479	0.0610921	0.410626	-4.11099
Fyttd1	-0.0309606	6.29273	-0.324768	0.746054	0.933874	-5.64151
Fzd6	0.359164	6.43436	2.28998	0.0241842	0.301332	-3.40515
Fzr1	0.0537095	6.21044	0.392986	0.69519	0.912539	-5.61959
G3bp1	0.031405	6.36229	0.246275	0.805988	0.956182	-5.6616
G3bp2	-0.0970547	7.02427	-0.776036	0.439612	0.796857	-5.41964
Gaa	-0.224655	6.92906	-2.07461	0.0406649	0.363946	-3.80477
Gab1	-0.302178	6.38045	-2.15693	0.0334772	0.346476	-3.65621
Gabarap	0.0774454	7.22172	0.717545	0.474758	0.81998	-5.45857
Gabarapl1	-0.148815	8.11247	-1.4124	0.161026	0.5731	-4.80424
Gabarapl2	-0.175135	7.82697	-2.35209	0.0206849	0.289329	-3.2834
Gabbr1	-0.328425	7.16253	-2.66621	0.00898511	0.235331	-2.62442
Gabbr2	-0.253563	7.14649	-2.38089	0.0192199	0.283567	-3.22597
Gabra1	-0.255601	7.45912	-1.87578	0.0636855	0.414205	-4.14186
Gabra2	-0.076677	5.99922	-0.193364	0.847078	0.966394	-5.67202
Gabra3	-0.0826977	6.43981	-0.898045	0.37138	0.757612	-5.32877
Gabra5	-0.118711	6.09421	-0.744735	0.458229	0.806421	-5.44084
Gabrb1	-0.142239	6.47129	-1.02256	0.309054	0.716123	-5.22265
Gabrb2	-0.592888	6.46693	-3.53828	0.000619443	0.161538	-0.444587
Gabrb3	-0.126135	6.64912	-0.787395	0.432966	0.792705	-5.41173
Gabrg2	-0.123115	6.55224	-1.30434	0.195197	0.617001	-4.93316
Gad1	0.38481	5.71179	0.679365	0.498521	0.829877	-5.48235
Gadd45gip1	-0.127831	6.3635	-1.02621	0.307341	0.714992	-5.21934
Gak	-0.279008	6.44993	-2.1358	0.0352076	0.350875	-3.69483
Galnt1	-0.102577	6.44394	-0.835498	0.405486	0.776072	-5.37698
Galnt9	-0.1675	6.49711	-1.23334	0.220425	0.637362	-5.0125
Ganab	-0.042101	6.42673	-0.310145	0.757114	0.936278	-5.64567
Gap43	-0.0811311	6.87347	-0.517439	0.606025	0.878518	-5.5689
Gapdh	-0.341571	9.74401	-3.12952	0.00231184	0.177851	-1.52717
Garnl3	-0.0767428	6.33721	-0.549658	0.583815	0.867277	-5.55353
Garre1	-0.0327643	6.71252	-0.265317	0.791327	0.948944	-5.65723
Gars	-0.232099	6.63429	-1.46634	0.145784	0.554458	-4.73622
Gas6	-0.28267	6.85991	-2.44786	0.0161641	0.279094	-3.09006
Gas7	-0.395701	7.3889	-2.47983	0.0148645	0.27441	-3.02403
Gatad1	-0.304041	6.61016	-2.39679	0.0184513	0.279094	-3.194
Gatad2b	-0.230415	6.637	-1.7717	0.0795788	0.453067	-4.30586
Gatm	-0.146915	7.40734	-1.17367	0.243396	0.653787	-5.07586
Gbp6	0.0590581	6.57076	0.480514	0.631942	0.88844	-5.58538
Gclm	-0.144444	6.31256	-1.10136	0.273459	0.683596	-5.14855
Gcnt2	0.12057	6.15387	0.881214	0.380376	0.761434	-5.34208
Gda	-0.583591	6.36957	-4.0234	0.000113531	0.122163	0.965609
Gde1	-0.3577	7.17813	-3.22417	0.00172068	0.173937	-1.28565
Gdi1	-0.208432	7.24514	-0.543705	0.587889	0.869544	-5.55644
Gdi2	-0.263922	7.48125	-1.57112	0.119404	0.51835	-4.59717
Get3	-0.289164	6.78325	-2.89374	0.00469954	0.214185	-2.1036
Gfap	0.957073	7.43361	2.79311	0.00628766	0.219543	-2.33833
Gfod1	-0.175212	6.54272	-1.52529	0.130433	0.53328	-4.65911
Gfra2	-0.010968	6.10278	-0.0773721	0.938487	0.987698	-5.6861
Gga1	0.0251079	6.317	0.241687	0.809531	0.957008	-5.6626
Ggnbp2	-0.20633	6.38311	-2.07649	0.0404873	0.363223	-3.80144
Ggt7	-0.107457	6.43436	-0.84512	0.400119	0.771284	-5.36979
Ghitm	-0.0505372	7.56513	-0.378788	0.705671	0.917384	-5.62449
Gid8	-0.137311	6.43606	-1.43818	0.153595	0.562767	-4.77203
Gigyf1	-0.107158	6.35825	-0.948042	0.345459	0.738705	-5.28778
Gimap6	-0.0380614	6.58768	-0.314976	0.753455	0.936128	-5.64432
Git1	-0.245128	7.11983	-1.49374	0.138482	0.542555	-4.70074
Git2	0.11984	6.53422	1.03362	0.30388	0.71102	-5.21258
Gja1	-0.334518	7.1274	-1.74216	0.0846425	0.464581	-4.3508
Gjb6	-0.0765135	6.26608	-0.581946	0.561951	0.855098	-5.53721
Glcci1	-0.179845	6.56627	-1.52684	0.130048	0.533186	-4.65704
Glg1	-0.242923	6.28222	-1.98041	0.0504841	0.386909	-3.96834
Glmp	0.178183	6.43109	1.24139	0.217448	0.636364	-5.00372
Glo1	-0.267062	7.42397	-2.37236	0.0196441	0.285516	-3.24305
Glrb	0.0225699	6.84892	0.153798	0.878088	0.976421	-5.67818
Glrx2	-0.307385	6.30081	-2.68743	0.00847123	0.235331	-2.57737
Glrx3	-0.144105	6.68601	-1.27571	0.205098	0.626179	-4.96567
Gls	-0.25903	7.19582	-1.28295	0.202558	0.624934	-4.95751
Gltp	-0.0613875	6.79439	-0.586659	0.558793	0.854835	-5.53475
Glud1	-0.0733685	7.77727	-0.980204	0.329418	0.725163	-5.26026
Glul	0.161375	10.1677	0.632625	0.528464	0.844522	-5.50972
Glyr1	-0.0859774	6.75205	-0.71296	0.477579	0.821366	-5.46149
Gm10058	0.0412418	6.12932	0.260996	0.794648	0.950241	-5.65825
Gm10265	0.128348	8.53001	0.431973	0.666718	0.902329	-5.60519
Gm10354	-0.0454923	5.94657	-0.300219	0.764651	0.937644	-5.64839
Gm10406	-0.0380812	7.07212	-0.356651	0.722126	0.924421	-5.63178
Gm14288	-0.245186	6.50286	-1.94305	0.0549028	0.397499	-4.03129
Gm14295	0.00727246	8.04345	0.0557226	0.955677	0.989561	-5.68739
Gm21783	-0.472771	5.90056	-2.29627	0.0238078	0.301332	-3.39296
Gm2a	-0.0326388	6.48769	-0.207167	0.836313	0.964311	-5.66954
Gm3248	-0.00242675	7.42774	-0.0166999	0.98671	0.996577	-5.68866
Gm3383	-0.148348	6.92715	-1.35571	0.178332	0.600725	-4.8731
Gm36327	-0.269375	7.55305	-1.80906	0.0735335	0.439938	-4.24799
Gm3696	-0.211809	6.30463	-1.29233	0.199305	0.620764	-4.94688
Gm3893	-0.518757	6.12149	-3.52018	0.000658134	0.161538	-0.494669
Gm40469	-0.161778	6.39177	-0.835132	0.405692	0.776274	-5.37725
Gm46840	0.152503	6.67926	0.938026	0.350556	0.743151	-5.29617
Gm4724	-0.218591	7.95173	-0.795678	0.428158	0.789105	-5.40589
Gm51591	-0.407313	7.2385	-2.4874	0.0145711	0.273914	-3.0083
Gm52298	0.0224143	6.63101	0.184086	0.85433	0.969182	-5.67359
Gm52436	-0.183251	7.74521	-2.48728	0.0145757	0.273914	-3.00855
Gm52520	-0.167669	6.43362	-1.3158	0.191337	0.612429	-4.91996
Gm52523	0.0183434	8.74671	0.0732635	0.941747	0.988214	-5.68638
Gm52800	-0.0878511	10.1079	-0.509793	0.611352	0.880758	-5.57241
Gm6570	0.127858	7.90464	0.895823	0.372561	0.759028	-5.33054
Gm6958	-0.401972	7.20824	-2.52799	0.0130829	0.268011	-2.92316
Gm7271	0.0234186	6.38356	0.164054	0.87003	0.973677	-5.67672
Gm8094	0.0059295	6.73483	0.0394558	0.968608	0.991596	-5.68809
Gm8439	0.00531927	6.38018	0.0396962	0.968417	0.991596	-5.68808
Gm9507	-0.187568	6.30615	-1.35105	0.179817	0.603643	-4.87865
Gm9758	-0.0485719	6.21931	-0.339584	0.734902	0.929819	-5.63711
Gmfb	-0.194721	6.53843	-1.5135	0.133396	0.537906	-4.67476
Gmps	0.0322991	6.43028	0.318047	0.751132	0.934643	-5.64345
Gna11	-0.127626	6.92384	-0.869724	0.386594	0.763264	-5.35102
Gna12	-0.113853	6.74886	-0.757203	0.45076	0.802139	-5.4325
Gna13	0.0526057	6.63897	0.585389	0.559643	0.854835	-5.53541
Gnai1	-0.117137	6.44868	-0.873149	0.384734	0.762988	-5.34837
Gnai2	0.101558	7.95874	0.848441	0.398277	0.769634	-5.36729
Gnal	-0.0105995	6.2963	-0.0919955	0.926891	0.986407	-5.68499
Gnao1	-0.195529	8.06914	-1.14199	0.256263	0.666266	-5.10826
Gnaq	-0.200716	6.99834	-1.33401	0.185319	0.609281	-4.89875
Gnas	-0.11607	9.79046	-0.574366	0.567047	0.857646	-5.54112
Gnaz	-0.0825188	6.27051	-0.636262	0.526101	0.843594	-5.50766
Gnb1	-0.204098	8.54728	-1.19549	0.234805	0.646895	-5.05304
Gnb2	-0.0828436	7.76282	-0.716302	0.475522	0.82021	-5.45936
Gng11	-0.0255083	6.78518	-0.232192	0.816877	0.959298	-5.66462
Gng12	-0.0429389	6.82258	-0.353287	0.724639	0.925209	-5.63285
Gng13	-0.186211	6.72865	-1.55952	0.122124	0.522769	-4.61302
Gng2	-0.111997	6.56652	-1.20911	0.229555	0.642756	-5.0386
Gng3	-0.353969	7.31214	-2.44155	0.0164325	0.279094	-3.10302
Gng5	0.0596702	7.30509	0.75137	0.454245	0.805145	-5.43642
Gng7	0.0498688	6.30933	0.465302	0.642756	0.891905	-5.59181
Gnl1	-0.103111	6.96483	-0.967714	0.335589	0.730823	-5.27105
Gnl3l	0.023473	6.82902	0.231003	0.817798	0.959298	-5.66486
Golga2	-0.044307	6.6012	-0.415204	0.678908	0.907718	-5.61155
Golga3	0.0772719	6.60045	0.887683	0.376902	0.759817	-5.33699
Golga7b	-0.302341	6.63495	-1.83482	0.0695903	0.427982	-4.20743
Golim4	0.16271	6.66975	1.46114	0.147203	0.554998	-4.74289
Golm2	-0.238571	6.46386	-1.5858	0.116033	0.514276	-4.57697
Golph3	-0.118933	6.31644	-0.772509	0.441687	0.799112	-5.42207
Gon4l	0.0517473	6.38669	0.501341	0.617265	0.882372	-5.57623
Gorasp2	0.0938631	6.42571	0.798315	0.426634	0.789105	-5.40402
Got1	-0.290866	7.14687	-1.75551	0.0823221	0.457712	-4.33058
Got2	-0.161391	6.80208	-1.70409	0.0915597	0.472612	-4.40771
Gpam	-0.103304	6.30702	-0.796101	0.427913	0.789105	-5.40559
Gpat4	-0.401047	6.51979	-3.94148	0.000152662	0.123324	0.718586
Gpatch2l	-0.119986	6.15417	-0.787975	0.432629	0.792307	-5.41132
Gpcpd1	-0.498816	6.93337	-1.36728	0.174691	0.59493	-4.85926
Gpd1l	-0.116485	6.52398	-1.04088	0.300515	0.708402	-5.20591
Gpd2	-0.144722	6.95122	-1.31277	0.192352	0.613529	-4.92346
Gphn	-0.0119623	6.48675	-0.0805029	0.936003	0.987497	-5.68588
Gpi1	-0.289189	7.6711	-2.86957	0.00504315	0.214185	-2.16061
Gpm6a	0.0433857	8.59881	0.194691	0.846042	0.966336	-5.67179
Gpm6b	-0.387776	8.56272	-1.70282	0.0917976	0.472612	-4.40959
Gpr137	-0.199281	6.41965	-1.9138	0.0585874	0.406105	-4.07981
Gpr137b	-0.0532506	6.37253	-0.469342	0.639876	0.89043	-5.59012
Gpr158	-0.281351	6.38285	-2.41419	0.017642	0.279094	-3.15882
Gpr162	-0.285566	6.84485	-2.13532	0.0352477	0.350875	-3.6957
Gpr26	-0.239439	6.36233	-2.0664	0.0414497	0.364306	-3.8193
Gpr37l1	-0.255115	7.71666	-1.60226	0.112342	0.506355	-4.5541
Gpr4	0.0703472	6.3996	0.752479	0.453581	0.804972	-5.43568
Gprasp1	-0.125809	6.66069	-0.922759	0.358418	0.747382	-5.30878
Gprasp2	-0.155133	6.41038	-1.17278	0.243752	0.653787	-5.07678
Gprc5b	0.140414	6.54351	0.928942	0.35522	0.746699	-5.3037
Gprin1	0.0531584	6.49097	0.428294	0.669385	0.903047	-5.60661
Gps1	-0.0043067	6.7594	-0.0297015	0.976366	0.993033	-5.68839
Gpx1	-0.0145376	6.98502	-0.192078	0.848082	0.966459	-5.67225
Gpx3	0.0719493	6.5796	0.567005	0.572018	0.859914	-5.54487
Gpx4	-0.164544	8.01703	-1.33325	0.185566	0.609314	-4.89963
Gramd1a	-0.201697	6.39803	-1.95179	0.0538412	0.396137	-4.01667
Gramd1b	-0.25337	6.6125	-2.10402	0.037957	0.354754	-3.75228
Grb2	-0.293251	6.68127	-2.43892	0.0165455	0.279094	-3.10841
Grcc10	-0.104234	6.94825	-0.605787	0.546068	0.850588	-5.52456
Gria1	-0.281194	6.93772	-1.84463	0.0681363	0.425443	-4.19185
Gria2	-0.198558	6.95304	-0.966272	0.336306	0.731364	-5.27229
Gria3	-0.193754	6.75726	-2.28904	0.0242408	0.301332	-3.40696
Grik2	-0.154412	6.52935	-1.07316	0.285858	0.694456	-5.17569
Grik3	-0.249484	6.49423	-1.91735	0.058129	0.405425	-4.07396
Grik5	-0.177025	6.80887	-1.43746	0.153799	0.562774	-4.77294
Grin1	-0.394347	7.33763	-2.97472	0.00369903	0.192992	-1.90974
Grin2a	-0.451133	6.85886	-3.52077	0.00065683	0.161538	-0.493031
Grin2b	-0.196557	6.98636	-0.884266	0.378735	0.760215	-5.33969
Grina	-0.392771	7.51309	-3.9319	0.000158006	0.123324	0.689905
Grk2	-0.180673	7.17577	-1.98513	0.0499477	0.385964	-3.96031
Grm3	-0.0392043	6.98316	-0.329505	0.742483	0.931948	-5.64013
Grm5	-0.10378	6.80635	-1.28357	0.202343	0.624934	-4.95681
Grm7	0.143886	6.72643	1.1639	0.247313	0.6579	-5.08594
Grn	0.0849281	6.87001	0.641323	0.522822	0.841605	-5.50477
Grsf1	-0.00268974	6.48623	-0.0229246	0.981757	0.994563	-5.68855
Gsk3a	-0.0609644	7.32386	-0.326161	0.745004	0.933747	-5.64111
Gsk3b	-0.334192	7.04075	-2.20949	0.0294881	0.324607	-3.55863
Gspt1	-0.169626	6.5881	-1.73645	0.0856525	0.467094	-4.35942
Gsr	-0.176315	6.79753	-1.50781	0.134846	0.538903	-4.68228
Gstm1	-0.0185768	7.96865	-0.0987596	0.921533	0.984873	-5.68441
Gstm5	-0.00341293	7.44569	-0.0274719	0.97814	0.993654	-5.68845
Gstm7	0.105198	6.50579	0.92624	0.356615	0.747239	-5.30592
Gstp1	-0.123552	7.40924	-0.856449	0.393856	0.767855	-5.36121
Gtf2a1	-0.549118	5.92696	-1.45531	0.148805	0.555858	-4.75033
Gtf2h5	-0.0554813	6.75945	-0.669748	0.504606	0.832423	-5.48814
Gtf2i	-0.180131	7.34097	-0.73914	0.461603	0.80853	-5.44454
Gtf3c1	-0.041514	6.46282	-0.418773	0.676306	0.906348	-5.61022
Gtf3c2	0.0661612	6.3385	0.502788	0.616251	0.882372	-5.57558
Gtpbp1	0.0444166	6.6325	0.412691	0.680742	0.908211	-5.61248
Gtpbp2	-0.111966	6.52832	-0.886113	0.377743	0.760064	-5.33823
Gucy1a2	-0.1494	6.58216	-0.930182	0.354581	0.745958	-5.30267
Gucy1b1	-0.117552	6.70132	-0.831973	0.407463	0.777417	-5.3796
Guk1	-0.160785	6.72765	-1.29545	0.198232	0.62037	-4.94333
H13	-0.0131489	6.49076	-0.107496	0.914617	0.983669	-5.68361
H1f0	-0.177018	6.80607	-1.23986	0.218013	0.636625	-5.00539
H1f10	-0.127223	6.20425	-0.892437	0.374362	0.759817	-5.33323
H1f4	0.147484	6.63656	1.32341	0.188803	0.612216	-4.91112
H2.D1	0.0355757	7.74612	0.367187	0.714278	0.919528	-5.62837
H2.K1	0.164561	6.92019	1.24964	0.214431	0.633036	-4.99466
H2.T23	-0.0684185	6.46408	-0.505584	0.614293	0.882165	-5.57432
H2ac10	-0.146969	6.66747	-1.22439	0.223765	0.637924	-5.0222
H2ac18	0.0533684	6.894	0.401375	0.689025	0.910985	-5.61661
H2aj	0.0874424	6.58524	1.09232	0.277392	0.68725	-5.15732
H2aw	-0.259386	6.62116	-2.38416	0.0190598	0.283567	-3.21942
H2az1	0.0513277	7.11511	0.422459	0.673623	0.905388	-5.60883
H2az2	-0.0842937	6.43386	-0.555764	0.579649	0.865546	-5.55051
H2bc11	-0.0782305	7.74922	-0.980764	0.329144	0.724878	-5.25977
H2bc8	-0.0129251	6.47507	-0.119387	0.905215	0.981986	-5.6824
H2bu2	-0.180669	6.99273	-1.28193	0.202917	0.625074	-4.95867
H3f3a	-0.184284	7.70923	-1.50676	0.135115	0.539148	-4.68366
H3f3b	-0.35355	8.04051	-1.71733	0.0891034	0.469498	-4.38805
H4c11	0.133162	6.79667	0.954056	0.342422	0.736457	-5.2827
H4c17	-0.14186	7.82097	-1.09225	0.277423	0.68725	-5.15739
H4c8	-0.0188857	6.39598	-0.116896	0.907183	0.98232	-5.68266
Habp4	-0.154934	7.18848	-0.905549	0.367414	0.755643	-5.32276
Hacd2	-0.181884	6.50046	-1.88338	0.0626381	0.412632	-4.12956
Hacd3	-0.268546	6.6205	-1.99805	0.0485045	0.381587	-3.93823
Hadh	-0.122357	6.32352	-1.11021	0.269649	0.680224	-5.1399
Hadha	-0.100837	6.36816	-0.803276	0.423775	0.787703	-5.40048
Hapln4	-0.401754	6.11797	-2.74193	0.00727129	0.228093	-2.45506
Hars	-0.16416	6.49327	-1.66017	0.100102	0.485236	-4.47188
Hax1	-0.0426811	6.53471	-0.336535	0.737193	0.931024	-5.63803
Hba.a1	0.256182	6.15781	0.926225	0.356623	0.747239	-5.30593
Hbb.b1	0.123655	5.87481	0.423726	0.672702	0.905388	-5.60835
Hbb.y	-0.020433	6.41333	-0.12674	0.899408	0.981252	-5.68158
Hbegf	-0.11611	6.16564	-0.995499	0.321965	0.721172	-5.24686
Hcfc1	-0.116917	6.44841	-1.10492	0.271922	0.681621	-5.14508
Hcfc1r1	-0.216446	7.10652	-2.11276	0.0371832	0.353561	-3.73656
Hcfc2	0.145478	6.81649	1.21007	0.229187	0.64273	-5.03757
Hcn2	-0.285001	6.73961	-2.07367	0.0407545	0.363946	-3.80644
Hcrtr2	0.0886256	6.58131	0.871428	0.385668	0.762988	-5.34971
Hdac1	0.0295296	6.24633	0.193233	0.847179	0.966394	-5.67205
Hdac11	0.0386855	6.6195	0.351761	0.725779	0.925621	-5.63334
Hdac2	-0.189386	6.56657	-1.46297	0.1467	0.554998	-4.74053
Hdac4	-0.214509	6.38878	-1.69198	0.0938537	0.47692	-4.42556
Hdac5	-0.2289	7.13877	-2.0863	0.0395698	0.35875	-3.784
Hdgf	-0.00341983	6.78359	-0.0319631	0.974567	0.992367	-5.68833
Hdgfl3	-0.0838944	7.00226	-0.888946	0.376227	0.759817	-5.336
Hdlbp	-0.244545	6.68964	-2.11746	0.0367727	0.352864	-3.72808
Hectd1	-0.172428	6.6433	-1.44721	0.151055	0.559267	-4.76062
Hectd4	0.259199	6.10785	0.421634	0.674223	0.905388	-5.60914
Hecw1	0.0647919	6.3492	0.532823	0.595372	0.87328	-5.56168
Heg1	0.234251	6.83623	1.81271	0.0729636	0.437726	-4.24228
Hepacam	-0.197185	6.54155	-1.50974	0.134355	0.538519	-4.67974
Herc1	-0.057764	6.64337	-0.710293	0.479223	0.822366	-5.46318
Herc3	-0.294513	6.47826	-2.0506	0.0429976	0.368343	-3.84712
Herpud2	-0.0231067	6.44076	-0.203907	0.838852	0.964814	-5.67015
Hes1	0.104643	6.33024	0.986767	0.326207	0.723318	-5.25454
Hexa	-0.0196639	6.36322	-0.13842	0.890194	0.979478	-5.6802
Hexb	-0.0570274	7.66691	-0.406615	0.685185	0.909347	-5.61471
Hexim1	-0.0753394	6.40026	-0.832144	0.407367	0.777417	-5.37947
Hgs	-0.228439	6.50495	-1.85324	0.0668807	0.421894	-4.17811
Hgsnat	-0.00503328	6.33214	-0.0405197	0.967762	0.991596	-5.68805
Hibadh	0.161077	6.49846	1.66932	0.0982708	0.482711	-4.45864
Hid1	-0.202501	6.27861	-1.63519	0.105244	0.493944	-4.50769
Hif1a	-0.13455	6.43335	-1.0645	0.289738	0.69689	-5.18388
Higd1a	-0.0855133	6.69714	-0.881932	0.379989	0.761051	-5.34152
Higd2a	-0.363701	6.89939	-3.27019	0.00148737	0.173721	-1.16619
Hikeshi	-0.113323	7.8777	-0.751885	0.453937	0.805145	-5.43608
Hint1	-0.200602	7.26277	-1.44002	0.153075	0.561897	-4.76972
Hip1	0.113309	6.54654	0.780232	0.43715	0.795521	-5.41673
Hipk1	-0.175201	6.79197	-1.91068	0.0589924	0.407465	-4.08495
Hipk2	-0.237985	6.35153	-1.56406	0.121053	0.52139	-4.60683
Hipk3	-0.0286076	6.64397	-0.187061	0.852003	0.968466	-5.6731
Hivep1	-0.0424126	6.31858	-0.376844	0.707111	0.917845	-5.62515
Hivep2	-0.100721	6.89248	-0.758937	0.449727	0.802006	-5.43133
Hk1	-0.373511	7.5486	-2.64443	0.00954187	0.237937	-2.6724
Hlf	-0.327026	6.82779	-2.6491	0.00941992	0.237883	-2.66214
Hmg20a	0.0296569	6.38632	0.314855	0.753547	0.936128	-5.64436
Hmga1	-0.196235	6.70649	-2.10611	0.0377706	0.354754	-3.74853
Hmga2	0.0333455	6.3121	0.224017	0.823214	0.96013	-5.66629
Hmgb1	0.0224578	7.01548	0.207386	0.836142	0.964311	-5.6695
Hmgcr	-0.0821259	6.39595	-0.725628	0.46981	0.815173	-5.45337
Hmgcs1	0.00902966	6.55249	0.0714276	0.943204	0.988547	-5.6865
Hmgcs2	-0.191226	6.19125	-1.39866	0.165097	0.580942	-4.82117
Hmgn2	-0.203286	6.79107	-1.80286	0.0745087	0.440472	-4.25767
Hmox2	-0.186268	6.42928	-1.54219	0.126278	0.529202	-4.63648
Hnrnpa0	-0.157947	6.89964	-1.22021	0.225339	0.639538	-5.02671
Hnrnpa1	-0.215265	7.96575	-2.31792	0.02255	0.297914	-3.35073
Hnrnpa2b1	-0.0843042	8.02894	-0.464013	0.643676	0.892343	-5.59235
Hnrnpa3	-0.154069	8.18964	-2.12452	0.0361636	0.35238	-3.71532
Hnrnpab	-0.0791886	7.10691	-0.688386	0.492849	0.827358	-5.47685
Hnrnpc	-0.235843	6.9245	-1.96515	0.0522509	0.391005	-3.99419
Hnrnpd	0.0471057	7.07783	0.40885	0.683549	0.909347	-5.6139
Hnrnpdl	-0.20518	7.14112	-1.89532	0.0610213	0.410626	-4.11012
Hnrnpf	0.0628264	7.13951	0.47756	0.634035	0.889068	-5.58664
Hnrnph1	-0.0734481	7.44435	-0.544204	0.587547	0.869544	-5.5562
Hnrnph2	-0.0744139	6.97396	-1.06874	0.287833	0.69578	-5.17988
Hnrnph3	-0.214182	5.83071	-0.53776	0.591972	0.871829	-5.55931
Hnrnpk	-0.0788914	7.93817	-1.04679	0.297792	0.705392	-5.20044
Hnrnpl	-0.361448	7.49033	-2.59939	0.0107935	0.255521	-2.77054
Hnrnpll	-0.0987643	6.45368	-0.911902	0.364076	0.752546	-5.31763
Hnrnpm	-0.136517	6.72326	-1.22705	0.222768	0.637924	-5.01932
Hnrnpr	0.0225811	6.76595	0.155934	0.876409	0.975751	-5.67788
Hnrnpu	-0.175167	7.63443	-1.06614	0.288999	0.6968	-5.18233
Hnrnpul1	-0.0198404	6.67889	-0.181464	0.856382	0.969747	-5.67402
Hnrnpul2	0.0568947	7.05722	0.422234	0.673787	0.905388	-5.60892
Homer1	0.181815	6.43523	1.28646	0.201337	0.623693	-4.95354
Hook3	0.00589698	6.54958	0.0491786	0.960878	0.99072	-5.6877
Hopx	0.231416	6.71006	1.25934	0.210924	0.631288	-4.98395
Hp1bp3	0.104156	7.15223	0.665905	0.507049	0.832955	-5.49043
Hpca	-0.406946	7.47546	-1.85783	0.0662194	0.420539	-4.17076
Hpcal4	-0.572339	7.45126	-3.1404	0.00223537	0.177851	-1.49971
Hpf1	0.228688	6.38278	1.8526	0.0669733	0.421894	-4.17913
Hprt	0.00827191	6.94271	0.0602652	0.952068	0.988909	-5.68716
Hras	-0.149342	6.87898	-1.67955	0.0962569	0.479748	-4.44376
Hrh3	-0.240634	6.2757	-2.07217	0.0408971	0.36397	-3.8091
Hs3st4	-0.1192	6.53646	-0.777475	0.438766	0.795857	-5.41864
Hs6st1	-0.055667	6.42529	-0.480608	0.631875	0.88844	-5.58534
Hsbp1	-0.161566	7.19834	-1.21101	0.228829	0.64273	-5.03657
Hsd17b11	-0.202181	6.24236	-1.53846	0.127184	0.530404	-4.64148
Hsd17b12	-0.0418277	6.54613	-0.352799	0.725003	0.925221	-5.63301
Hsd17b4	-0.117102	6.51108	-1.14235	0.256113	0.666172	-5.10789
Hsf1	0.0995345	6.25181	0.796852	0.427479	0.789105	-5.40506
Hsp90aa1	-0.357832	8.54358	-2.8916	0.00472906	0.214185	-2.10866
Hsp90ab1	-0.299196	8.96668	-1.08043	0.282624	0.690162	-5.16876
Hsp90b1	-0.112	7.63742	-1.27558	0.205143	0.626179	-4.96581
Hspa12a	-0.300865	6.5469	-2.27187	0.0252987	0.308044	-3.44012
Hspa4	-0.309635	6.76939	-3.02267	0.00320341	0.191165	-1.79292
Hspa5	-0.321651	6.92095	-3.07284	0.00275116	0.181973	-1.66906
Hspa8	-0.0734909	9.03026	-0.305705	0.760483	0.936621	-5.6469
Hspa9	-0.230221	6.86537	-1.84788	0.0676605	0.424169	-4.18668
Hspb1	0.0196217	7.33099	0.174556	0.861792	0.971866	-5.67513
Hspd1	-0.218564	6.44638	-2.036	0.0444708	0.370038	-3.87265
Hspe1	-0.0433979	7.03663	-0.539625	0.590689	0.870859	-5.55842
Hspg2	0.0526577	6.34258	0.474799	0.635995	0.890391	-5.58782
Hsph1	-0.108799	7.02049	-0.555641	0.579733	0.865546	-5.55058
Htra1	-0.228522	7.14341	-1.38915	0.16796	0.585497	-4.8328
Htra2	0.0102732	6.25179	0.0686636	0.945398	0.988649	-5.68667
Htt	-0.138541	6.65949	-1.7657	0.0805863	0.453557	-4.31504
Huwe1	-0.110678	7.2793	-0.984642	0.327244	0.723348	-5.25639
Hyou1	-0.102247	6.57385	-0.998105	0.320707	0.721172	-5.24456
Hypk	0.0961692	6.76827	0.806156	0.422121	0.786373	-5.39842
Iah1	0.0721118	6.40383	0.677189	0.499894	0.830321	-5.48367
Iars	-0.0716133	6.42148	-0.585351	0.559668	0.854835	-5.53543
Iars2	0.0249734	6.35666	0.201826	0.840475	0.964976	-5.67052
Id1	-0.0411272	7.29847	-0.268911	0.788568	0.947648	-5.65637
Id2	-0.194576	7.23308	-1.34248	0.182569	0.607653	-4.88879
Id3	-0.0348568	7.25778	-0.334381	0.738812	0.93107	-5.63868
Ide	0.0538561	6.53874	0.455098	0.650053	0.896784	-5.59601
Idh2	-0.115327	6.30991	-0.845402	0.399963	0.771173	-5.36958
Idh3a	-0.237667	6.83735	-1.57789	0.11784	0.518163	-4.58788
Idh3g	-0.393158	6.51823	-2.55931	0.0120296	0.261608	-2.85665
Ids	-0.107128	7.48564	-0.8034	0.423704	0.787703	-5.40039
Ier5	-0.269959	6.45854	-1.55062	0.124243	0.526735	-4.6251
Ifi27	0.184001	6.6814	1.44659	0.151228	0.559267	-4.76141
Ifitm2	-0.116671	6.32844	-0.694001	0.489337	0.826774	-5.47339
Ifitm3	0.136874	6.93915	0.883935	0.378912	0.760215	-5.33995
Ifnar1	-0.0159424	6.9673	-0.120132	0.904626	0.981986	-5.68232
Ifnar2	0.0352808	6.78995	0.33102	0.741342	0.931474	-5.63968
Ifngr2	-0.193257	6.65179	-1.5665	0.120481	0.521032	-4.60349
Ifrd1	-0.180887	6.27841	-1.44024	0.153014	0.561897	-4.76944
Ift20	-0.209322	6.60284	-1.88807	0.0619993	0.41081	-4.12194
Ift22	-0.094041	6.50322	-0.998599	0.320468	0.721172	-5.24412
Ift46	0.123144	6.35582	1.15787	0.249754	0.66012	-5.09213
Ift52	-0.165143	6.35176	-1.72472	0.0877563	0.469498	-4.37702
Ift57	-0.0449226	6.58786	-0.29154	0.77126	0.939692	-5.65069
Igbp1	-0.122833	6.57067	-1.22691	0.222819	0.637924	-5.01947
Igf1r	-0.00810256	7.64279	-0.0683868	0.945618	0.988649	-5.68669
Igf2	-0.456901	6.65755	-1.92358	0.0573334	0.402417	-4.06367
Igfbp2	-0.0105448	6.20042	-0.0658649	0.947621	0.988649	-5.68684
Igfbp3	0.0128865	5.98795	0.0326063	0.974055	0.992235	-5.68831
Igfbp4	-0.486762	6.75531	-3.26412	0.00151636	0.173721	-1.18203
Igfbp5	-0.215315	6.63387	-1.36316	0.175983	0.596415	-4.86421
Igfbp7	0.0633369	8.06536	0.292246	0.770721	0.939332	-5.6505
Ighm	-0.0367433	6.51991	-0.351977	0.725617	0.925621	-5.63327
Igip	-0.234042	6.99377	-2.76143	0.00688111	0.224778	-2.4108
Igsf21	-0.0471452	6.35078	-0.345347	0.73058	0.928521	-5.63534
Igsf8	-0.162004	7.05173	-2.01206	0.0469812	0.37764	-3.91416
Ik	0.321184	6.49044	2.01367	0.0468079	0.377413	-3.91137
Il10rb	-0.0481075	6.76008	-0.324976	0.745898	0.933874	-5.64145
Il33	-0.225647	6.27992	-1.6985	0.0926128	0.474461	-4.41597
Il34	-0.109157	6.57684	-1.00862	0.315659	0.721172	-5.2352
Il6st	-0.00658846	6.67309	-0.0483552	0.961532	0.99112	-5.68774
Ildr2	-0.0740182	6.39338	-0.599947	0.549937	0.850981	-5.5277
Ilf2	0.163489	6.41978	1.21025	0.229119	0.64273	-5.03738
Ilf3	-0.0791826	6.35998	-0.596946	0.551932	0.852409	-5.52931
Ilk	-0.0770575	6.91347	-0.915838	0.362018	0.750479	-5.31443
Ilrun	-0.155794	7.0312	-0.960091	0.339391	0.734418	-5.27758
Immt	0.0484519	6.79993	0.447768	0.655317	0.897358	-5.59898
Imp3	0.0445436	6.36677	0.324652	0.746142	0.933874	-5.64155
Impa1	-0.0806196	6.58877	-0.599968	0.549923	0.850981	-5.52769
Impact	-0.0901665	7.40677	-0.516631	0.606587	0.878533	-5.56927
Impdh1	-0.253276	6.67786	-1.97612	0.0509761	0.387487	-3.97563
Impdh2	-0.191628	6.50174	-2.23905	0.0274326	0.314363	-3.50283
Ina	0.0543364	6.35089	0.552725	0.581721	0.865979	-5.55202
Inafm1	0.0582995	6.80019	0.859447	0.392209	0.76778	-5.35893
Inafm2	-0.1066	6.56027	-0.979932	0.329552	0.725163	-5.2605
Inf2	-0.123383	6.78092	-0.980016	0.329511	0.725163	-5.26042
Ing1	-0.132353	6.51076	-1.12064	0.265204	0.676002	-5.12961
Ing4	-0.094187	6.40521	-0.84363	0.400947	0.771677	-5.37091
Inka2	-0.0506436	6.45163	-0.390873	0.696747	0.91317	-5.62033
Ino80e	-0.0529355	6.34274	-0.600866	0.549328	0.850981	-5.52721
Inpp4a	-0.397676	6.95975	-2.3104	0.0229804	0.297914	-3.36545
Inpp4b	-0.0517531	6.40482	-0.307959	0.758772	0.936349	-5.64628
Inpp5a	0.0154048	6.49251	0.118912	0.90559	0.981986	-5.68245
Insig1	-0.119502	6.45761	-0.9446	0.347205	0.739465	-5.29067
Insr	-0.147372	6.83561	-1.36928	0.174067	0.594051	-4.85686
Insyn1	-0.319777	6.65301	-2.79652	0.00622665	0.219543	-2.33049
Ints3	-0.106448	6.51027	-0.893945	0.373559	0.759817	-5.33204
Ip6k1	-0.0438773	6.76857	-0.414088	0.679722	0.907718	-5.61197
Ip6k2	-0.122895	6.46188	-1.00091	0.319357	0.721172	-5.24207
Ipcef1	-0.187818	6.64918	-1.4841	0.141018	0.546226	-4.71329
Ipo11	0.0387659	6.38885	0.323801	0.746784	0.934078	-5.6418
Ipo4	0.0602941	6.43856	0.501134	0.61741	0.882418	-5.57632
Ipo5	-0.020599	6.74785	-0.148558	0.88221	0.976965	-5.67889
Ipo7	-0.262363	6.5068	-1.79135	0.0763495	0.447043	-4.27556
Ipo9	-0.102249	6.3624	-0.827666	0.409887	0.778575	-5.38278
Ippk	-0.091695	6.42574	-0.853289	0.395597	0.769024	-5.36362
Iqgap1	0.243641	6.5819	2.46758	0.0153513	0.275854	-3.04943
Iqsec1	-0.235352	7.22586	-1.76382	0.0809032	0.45428	-4.31791
Iqsec2	-0.302577	6.87727	-2.59375	0.0109601	0.255521	-2.78273
Iqsec3	-0.290596	6.56002	-2.21292	0.0292428	0.323286	-3.55218
Irag1	0.0307525	6.35029	0.257797	0.797108	0.951354	-5.65899
Ireb2	-0.0102862	6.43134	-0.0644556	0.94874	0.988904	-5.68692
Irf2bp1	-0.22028	6.64804	-2.07978	0.0401777	0.361275	-3.7956
Irf2bp2	0.122312	7.04718	0.967981	0.335456	0.730738	-5.27083
Irf2bpl	-0.0529058	6.9801	-0.71176	0.478318	0.822126	-5.46225
Irf7	0.11697	6.40306	0.757548	0.450554	0.802006	-5.43227
Irf9	0.217375	6.38922	1.70183	0.0919827	0.473253	-4.41104
Irgq	-0.228148	6.45882	-2.30385	0.0233607	0.300379	-3.37822
Irs1	-0.0898924	6.85432	-0.605841	0.546032	0.850588	-5.52453
Isca1	0.194091	7.04573	1.49515	0.138114	0.542245	-4.69889
Isca2	-0.122338	6.43641	-1.06047	0.291558	0.698411	-5.18767
Iscu	0.00721698	6.94218	0.0638573	0.949215	0.988909	-5.68696
Islr2	-0.0279558	6.4144	-0.225517	0.822051	0.959965	-5.66599
Isyna1	0.0236587	6.95948	0.242422	0.808964	0.957008	-5.66244
Itch	-0.0694293	6.44438	-0.583894	0.560644	0.855081	-5.53619
Itfg1	0.0718562	6.98731	0.583542	0.56088	0.855081	-5.53637
Itga6	-0.223426	6.83669	-1.94404	0.0547818	0.397372	-4.02964
Itgb1	0.00826229	6.97453	0.0785934	0.937518	0.987698	-5.68602
Itgb5	0.0919589	6.67015	0.876548	0.382893	0.762173	-5.34573
Itgb8	0.217742	5.90144	0.539818	0.590557	0.870859	-5.55832
Itih5	-0.0492891	7.21231	-0.344764	0.731016	0.928521	-5.63552
Itm2a	-1.30634	6.31857	-2.23905	0.0274328	0.314363	-3.50284
Itm2b	0.0427024	8.34864	0.151585	0.879829	0.976421	-5.67848
Itm2c	-0.2321	8.33688	-1.58843	0.115437	0.512213	-4.57333
Itpa	-0.260648	6.31486	-1.505	0.135566	0.53933	-4.68597
Itpka	-0.364766	6.63353	-1.81729	0.0722537	0.435135	-4.23509
Itpkb	-0.248042	6.45437	-1.77929	0.0783174	0.450451	-4.29418
Itpr1	-0.197219	7.44117	-1.72593	0.0875369	0.469498	-4.37521
Itprid2	-0.194106	6.74731	-1.4422	0.15246	0.561031	-4.76696
Itsn1	0.0442308	6.58384	0.304873	0.761115	0.936621	-5.64713
Ivns1abp	-0.274579	6.892	-2.11111	0.0373287	0.354441	-3.73954
Jade2	0.120343	5.65287	0.298397	0.766037	0.937972	-5.64888
Jag2	0.252871	6.38662	2.01444	0.0467256	0.377139	-3.91004
Jak1	-0.14613	6.51899	-1.65824	0.100493	0.485236	-4.47467
Jak2	-0.216585	6.28931	-1.81756	0.0722125	0.435135	-4.23467
Jakmip1	-0.101062	6.32005	-1.03603	0.30276	0.710308	-5.21037
Jam2	0.0795716	6.23432	0.55524	0.580006	0.865563	-5.55077
Jcad	-0.019952	7.95851	-0.241878	0.809384	0.957008	-5.66256
Jdp2	-0.0890478	6.28698	-0.653854	0.51475	0.838068	-5.49753
Jmjd1c	-0.0422228	6.60606	-0.487653	0.626894	0.88722	-5.58229
Jmy	-0.21901	6.33472	-2.11864	0.0366706	0.352864	-3.72596
Jph3	-0.439268	7.16993	-4.32545	3.68984e-05	0.100403	1.90552
Jph4	-0.721021	7.00086	-2.4382	0.0165766	0.279094	-3.10988
Jpt1	-0.168533	6.52551	-1.53121	0.128965	0.53312	-4.6512
Jtb	-0.197521	6.53135	-1.94697	0.054424	0.39698	-4.02473
Jun	0.115	6.6748	0.619825	0.536823	0.848723	-5.51687
Junb	-0.0698216	6.70615	-0.360478	0.719272	0.922203	-5.63056
Jund	0.312317	7.73961	1.75377	0.0826212	0.458321	-4.33322
Jup	-0.0788529	6.06942	-0.139778	0.889124	0.979342	-5.68003
Kalrn	-0.249873	7.37831	-1.93323	0.0561172	0.397815	-4.04766
Kank3	-0.0777217	6.75254	-0.615315	0.539785	0.849506	-5.51936
Kansl1	-0.0985587	6.55494	-0.899097	0.370823	0.757144	-5.32793
Kansl2	-0.280378	6.38476	-2.35052	0.0207676	0.289466	-3.28652
Kat6a	-0.117356	6.58299	-1.12652	0.262718	0.673349	-5.12377
Kat6b	-0.121052	6.47419	-1.18484	0.238971	0.651272	-5.06423
Kat7	0.0249357	6.34195	0.183936	0.854447	0.969182	-5.67362
Katnal1	-0.182817	6.5079	-1.96247	0.0525669	0.391867	-3.99871
Kbtbd2	-0.1238	6.39001	-1.09676	0.275458	0.685201	-5.15303
Kcmf1	-0.115859	6.66121	-1.10512	0.271836	0.681621	-5.14488
Kcna1	-0.151689	6.75908	-1.06811	0.288118	0.69578	-5.18048
Kcna2	-0.246245	6.51571	-1.89006	0.0617286	0.410626	-4.11869
Kcnab1	-0.146296	6.42472	-1.23618	0.219369	0.637362	-5.0094
Kcnab2	-0.425073	7.40205	-3.23115	0.00168325	0.173937	-1.26763
Kcnab3	0.0193198	6.17246	0.113813	0.909621	0.982505	-5.68298
Kcnb1	-0.344443	6.48406	-2.35864	0.0203434	0.289329	-3.2704
Kcnc1	-0.253387	6.83183	-1.82021	0.0718035	0.435059	-4.23049
Kcnc2	-0.314203	6.26557	-2.34867	0.0208652	0.290217	-3.29018
Kcnc3	-0.242865	6.53189	-1.86488	0.0652154	0.41831	-4.15945
Kcnc4	-0.261399	6.55342	-2.11943	0.0366017	0.352864	-3.72452
Kcnh1	-0.093677	6.35173	-0.937926	0.350607	0.743151	-5.29625
Kcnh5	0.124184	6.1123	0.696338	0.487879	0.826723	-5.47194
Kcnh7	-0.179018	6.4642	-1.59729	0.113446	0.508584	-4.56102
Kcnip2	-0.194765	6.52664	-1.53516	0.127992	0.531721	-4.64591
Kcnip3	-0.0951443	6.75489	-1.01234	0.313887	0.719847	-5.23186
Kcnj10	-0.384528	7.02874	-2.59242	0.0109999	0.255521	-2.78561
Kcnj3	-0.256184	6.28835	-1.71765	0.0890452	0.469498	-4.38758
Kcnj4	-0.144286	6.53256	-0.906431	0.366949	0.755643	-5.32205
Kcnj6	-0.253174	6.44483	-2.03643	0.0444268	0.370038	-3.8719
Kcnj9	-0.104074	6.28176	-0.757505	0.45058	0.802006	-5.4323
Kcnk1	-0.169823	6.46817	-1.54559	0.125452	0.528516	-4.63189
Kcnmb4	-0.190594	6.45355	-1.50681	0.135103	0.539148	-4.6836
Kcnn2	-0.011593	6.24066	-0.0918745	0.926987	0.986407	-5.685
Kcnq2	-0.21673	6.65212	-1.89184	0.0614887	0.410626	-4.1158
Kcnq3	-0.221011	6.28077	-1.94508	0.0546551	0.397191	-4.02791
Kctd1	0.051799	6.36603	0.36817	0.713547	0.919471	-5.62805
Kctd10	-0.220944	6.81437	-1.84257	0.0684404	0.425639	-4.19514
Kctd12	-0.072538	6.73232	-0.603767	0.547405	0.850801	-5.52565
Kctd13	-0.123185	6.77704	-0.924017	0.357765	0.747239	-5.30775
Kctd17	-0.392134	6.60799	-3.84406	0.000216038	0.139862	0.429371
Kctd2	-0.199559	6.67338	-1.97603	0.0509865	0.387487	-3.97579
Kdelr1	-0.00815921	6.64835	-0.0757648	0.939762	0.987698	-5.68621
Kdm1a	-0.171259	6.50518	-1.25736	0.211634	0.631288	-4.98613
Kdm3a	-0.320947	6.38336	-2.51751	0.0134535	0.271942	-2.94525
Kdm3b	-0.249083	6.33851	-2.00572	0.0476651	0.379914	-3.92507
Kdm4b	-0.00176237	6.0112	-0.00477058	0.996203	0.997982	-5.68878
Kdm5b	-0.121205	6.31423	-1.0956	0.27596	0.68551	-5.15415
Kdm5c	0.038064	6.43119	0.258353	0.79668	0.951354	-5.65887
Kdm6b	-0.0162367	6.52662	-0.15165	0.879777	0.976421	-5.67848
Kdm7a	-0.0175421	6.54453	-0.176451	0.860307	0.971566	-5.67483
Kdr	-0.192471	6.83364	-1.82976	0.0703503	0.430654	-4.21544
Kdsr	-0.0971089	6.31413	-0.938386	0.350372	0.743151	-5.29587
Khdrbs1	-0.157074	6.75436	-1.16653	0.246252	0.656197	-5.08323
Khdrbs3	-0.127579	6.69141	-0.965454	0.336713	0.732047	-5.27299
Khsrp	-0.177408	6.81538	-1.37318	0.172854	0.593207	-4.85216
Kidins220	-0.201958	6.37872	-1.94115	0.0551357	0.397499	-4.03446
Kif1a	-0.0897622	7.98245	-0.616441	0.539045	0.849506	-5.51874
Kif1b	-0.384236	7.61387	-2.54428	0.0125252	0.266565	-2.88866
Kif1c	-0.0896623	7.11732	-0.661676	0.509745	0.835302	-5.49294
Kif21a	0.586617	5.78675	1.69159	0.0939267	0.47692	-4.42612
Kif21b	-0.247493	6.26538	-2.40623	0.0180082	0.279094	-3.17494
Kif2a	-0.0427229	6.36471	-0.488	0.626649	0.88722	-5.58213
Kif3a	-0.183406	6.63953	-1.73809	0.0853623	0.467039	-4.35695
Kif3c	-0.133978	6.77965	-1.45324	0.149377	0.556239	-4.75296
Kif5a	-0.0256636	9.05539	-0.14342	0.886255	0.978455	-5.67956
Kif5b	-0.010835	7.50317	-0.117805	0.906465	0.981986	-5.68256
Kif5c	0.0472831	8.0315	0.276544	0.782718	0.944952	-5.65451
Kifap3	-0.146242	6.82549	-1.10733	0.270882	0.680694	-5.14272
Kifbp	-0.308104	6.07701	-0.876977	0.382661	0.761906	-5.34539
Kifc2	0.0951187	7.08676	0.535429	0.593576	0.872334	-5.56043
Kitl	-0.0456408	7.16172	-0.386917	0.699663	0.914822	-5.62171
Klc1	-0.223115	8.26976	-1.56774	0.120191	0.520474	-4.6018
Klc2	-0.331258	6.95239	-3.01119	0.00331617	0.191165	-1.82103
Klf12	-0.0168495	6.66133	-0.157909	0.874856	0.975047	-5.67761
Klf13	-0.342836	6.46925	-2.42243	0.0172693	0.279094	-3.14205
Klf2	-0.178922	7.16775	-0.849906	0.397466	0.769441	-5.36618
Klf3	0.191707	6.48493	1.89045	0.061677	0.410626	-4.11807
Klf4	-0.0445165	6.447	-0.332626	0.740133	0.931141	-5.6392
Klf6	0.0171974	6.85595	0.120275	0.904514	0.981986	-5.6823
Klf7	0.108196	6.55159	0.97535	0.331807	0.726847	-5.26447
Klf9	-0.0775359	6.89064	-0.844707	0.400349	0.771346	-5.3701
Klhdc10	-0.227905	6.26404	-1.76562	0.0806001	0.453557	-4.31517
Klhdc2	-0.14672	6.43896	-1.20913	0.229545	0.642756	-5.03857
Klhdc3	-0.22083	6.90437	-1.67796	0.0965677	0.480199	-4.44608
Klhl11	-0.138162	6.45228	-1.23296	0.220566	0.637362	-5.01292
Klhl2	-0.173144	6.83633	-1.45984	0.147559	0.554998	-4.74455
Klhl5	0.0399953	6.86463	0.341941	0.733133	0.928913	-5.63639
Klhl7	-0.136432	6.41317	-1.54153	0.126437	0.529202	-4.63736
Klhl9	-0.172384	6.43559	-1.41817	0.15934	0.571397	-4.79708
Kmt2a	-0.235706	6.56084	-2.26805	0.0255388	0.310394	-3.44744
Kmt2d	-0.0342791	6.5816	-0.298543	0.765926	0.937972	-5.64884
Kmt2e	-0.138464	6.89579	-1.39624	0.165821	0.582677	-4.82414
Kndc1	-0.232916	6.21626	-1.67284	0.0975742	0.48231	-4.45353
Kpna1	-0.0767023	6.3033	-0.638343	0.524751	0.842806	-5.50647
Kpna3	-0.0279904	6.38099	-0.284717	0.776467	0.942214	-5.65245
Kpna4	-0.104245	6.35072	-0.744054	0.458638	0.806651	-5.4413
Kpnb1	-0.0695528	6.49526	-0.558627	0.577701	0.864779	-5.54909
Kras	-0.0937764	6.38405	-0.622045	0.535368	0.848264	-5.51564
Krtcap2	0.141677	6.54984	1.14579	0.254695	0.66396	-5.10442
Ktn1	-0.071023	6.52541	-0.748038	0.456243	0.805821	-5.43865
L1cam	-0.164138	6.46424	-2.0436	0.043698	0.369457	-3.85937
Lage3	-0.185484	6.24198	-1.70777	0.0908718	0.471274	-4.40226
Lama5	-0.124775	6.42436	-0.805096	0.422729	0.786695	-5.39918
Lamb2	-0.051418	6.74672	-0.374459	0.708879	0.918002	-5.62596
Lamc3	-0.0963193	6.3375	-0.646642	0.519388	0.839944	-5.50171
Lamp1	-0.271877	7.95037	-2.19238	0.0307383	0.330913	-3.59062
Lamp2	-0.0367461	6.92815	-0.372783	0.710121	0.918071	-5.62652
Lamp5	-0.508157	6.29016	-3.08719	0.00263317	0.178517	-1.63334
Lamtor1	0.0749114	6.84418	0.916945	0.361441	0.750278	-5.31353
Lamtor4	-0.0461077	6.48333	-0.456457	0.649079	0.896173	-5.59546
Lamtor5	0.103907	6.56762	0.813233	0.418072	0.784954	-5.39332
Lancl1	-0.2492	6.55264	-1.91781	0.05807	0.405425	-4.0732
Lancl2	-0.212567	6.35121	-1.52789	0.129787	0.533186	-4.65564
Laptm4a	-0.050194	8.20762	-0.315501	0.753057	0.936075	-5.64417
Laptm4b	-0.185822	6.57163	-1.52704	0.129998	0.533186	-4.65677
Laptm5	-0.0497304	6.54515	-0.359474	0.720021	0.922785	-5.63088
Large1	-0.250161	6.61936	-2.81107	0.00597244	0.219543	-2.29695
Larp1	-0.0529013	6.67663	-0.431646	0.666954	0.902336	-5.60532
Larp4	-0.186844	6.26742	-1.37076	0.173608	0.594051	-4.85509
Larp4b	-0.119285	6.31506	-1.11237	0.268724	0.67931	-5.13778
Lasp1	0.0285778	6.84082	0.198275	0.843244	0.965383	-5.67116
Lat	-0.112403	6.27068	-0.830649	0.408207	0.777583	-5.38058
Lats1	-0.0900759	6.28712	-0.615846	0.539435	0.849506	-5.51907
Lats2	0.0307801	6.52663	0.340164	0.734467	0.929819	-5.63693
Lbh	-0.188816	6.64456	-2.04035	0.0440276	0.370038	-3.86506
Lcat	0.154533	6.29909	1.06392	0.290003	0.697216	-5.18443
Ldb1	-0.136037	6.76231	-1.4228	0.157994	0.569001	-4.79131
Ldha	-0.209363	6.91131	-1.56223	0.121484	0.521749	-4.60933
Ldhb	0.011612	8.14347	0.0636006	0.949419	0.988909	-5.68697
Ldlrad3	0.0398263	6.50131	0.322344	0.747884	0.934495	-5.64222
Lef1	-0.175049	7.0638	-1.43579	0.154273	0.563643	-4.77505
Leng8	-0.233696	6.64929	-2.42705	0.0170638	0.279094	-3.13265
Leprotl1	-0.239899	6.62465	-2.31013	0.0229959	0.297914	-3.36597
Letm1	-0.00996546	6.28477	-0.0823323	0.934552	0.987468	-5.68575
Lgals1	0.0705995	6.34962	0.503598	0.615683	0.882372	-5.57522
Lgals9	0.162315	6.36268	1.27544	0.205195	0.626179	-4.96598
Lgalsl	-0.23653	6.30824	-2.04674	0.0433823	0.368443	-3.85388
Lgi1	-0.318204	6.20047	-2.2444	0.0270741	0.314363	-3.49266
Lgi3	-0.36401	6.38033	-2.89415	0.00469387	0.214185	-2.10263
Lgi4	-0.130395	6.27797	-1.0242	0.308281	0.715746	-5.22116
Lgmn	-0.358571	7.17882	-3.20504	0.0018274	0.173937	-1.33493
Lhfpl4	-0.145458	6.29508	-1.57811	0.11779	0.518163	-4.58758
Lhx2	-0.311463	6.28207	-1.8921	0.0614535	0.410626	-4.11537
Lias	0.103207	6.47429	0.864143	0.389636	0.764867	-5.35533
Lif	0.219575	6.8542	1.78504	0.0773735	0.448223	-4.28532
Lifr	0.0703047	6.90748	0.897314	0.371768	0.758007	-5.32935
Lig1	-0.124982	6.41492	-1.2709	0.206797	0.626348	-4.97106
Lim2	0.289807	6.37205	2.41373	0.0176625	0.279094	-3.15973
Lima1	0.256129	6.6068	2.51569	0.0135187	0.271942	-2.94908
Limch1	0.140256	7.04366	1.20398	0.231521	0.644675	-5.04405
Limd1	0.0382101	6.6533	0.396436	0.692652	0.912473	-5.61837
Limd2	-0.152772	6.357	-1.11501	0.267593	0.678233	-5.13517
Lime1	0.125786	6.53106	1.01648	0.311926	0.719651	-5.22815
Limk1	0.0168197	6.96685	0.219781	0.826503	0.961394	-5.66713
Lims1	0.044454	6.87468	0.309268	0.757779	0.936278	-5.64592
Lims2	-0.0341401	6.87869	-0.235737	0.814133	0.957839	-5.66387
Lin54	-0.24516	6.52219	-2.0826	0.0399133	0.359726	-3.79058
Lin7a	0.159331	6.57604	2.10281	0.0380654	0.354754	-3.75446
Lin7b	-0.171049	6.48904	-1.33253	0.185801	0.609795	-4.90048
Lin7c	0.0595717	6.60157	0.501899	0.616874	0.882372	-5.57598
Lin9	0.135223	6.55507	1.43462	0.154603	0.563643	-4.77651
Lingo1	-0.0463308	7.00263	-0.367728	0.713875	0.919528	-5.62819
Lingo3	0.21815	6.36519	1.77802	0.0785278	0.450451	-4.29615
Lingo4	0.195295	6.56562	1.51033	0.134203	0.538519	-4.67895
Lipa	0.0913197	6.56986	0.858866	0.392528	0.767839	-5.35937
Lipf	0.286813	5.93753	0.908633	0.365791	0.754758	-5.32027
Lix1	0.110932	7.10779	0.872186	0.385256	0.762988	-5.34912
Lix1l	0.16241	6.36977	1.59401	0.11418	0.50882	-4.56559
Llcfc1	0.0233093	6.36484	0.175435	0.861103	0.971566	-5.67499
Llgl1	-0.0278068	6.61744	-0.230176	0.818439	0.959434	-5.66503
Llph	0.030321	6.57964	0.309607	0.757522	0.936278	-5.64582
Lman1	-0.0760218	6.55562	-0.575843	0.566052	0.857646	-5.54036
Lman2	-0.0229703	6.49801	-0.141708	0.887604	0.978814	-5.67978
Lman2l	0.109752	6.8313	0.924274	0.357632	0.747239	-5.30754
Lmbr1	0.185207	7.28338	2.37269	0.0196274	0.285516	-3.24238
Lmbrd1	-0.0746786	6.87848	-0.634024	0.527554	0.844522	-5.50893
Lmbrd2	-0.110569	6.67467	-0.866417	0.388395	0.764867	-5.35358
Lmna	-0.224998	6.47419	-1.4362	0.154155	0.563551	-4.77452
Lmntd2	-0.04435	6.38747	-0.293875	0.76948	0.938946	-5.65008
Lmo2	-0.058078	6.9619	-0.472453	0.637662	0.89043	-5.58881
Lmo3	-0.240716	6.54401	-1.49532	0.138071	0.542245	-4.69867
Lmo4	-0.129076	7.40438	-0.993665	0.322853	0.721172	-5.24848
Lmo7	0.190813	6.66621	2.39293	0.0186354	0.280248	-3.20178
Lmtk2	-0.087512	6.9349	-1.10275	0.272857	0.682579	-5.14719
Lmtk3	-0.177366	6.8714	-1.34781	0.180851	0.605292	-4.88248
Lmx1a	0.0380757	6.34499	0.251005	0.80234	0.955039	-5.66054
Lnpep	-0.0875878	6.72328	-0.761928	0.447948	0.802006	-5.4293
Lnpk	-0.10841	6.48403	-0.871922	0.385399	0.762988	-5.34932
LOC118567641	-0.0487612	6.5525	-0.39128	0.696446	0.91317	-5.62019
LOC118567918	-0.633139	5.77274	-1.15638	0.25036	0.66024	-5.09365
LOC118567992	-0.1489	7.45397	-1.03354	0.303915	0.71102	-5.21265
LOC118568632	-0.184605	8.35686	-2.14513	0.0344342	0.34955	-3.67782
LOC118568634	-0.146368	8.60531	-0.688278	0.492917	0.827358	-5.47691
LOC118568705	-0.168327	6.4763	-2.0638	0.0417009	0.364883	-3.82389
LOC118568783	-0.277321	6.90049	-2.22617	0.0283122	0.317251	-3.52722
LOC118568792	-0.167642	8.178	-1.03715	0.30224	0.710303	-5.20934
Lonp1	0.473263	6.03914	1.32593	0.187972	0.612201	-4.9082
Lonp2	0.0833296	6.69913	0.588433	0.557607	0.854835	-5.53381
Lonrf1	-0.0134078	6.45157	-0.110744	0.912048	0.982951	-5.68329
Lpar1	-0.046616	6.38721	-0.394328	0.694203	0.912473	-5.61912
Lpar2	0.302287	6.37612	2.19768	0.0303467	0.327808	-3.58074
Lpar4	0.0126717	6.25137	0.0846518	0.932712	0.9868	-5.68557
Lpar5	0.294573	6.40839	2.80193	0.00613101	0.219543	-2.31804
Lpar6	0.200766	6.94045	1.93642	0.0557208	0.397499	-4.04236
Lpcat1	0.0372615	6.41891	0.277524	0.781967	0.9443	-5.65426
Lpcat4	-0.0122744	6.56833	-0.106675	0.915267	0.983781	-5.68368
Lpgat1	-0.0209904	7.17411	-0.280396	0.77977	0.943143	-5.65354
[truncated: 5,806 more rows]

## Sheet: Neuron
	logFC	AveExpr	t	P.Value	adj.P.Val	B
A530032D15Rik	-0.0759191	6.25815	-0.556792	0.578707	0.77515	-5.8266
A830018L16Rik	-0.110486	6.26249	-1.34177	0.182207	0.433471	-5.12952
Aagab	-0.0907449	6.52681	-1.32231	0.188581	0.443279	-5.15361
Aamp	-0.347887	5.93975	-1.09633	0.27513	0.530677	-5.40831
Aars	-0.0969421	6.70207	-1.0097	0.31467	0.567666	-5.4936
Aarsd1	0.104378	6.50903	1.49594	0.137296	0.377141	-4.92661
Aatk	-0.197886	7.22293	-2.28563	0.0240325	0.152356	-3.56195
Abat	-0.235629	6.55187	-2.99788	0.00330581	0.0676795	-1.8909
Abca2	-0.299759	6.8083	-2.9526	0.00379233	0.0734376	-2.00878
Abcb1a	0.249913	7.5694	3.49267	0.000670483	0.0391776	-0.505505
Abcc4	-0.00714197	6.78446	-0.07922	0.93699	0.97044	-5.96979
Abcc5	-0.0565287	6.4285	-0.80643	0.421592	0.662247	-5.66661
Abce1	-0.0687192	6.57298	-0.994787	0.321843	0.575015	-5.5076
Abcf3	-0.0587956	6.31971	-0.722443	0.471429	0.698543	-5.72692
Abcg1	-0.240742	6.29757	-2.5762	0.0112027	0.107403	-2.92841
Abcg2	0.0356393	6.93524	0.400255	0.689681	0.842591	-5.89718
Abhd12	-0.161939	7.50624	-2.03297	0.0442643	0.209317	-4.05652
Abhd17a	-0.153895	6.84851	-1.4857	0.139983	0.380292	-4.94075
Abhd2	-0.152042	8.04823	-1.49154	0.138446	0.378461	-4.93269
Abhd3	-0.0573923	6.42542	-0.632307	0.528391	0.740582	-5.78434
Abhd4	-0.55821	5.7473	-1.9161	0.0577326	0.238636	-4.26709
Abhd8	-0.224864	7.42675	-2.69668	0.00801191	0.0945478	-2.64599
Abi1	-0.107027	7.05423	-1.71002	0.0898493	0.302235	-4.60985
Abi2	-0.172154	7.01514	-1.61433	0.109084	0.334186	-4.75643
Ablim1	0.121539	7.89609	0.971716	0.333148	0.586086	-5.52883
Ablim2	-0.191613	6.18917	-1.68574	0.0944475	0.309823	-4.64781
Abr	-0.135596	7.67252	-1.98692	0.0492111	0.219931	-4.14087
Acaa1a	0.0638245	6.55741	0.965417	0.336279	0.588629	-5.53455
Acadm	-0.00903407	6.43385	-0.134567	0.89318	0.948093	-5.96421
Acadsb	-0.269039	6.31541	-2.71719	0.0075592	0.0929937	-2.59677
Acap2	-0.0204616	6.40786	-0.313278	0.754614	0.876583	-5.92644
Acap3	-0.204759	6.44268	-2.21364	0.0287453	0.167545	-3.70827
Acat1	-0.0770219	6.71772	-0.967283	0.33535	0.587709	-5.53286
Acbd3	-0.0257165	6.36245	-0.356823	0.721852	0.861102	-5.91268
Acbd5	-0.165374	6.42578	-2.38639	0.0185795	0.134935	-3.34999
Acer2	-0.358989	7.0211	-4.58373	1.12863e-05	0.00843933	3.11799
Acer3	-0.0357274	6.40543	-0.493665	0.622446	0.804061	-5.85783
Acin1	-0.116689	6.47695	-1.75804	0.0812921	0.28745	-4.53327
Ackr3	-0.253576	6.50401	-2.93607	0.00398591	0.0750224	-2.05146
Acly	-0.134762	6.48574	-1.69596	0.0924888	0.305671	-4.63189
Aco2	-0.291623	7.3253	-3.60064	0.000462866	0.034402	-0.180448
Acot13	-0.0363857	6.49389	-0.345589	0.730257	0.864391	-5.9164
Acot7	-0.176145	6.91106	-1.79102	0.0758126	0.275695	-4.47951
Acox1	-0.0806052	7.2115	-1.37566	0.171493	0.421392	-5.08674
Acsbg1	-0.0874277	7.07422	-1.02909	0.30551	0.56046	-5.47512
Acsl3	0.0153707	6.81923	0.188923	0.850472	0.924894	-5.95591
Acsl5	-0.0249901	6.58235	-0.315865	0.752654	0.875651	-5.92567
Acsl6	-0.268296	7.06745	-2.80357	0.00589682	0.0850235	-2.38594
Acta2	-0.0473582	6.44602	-0.144809	0.885105	0.943844	-5.96286
Actb	-0.0850498	9.34083	-1.23393	0.219641	0.479021	-5.25874
Actg1	-0.20798	9.29813	-1.83316	0.0692595	0.264045	-4.40946
Actl6b	-0.0760405	6.23489	-0.808765	0.420252	0.661353	-5.66484
Actn4	-0.0864107	7.34279	-1.27687	0.204114	0.461282	-5.20854
Actr10	-0.0785191	6.71648	-0.847334	0.398497	0.6436	-5.63487
Actr1a	-0.203053	7.27713	-2.94369	0.0038956	0.074299	-2.03181
Actr1b	-0.205122	7.17913	-2.66335	0.00879988	0.0979927	-2.72524
Actr2	-0.150011	7.22104	-1.90403	0.0593027	0.242049	-4.28818
Actr3	-0.0985592	7.23901	-1.34481	0.181224	0.43197	-5.12572
Actr3b	-0.253868	6.55122	-2.39503	0.0181672	0.133714	-3.33143
Acvr1b	-0.0802505	6.67641	-1.1635	0.246938	0.50198	-5.33746
Acvr2a	0.0345231	6.37557	0.400072	0.689815	0.842591	-5.89725
Acvrl1	0.224926	7.32517	2.91626	0.00422972	0.076405	-2.10231
Adam10	-0.00543783	6.78384	-0.0844025	0.932877	0.968495	-5.96939
Adam11	-0.239754	6.59255	-2.47486	0.0147267	0.120849	-3.15708
Adam15	0.179964	7.06713	2.82638	0.00551742	0.0831235	-2.32931
Adam22	-0.239868	6.5591	-2.51489	0.0132311	0.115369	-3.06775
Adam23	-0.184769	6.7632	-1.7308	0.0860602	0.296257	-4.57696
Adamts1	-0.213783	6.25023	-1.65934	0.0996606	0.318559	-4.68848
Adamts9	-0.348482	6.08555	-1.53305	0.127899	0.363616	-4.87461
Adap1	-0.294174	6.51767	-2.47293	0.0148026	0.121216	-3.16136
Adap2	-0.0102658	6.4939	-0.128114	0.898274	0.950784	-5.96501
Adar	-0.212103	6.38072	-2.37129	0.0193198	0.136446	-3.38229
Adarb1	-0.167422	6.51923	-1.94264	0.0544037	0.231877	-4.22029
Adcy1	-0.305643	8.03826	-3.20046	0.00175636	0.0549258	-1.34487
Adcy2	-0.212212	6.84347	-2.45196	0.0156487	0.123987	-3.20762
Adcy5	-0.0824777	6.66137	-0.863901	0.389367	0.636991	-5.62157
Adcy9	-0.0925517	6.53761	-0.959182	0.339398	0.591264	-5.54017
Adcyap1r1	-0.229824	6.55183	-3.13135	0.00218648	0.0589407	-1.53452
Add1	-0.220849	7.24916	-2.70218	0.00788799	0.094467	-2.63281
Add2	-0.211001	6.61291	-2.28696	0.0239519	0.152356	-3.55919
Add3	-0.0443107	7.26474	-0.52731	0.598952	0.788617	-5.84165
Adgrb2	-0.271276	7.48113	-2.79479	0.0060491	0.0853773	-2.40763
Adgrb3	-0.107484	6.57248	-1.53727	0.126863	0.362203	-4.86861
Adgre5	0.116791	6.7861	1.13844	0.257205	0.512808	-5.36437
Adgrf5	-0.0115798	7.63556	-0.141514	0.887701	0.945234	-5.9633
Adgrg1	-0.0837198	6.46104	-0.316412	0.75224	0.875651	-5.92551
Adgrl1	-0.144189	7.86066	-1.61283	0.109411	0.334578	-4.75867
Adgrl2	-0.0275576	6.4874	-0.303447	0.762075	0.879023	-5.9293
Adgrl3	-0.17998	6.73231	-2.71141	0.00768437	0.0933868	-2.61068
Adgrl4	-0.0666709	7.64253	-0.775492	0.439576	0.674621	-5.68959
Adh5	-0.186509	6.29884	-2.39971	0.0179474	0.132698	-3.32135
Adi1	-0.408949	5.2972	-1.38191	0.16957	0.419934	-5.07874
Adipor1	-0.106015	6.91564	-1.36133	0.175963	0.425012	-5.10495
Adipor2	-0.214353	6.38107	-2.63741	0.00946118	0.0992407	-2.78634
Adk	-0.115266	6.48385	-1.50132	0.135901	0.375963	-4.91914
Adnp	-0.159521	6.49159	-2.35201	0.0203024	0.14071	-3.42324
Adora1	-0.297405	6.92474	-2.8599	0.0050002	0.0800807	-2.24536
Adprh	-0.262741	6.5638	-2.26136	0.0255394	0.158428	-3.61175
Adrm1	-0.11245	6.36843	-1.38274	0.169315	0.419605	-5.07768
Adss	-0.128164	6.68884	-1.96731	0.0514569	0.225095	-4.17625
Aebp2	-0.0208824	6.42091	-0.304043	0.761623	0.879023	-5.92913
Afap1l1	0.0583632	6.69754	0.742213	0.45941	0.689866	-5.71331
Afap1l2	0.13325	6.54279	1.25629	0.211452	0.470536	-5.23281
Afdn	-0.0610371	6.80796	-0.874486	0.383602	0.630902	-5.61294
Aff4	-0.00763822	6.90307	-0.0968212	0.92303	0.96331	-5.96833
Afg3l2	-0.211153	6.37576	-2.36237	0.019769	0.138434	-3.40127
Aftph	-0.141271	6.42835	-1.53434	0.127581	0.363107	-4.87277
Agap1	-0.0921063	6.69503	-1.01843	0.310524	0.565802	-5.48532
Agap2	-0.22297	8.66964	-2.54197	0.0122977	0.111595	-3.00657
Agap3	-0.204339	7.28384	-2.75132	0.00685717	0.0900175	-2.51415
Agfg1	-0.0261423	6.95126	-0.368717	0.712989	0.854317	-5.90861
Aggf1	-0.159171	6.40267	-1.89954	0.0598959	0.243579	-4.29599
Ago1	-0.143438	6.50218	-2.04753	0.0427912	0.205224	-4.02947
Ago2	-0.100123	6.62492	-1.37793	0.170792	0.420874	-5.08384
Agpat1	-0.0429934	7.10651	-0.632725	0.528118	0.740466	-5.78409
Agpat3	-0.0916506	7.86637	-1.41421	0.159893	0.407779	-5.03683
Agrn	0.0210515	6.84968	0.25446	0.799576	0.897568	-5.9422
Agtpbp1	-0.0695479	7.04471	-0.967102	0.33544	0.587735	-5.53302
Ahcyl1	-0.199811	7.85764	-2.89102	0.00456018	0.0777022	-2.16667
Ahcyl2	0.0140982	6.53939	0.187632	0.851482	0.92502	-5.95614
Ahdc1	-0.151331	6.50882	-2.05909	0.0416516	0.202887	-4.00786
Ahi1	0.00691695	6.70238	0.0792603	0.936958	0.97044	-5.96979
Ahnak	-0.10343	7.05518	-0.91207	0.363562	0.61359	-5.58146
Ahsa1	-0.168765	6.67666	-1.92442	0.0566714	0.236631	-4.25249
AI413582	-0.0965575	7.34814	-1.24185	0.216715	0.47587	-5.24961
AI593442	-0.170969	6.22793	-1.67216	0.0971015	0.314041	-4.66881
Aida	0.0525024	6.57711	0.76157	0.447812	0.680835	-5.69964
Aifm3	-0.23332	6.33527	-2.47074	0.014889	0.121542	-3.16621
Aig1	-0.157561	6.63814	-2.42478	0.0168097	0.128234	-3.26707
Aimp1	-0.0645194	6.46206	-0.900468	0.369677	0.618028	-5.59132
Aip	-0.162929	6.60036	-1.88924	0.0612758	0.245859	-4.31386
Ak1	-0.217378	6.77399	-2.42922	0.0166147	0.127474	-3.25738
Ak3	-0.169813	6.55939	-1.50185	0.135766	0.375848	-4.91841
Ak5	-0.052525	6.57295	-0.448831	0.654364	0.822725	-5.87774
Akap10	-0.103332	6.37972	-1.14913	0.252788	0.508246	-5.35296
Akap11	-0.179037	7.05405	-2.71277	0.00765481	0.0933868	-2.60741
Akap6	-0.433076	6.43876	-3.58367	0.000490884	0.0350277	-0.232069
Akap8	-0.149644	6.46316	-1.377	0.171078	0.421298	-5.08503
Akap8l	-0.236574	6.7449	-3.23061	0.0015946	0.0528993	-1.26105
Akr1a1	-0.0412735	7.84216	-0.577999	0.564349	0.765686	-5.81527
Akt1	-0.0663549	7.20405	-0.804679	0.422598	0.662475	-5.66794
Akt1s1	-0.162486	6.43117	-1.44337	0.151525	0.397346	-4.99819
Akt2	-0.0575857	6.63124	-0.719234	0.473397	0.69987	-5.72909
Akt3	-0.149414	7.46902	-2.12767	0.0354127	0.184733	-3.87739
Aktip	-0.505682	6.47902	-1.74135	0.0841868	0.292909	-4.56011
Alad	-0.193245	6.61557	-2.65054	0.00912119	0.0987265	-2.7555
Alas1	0.045751	6.81562	0.538686	0.591102	0.783452	-5.83593
Aldh1a1	-0.230711	6.60353	-1.46966	0.144273	0.387286	-4.9627
Aldh1l1	0.0503476	6.60213	0.776702	0.438864	0.67421	-5.68871
Aldh2	-0.0753454	7.32561	-1.10195	0.272692	0.529285	-5.40255
Aldh5a1	-0.00830472	6.45332	-0.107382	0.914665	0.960256	-5.96731
Aldh7a1	0.022737	6.48335	0.268926	0.788449	0.892908	-5.93862
Aldoa	-0.282123	9.28611	-2.7999	0.00595995	0.0850235	-2.395
Aldoc	-0.072453	9.31353	-0.969399	0.334298	0.586656	-5.53094
Alg2	-0.227635	6.71041	-2.16484	0.0323812	0.177835	-3.80502
Alpl	0.0262415	6.83733	0.242865	0.808525	0.903713	-5.94492
Alyref	-0.0236644	6.70845	-0.34485	0.730811	0.864522	-5.91664
Amd1	-0.226431	7.0899	-2.51775	0.0131295	0.115175	-3.06131
Amfr	-0.110647	7.24053	-1.66266	0.0989921	0.317393	-4.6834
Amotl2	0.0519443	6.44392	0.684067	0.495253	0.716795	-5.75229
Amph	-0.105297	6.85261	-1.34702	0.180514	0.430672	-5.12295
Anapc1	-0.0232692	6.40579	-0.309761	0.757281	0.877478	-5.92748
Anapc10	-0.0575123	6.53967	-0.785347	0.433799	0.671811	-5.68237
Anapc11	-0.122976	6.7513	-1.48957	0.138965	0.379056	-4.93542
Anapc13	-0.143027	6.55706	-2.28621	0.0239974	0.152356	-3.56075
Anapc16	-0.157066	6.5626	-2.36988	0.0193899	0.136692	-3.38528
Anapc2	0.0188576	6.37319	0.227759	0.820222	0.91001	-5.94827
Anapc5	0.0356572	6.66084	0.509433	0.611385	0.796536	-5.85037
Ank	-0.110674	7.28997	-1.43146	0.154899	0.401827	-5.01406
Ank2	-0.14735	7.31467	-1.71533	0.0888683	0.300757	-4.60148
Ank3	-0.138502	6.84198	-1.46642	0.145152	0.387933	-4.96711
Ankhd1	-0.153028	6.38078	-2.49461	0.013971	0.117616	-3.11317
Ankib1	-0.0696655	6.86585	-0.879358	0.380966	0.628953	-5.60894
Ankrd11	-0.10923	6.78335	-1.76257	0.0805205	0.285712	-4.52594
Ankrd12	-0.31474	7.715	-2.5822	0.0110202	0.106175	-2.91462
Ankrd13a	-0.213525	6.28054	-2.34458	0.0206927	0.142103	-3.43894
Ankrd13c	-0.0515335	6.31793	-0.651985	0.515659	0.731139	-5.77245
Ankrd17	-0.251185	6.6264	-3.54466	0.000561457	0.0365134	-0.349962
Ankrd33b	-0.175024	6.60431	-2.0581	0.0417484	0.202899	-4.00972
Ankrd40	-0.254965	6.84399	-2.78281	0.00626259	0.0864956	-2.43713
Ankrd46	-0.0525927	6.64929	-0.728463	0.467751	0.696958	-5.72282
Anks1b	0.0653318	6.27524	0.734132	0.464302	0.694805	-5.71892
Anp32a	-0.137414	7.39508	-1.47243	0.143526	0.385978	-4.95893
Anp32b	-0.143914	6.46157	-1.7441	0.0837054	0.29226	-4.55572
Anp32e	0.01137	6.58735	0.11703	0.907032	0.956939	-5.96629
Antkmt	-0.190727	6.5114	-1.94444	0.0541849	0.23107	-4.21711
Anxa11	-0.119552	6.36101	-1.1773	0.241406	0.497543	-5.32238
Anxa2	0.147505	6.95933	1.62514	0.106758	0.330835	-4.74027
Anxa3	0.0800628	6.78801	0.862587	0.390087	0.63727	-5.62264
Anxa5	-0.0668585	6.97905	-0.84482	0.399894	0.644522	-5.63687
Anxa6	0.0177061	6.40901	0.181933	0.855943	0.927876	-5.95713
Anxa7	-0.138837	6.97039	-1.54716	0.124461	0.360015	-4.85451
Aopep	-0.137003	6.04625	-0.549083	0.583969	0.778892	-5.83061
Ap1ar	-0.0319613	6.33642	-0.377168	0.706716	0.851112	-5.90564
Ap1b1	-0.15302	6.52915	-1.61818	0.108253	0.332993	-4.75069
Ap1g1	-0.113544	6.38242	-1.62032	0.107791	0.332371	-4.74749
Ap1s1	-0.0728582	6.9567	-0.602989	0.547655	0.752978	-5.80138
Ap2a1	-0.321865	6.96391	-3.25173	0.00148968	0.0522517	-1.20195
Ap2a2	-0.223556	6.97673	-2.91963	0.00418731	0.076405	-2.09368
Ap2b1	-0.154925	7.31977	-2.06127	0.0414389	0.201992	-4.00376
Ap2m1	-0.311812	8.25419	-2.61214	0.0101481	0.102647	-2.84535
Ap2s1	-0.141038	7.1096	-1.83616	0.0688112	0.262979	-4.40441
Ap3d1	-0.0655246	6.84352	-0.873	0.384408	0.631829	-5.61416
Ap3m2	-0.0830438	6.57397	-1.10026	0.273421	0.52942	-5.40428
Ap3s1	-0.438358	6.25802	-1.44084	0.152237	0.39813	-5.00157
Apba1	-0.252976	7.13707	-2.43974	0.0161617	0.125213	-3.23443
Apba2	-0.112548	6.98085	-1.09038	0.277733	0.533977	-5.41439
Apbb1	-0.0651795	7.4581	-0.71672	0.474941	0.700914	-5.73079
Apbb2	-0.0254334	6.5934	-0.388906	0.698035	0.846953	-5.9014
Apcdd1	-0.262779	7.29295	-2.62541	0.00978195	0.100549	-2.81442
Aph1a	0.0214184	6.79138	0.259039	0.796049	0.8958	-5.94109
Aplp1	-0.39723	8.81537	-3.35928	0.00104829	0.0447043	-0.896098
Aplp2	-0.133073	8.15175	-2.24738	0.0264448	0.161687	-3.64023
Apod	-0.798081	7.70171	-3.49379	0.000667944	0.0391776	-0.502183
Apoe	-0.274666	10.3502	-1.91107	0.0583828	0.240687	-4.2759
Apold1	-0.0130629	5.88229	-0.0373689	0.970253	0.984986	-5.9721
App	0.236617	10.3723	1.79288	0.0755143	0.275252	-4.47646
Appbp2	0.0550028	5.71304	0.183853	0.85444	0.926725	-5.9568
Appl1	-0.282074	5.09595	-0.681254	0.497025	0.71816	-5.7541
Aqp4	0.0952724	6.61656	0.723984	0.470486	0.697886	-5.72587
Araf	-0.189956	6.86953	-2.87883	0.00472808	0.0778779	-2.19757
Arap2	-0.022156	6.54863	-0.308568	0.758186	0.878136	-5.92782
Arc	-0.554783	6.71408	-3.09103	0.00248062	0.0601738	-1.64355
Arcn1	-0.137613	6.58141	-1.60277	0.111617	0.338408	-4.7736
Arel1	-0.115588	6.4628	-1.31933	0.189572	0.443712	-5.15727
Arf1	-0.422305	7.82945	-2.24458	0.0266293	0.16185	-3.64591
Arf2	-0.0221297	6.3874	-0.311907	0.755653	0.877056	-5.92685
Arf3	-0.231587	8.07746	-2.89875	0.00445658	0.0774591	-2.14702
Arf4	-0.0691267	6.63697	-1.13157	0.260074	0.515916	-5.37165
Arf5	-0.173157	7.39817	-2.6963	0.00802033	0.0945478	-2.64688
Arf6	0.907679	5.12246	2.13474	0.0348182	0.183507	-3.86372
Arfgap1	0.0341861	6.41666	0.479551	0.63242	0.810545	-5.8643
Arfgap2	-0.0482943	6.51999	-0.615402	0.539456	0.747897	-5.79426
Arfgef2	-0.0235994	6.59632	-0.332516	0.740081	0.869032	-5.92058
Arfrp1	-0.0204155	6.79845	-0.372488	0.710187	0.85253	-5.90729
Arglu1	-0.0993358	6.74175	-1.09795	0.274427	0.530107	-5.40666
Arhgap1	-0.195752	6.50887	-2.66032	0.00887501	0.0982322	-2.73242
Arhgap12	-0.202635	6.66506	-2.15621	0.0330643	0.179066	-3.82193
Arhgap21	-0.116802	6.66558	-1.7102	0.0898162	0.302235	-4.60957
Arhgap23	0.0121782	6.86848	0.187714	0.851418	0.92502	-5.95612
Arhgap26	-0.259529	7.10671	-2.53005	0.0127012	0.114232	-3.03358
Arhgap29	-0.0608147	7.08542	-0.536383	0.592688	0.784487	-5.8371
Arhgap31	0.678227	5.89148	1.52112	0.130864	0.368154	-4.89146
Arhgap32	-0.177779	6.74259	-1.55786	0.121903	0.355504	-4.83915
Arhgap35	-0.290116	6.70279	-2.32972	0.0214934	0.145383	-3.47021
Arhgap42	-0.0707343	6.40949	-0.842559	0.401153	0.645218	-5.63865
Arhgap44	-0.0830825	6.54462	-1.29077	0.199266	0.454966	-5.19194
Arhgap5	-0.0391121	6.89097	-0.581504	0.561992	0.764258	-5.81335
Arhgdia	-0.0705174	7.81813	-1.20543	0.230412	0.486843	-5.29114
Arhgdig	-0.0733159	6.26389	-0.728245	0.467884	0.696958	-5.72297
Arhgef1	-0.0365913	6.55827	-0.472908	0.637139	0.813919	-5.86728
Arhgef10	-0.0256257	6.32903	-0.271754	0.786278	0.892074	-5.9379
Arhgef11	-0.0495467	6.50848	-0.564056	0.57377	0.771782	-5.82276
Arhgef12	-0.0661106	7.38528	-1.00592	0.31648	0.569475	-5.49717
Arhgef15	-0.00214504	6.33311	-0.0230918	0.981615	0.99088	-5.9725
Arhgef18	-0.0601643	6.40501	-0.768321	0.443807	0.678178	-5.69479
Arhgef2	-0.105412	7.19828	-1.70644	0.0905155	0.302856	-4.61548
Arhgef25	-0.0767869	7.08199	-0.779299	0.437339	0.673839	-5.68681
Arhgef3	-0.0165057	6.86224	-0.265726	0.790907	0.894151	-5.93943
Arhgef4	-0.131033	6.79213	-1.81574	0.07191	0.269025	-4.43861
Arhgef7	-0.179211	6.45936	-2.56856	0.0114394	0.108079	-2.94595
Arhgef9	-0.0995631	6.88894	-1.41906	0.158478	0.405546	-5.03046
Arid1a	-0.152146	6.67235	-1.98984	0.048884	0.21887	-4.13557
Arid1b	-0.0407715	6.66556	-0.645297	0.519968	0.734183	-5.77653
Arid2	0.125305	6.49676	1.6064	0.110816	0.336899	-4.76821
Arih1	-0.221785	6.69948	-2.83692	0.00534965	0.0820472	-2.30299
Arl1	-0.158659	6.76755	-2.51563	0.0132047	0.115354	-3.06608
Arl15	-0.0252829	6.50945	-0.262272	0.793562	0.895453	-5.94029
Arl2	0.125326	6.75549	1.81099	0.0726465	0.270441	-4.44651
Arl2bp	-0.0743906	7.42797	-0.857223	0.393032	0.639138	-5.62696
Arl3	-0.0967289	6.93293	-1.44781	0.150279	0.395808	-4.99223
Arl4c	-0.0193466	6.40768	-0.188803	0.850567	0.924894	-5.95593
Arl5a	-0.101169	6.64147	-1.4681	0.144695	0.387509	-4.96482
Arl6ip1	-0.13346	7.05793	-2.3929	0.018268	0.134114	-3.33601
Arl6ip5	-0.0647938	7.16636	-0.891299	0.374554	0.623112	-5.59902
Arl8a	-0.353378	7.34193	-4.43913	2.0208e-05	0.0101095	2.59709
Arl8b	-0.14961	6.93007	-1.79145	0.0757434	0.275572	-4.4788
Armc8	-0.0787929	6.4638	-0.964556	0.336709	0.589033	-5.53532
Armcx2	0.0520163	6.69228	0.638587	0.52431	0.737378	-5.78058
Armcx3	-0.0393405	6.56617	-0.616331	0.538845	0.747714	-5.79372
Arnt	-0.0664941	6.48935	-1.04244	0.299304	0.55442	-5.46218
Arnt2	-0.0203357	6.86315	-0.263554	0.792576	0.894988	-5.93997
Arpc1a	-0.152501	7.0154	-2.02031	0.0455798	0.212228	-4.07988
Arpc1b	-0.24013	6.1962	-2.22608	0.0278777	0.164838	-3.6833
Arpc2	-0.0582832	7.33944	-0.881091	0.380031	0.628074	-5.6075
Arpc3	-0.214265	7.29981	-3.22331	0.00163246	0.0533221	-1.28142
Arpc4	-0.0515795	7.41456	-0.805435	0.422163	0.662247	-5.66737
Arpc5	-0.0780754	6.8974	-1.21178	0.227979	0.484649	-5.28398
Arpc5l	-0.108829	6.55022	-1.36083	0.176121	0.425263	-5.10559
Arpp19	-0.0207857	7.45432	-0.169785	0.865465	0.932783	-5.95915
Arpp21	-0.272722	7.11327	-2.34931	0.0204436	0.141008	-3.42896
Arrb1	-0.0663171	7.22912	-0.960847	0.338563	0.591084	-5.53867
Art3	0.0227412	6.36662	0.328468	0.743131	0.871041	-5.92184
Asah1	-0.0197323	6.67104	-0.35713	0.721622	0.861092	-5.91258
Asap1	-0.0156335	6.40821	-0.176124	0.860494	0.930225	-5.95811
Ash1l	-0.0748229	6.67142	-1.13282	0.259549	0.515662	-5.37033
Asic2	-0.0781548	6.48538	-0.94106	0.348566	0.600754	-5.55629
Asns	0.0100654	6.47903	0.0907323	0.927857	0.96581	-5.96887
Aspa	0.0682918	6.46995	0.85194	0.395946	0.641604	-5.6312
Asph	-0.0565763	7.02086	-0.807544	0.420952	0.66192	-5.66577
Asrgl1	-0.00176794	7.23209	-0.0268307	0.978639	0.989929	-5.97242
Astn1	-0.00375023	6.86214	-0.0470213	0.962575	0.981054	-5.97171
Astn2	-0.0423531	6.33003	-0.469854	0.639313	0.815555	-5.86863
Atad3a	0.021816	6.39671	0.314425	0.753745	0.876269	-5.9261
Ate1	-0.0840676	6.5599	-1.20716	0.229746	0.485929	-5.28919
Atf2	-0.178505	6.44556	-1.82178	0.0709806	0.266442	-4.42852
Atf4	-0.20409	6.76098	-3.01328	0.00315388	0.0668829	-1.85045
Atf5	-0.0716866	6.58195	-0.952985	0.342515	0.595055	-5.54571
Atf6	-0.0192371	6.50213	-0.270131	0.787524	0.892908	-5.93832
Atg12	-0.144205	6.59383	-1.39893	0.164416	0.412838	-5.05677
Atg14	-0.0855634	6.34705	-1.07466	0.284685	0.54054	-5.4303
Atg2b	-0.0688864	6.48228	-1.12078	0.26462	0.521488	-5.38299
Atg9a	-0.0688042	6.59111	-1.0694	0.287038	0.542909	-5.43557
Atl2	-0.0751805	6.66902	-1.29551	0.197632	0.453089	-5.18623
Atl3	0.113432	6.33037	1.40667	0.162113	0.409958	-5.0467
Atox1	-0.00677988	6.85058	-0.106833	0.9151	0.960256	-5.96737
Atp10a	0.0658719	6.69151	0.635912	0.526046	0.738888	-5.78218
Atp11a	-0.0161414	6.43046	-0.156758	0.875699	0.938086	-5.96116
Atp11b	-0.0767649	6.49635	-1.02076	0.309423	0.564657	-5.4831
Atp13a2	-0.169139	6.5905	-2.48244	0.0144326	0.119853	-3.14027
Atp13a5	-0.111218	6.80177	-1.28819	0.200162	0.45621	-5.19504
Atp1a1	-0.36497	7.63068	-2.41389	0.017296	0.130384	-3.29072
Atp1a2	-0.197144	9.3735	-2.66984	0.00864125	0.0979927	-2.70989
Atp1a3	-0.366717	9.41078	-3.19905	0.00176428	0.0549258	-1.34877
Atp1b1	-0.282417	9.17842	-2.72517	0.00738946	0.0919735	-2.57754
Atp1b2	-0.188025	8.10745	-2.59488	0.0106428	0.105268	-2.88536
Atp1b3	-0.158489	7.18696	-2.64926	0.0091537	0.0989411	-2.7585
Atp2a2	-0.139315	7.80868	-1.73132	0.0859663	0.296195	-4.57612
Atp2b1	-0.247119	7.60504	-2.66744	0.00869971	0.0979927	-2.71558
Atp2b2	-0.216653	7.94341	-1.78009	0.0775946	0.279317	-4.49744
Atp2b3	-0.0905832	6.6038	-1.37891	0.170489	0.420874	-5.08258
Atp2b4	0.024418	6.74439	0.209316	0.834557	0.917888	-5.95208
Atp2c1	0.030755	7.1395	0.470807	0.638634	0.815029	-5.86821
Atp5a1	-0.149281	8.82206	-2.00946	0.0467345	0.213579	-4.09981
Atp5b	-0.251221	8.77825	-2.46962	0.0149336	0.121566	-3.1687
Atp5c1	-0.264004	7.24754	-3.19569	0.00178331	0.0549258	-1.35807
Atp5d	-0.278361	7.43634	-3.09058	0.00248411	0.0601738	-1.64476
Atp5e	-0.375592	7.35377	-1.59167	0.114091	0.342713	-4.78996
Atp5g1	-0.130992	7.14906	-2.04881	0.0426633	0.205224	-4.02707
Atp5g2	-0.161371	7.44026	-2.11983	0.0360821	0.1871	-3.8925
Atp5g3	-0.239435	8.41011	-2.28912	0.0238221	0.152356	-3.55474
Atp5h	-0.139341	7.71888	-1.65835	0.0998618	0.319002	-4.69
Atp5j	-0.0368494	7.81318	-0.581814	0.561784	0.764232	-5.81318
Atp5j2	-0.178853	7.45832	-2.29614	0.0234043	0.1517	-3.54022
Atp5k	-0.160207	7.49054	-2.06407	0.041169	0.20162	-3.99853
Atp5l	-0.121231	7.79775	-1.80542	0.0735179	0.271857	-4.45574
Atp5md	-0.230937	7.5254	-1.95549	0.0528512	0.228252	-4.19741
Atp5mpl	-0.0837132	7.27241	-0.863048	0.389834	0.636991	-5.62226
Atp5o	-0.233265	6.95346	-2.42387	0.0168497	0.128413	-3.26904
Atp5pb	-0.17603	7.75706	-1.6288	0.105981	0.329716	-4.73479
Atp6ap1	-0.227096	7.64835	-2.8703	0.004849	0.0788727	-2.21915
Atp6ap2	-0.132012	7.32383	-1.58684	0.115183	0.343874	-4.79705
Atp6v0a1	-0.209682	7.27312	-2.52866	0.012749	0.114492	-3.03672
Atp6v0a2	-0.0391597	6.6921	-0.562677	0.574705	0.772451	-5.82349
Atp6v0b	-0.0505557	5.57111	-0.111745	0.911213	0.959318	-5.96686
Atp6v0c	-0.274717	8.68455	-2.68681	0.0082383	0.0956156	-2.66955
Atp6v0d1	-0.253451	7.23519	-2.24969	0.0262933	0.161228	-3.63554
Atp6v0e	0.0153651	6.49367	0.19411	0.846418	0.923977	-5.95497
Atp6v0e2	-0.221507	7.46277	-2.51011	0.0134023	0.115827	-3.07848
Atp6v1a	-0.182354	7.44363	-2.16292	0.0325326	0.17829	-3.8088
Atp6v1b2	-0.150475	7.59176	-0.641721	0.522279	0.735982	-5.77869
Atp6v1c1	-0.14092	6.97688	-1.41174	0.160616	0.407985	-5.04006
Atp6v1d	-0.130233	7.2616	-1.55661	0.122199	0.356103	-4.84095
Atp6v1e1	-0.157402	7.7183	-1.99092	0.0487639	0.218702	-4.13362
Atp6v1f	-0.0675436	7.13586	-0.949031	0.344514	0.596536	-5.54924
Atp6v1g1	-0.00293131	6.80965	-0.0424309	0.966226	0.983876	-5.97191
Atp6v1g2	-0.0855511	7.82397	-0.917399	0.360775	0.611044	-5.5769
Atp6v1h	-0.0983535	6.78803	-1.14075	0.256246	0.51192	-5.36191
Atp8a1	-0.088696	6.97357	-1.32394	0.188041	0.442409	-5.1516
Atp8a2	-0.163973	6.27686	-1.82906	0.0698757	0.265099	-4.41634
Atp9a	-0.193148	7.14594	-2.3247	0.0217702	0.146362	-3.48074
Atpaf1	-0.0648507	6.34511	-0.684817	0.494781	0.716271	-5.75181
Atpif1	-0.138457	7.37377	-1.62792	0.106166	0.330089	-4.7361
Atraid	0.115346	6.50177	1.23833	0.218014	0.477177	-5.25368
Atrn	0.00504822	6.35415	0.0721535	0.9426	0.972251	-5.9703
Atrnl1	0.0136458	6.49138	0.182454	0.855535	0.927562	-5.95704
Atrx	-0.0561073	6.40938	-0.66133	0.50967	0.72754	-5.76668
Atxn10	-0.119405	7.1439	-1.3846	0.168747	0.419028	-5.07529
Atxn2	-0.052059	6.72938	-0.75737	0.450314	0.682871	-5.70264
Atxn2l	-0.39243	6.17021	-1.36152	0.175902	0.425012	-5.10471
Atxn7l3	-0.245857	6.83915	-3.22349	0.00163148	0.0533221	-1.2809
Atxn7l3b	-0.246373	6.90167	-2.92603	0.00410778	0.0760782	-2.07726
Auh	-0.128093	6.81611	-2.11479	0.0365182	0.188463	-3.90218
Aup1	-0.0127389	6.63382	-0.187637	0.851478	0.92502	-5.95614
Aurkaip1	-0.00393131	6.56043	-0.0599873	0.952266	0.976563	-5.97106
Avl9	-0.162179	6.49651	-1.48931	0.139033	0.37911	-4.93578
Avpi1	0.0543965	6.4617	0.88511	0.377869	0.626491	-5.60418
Axin1	-0.0272392	6.49444	-0.347189	0.729058	0.863495	-5.91588
Axl	-0.0227244	6.93297	-0.345998	0.729951	0.86429	-5.91627
Azi2	-0.182132	6.34524	-1.84629	0.0673159	0.259861	-4.38731
Azin1	-0.171599	6.63581	-2.42489	0.0168045	0.128234	-3.26681
B230219D22Rik	-0.222687	6.41104	-3.11939	0.00227017	0.059149	-1.56698
B230307C23Rik	0.0237547	6.31483	0.272975	0.785342	0.891723	-5.93759
B2m	0.107334	8.64423	1.2257	0.222715	0.481473	-5.26818
B3gat1	-0.0641307	6.83153	-0.871389	0.385283	0.632334	-5.61548
B3gat3	-0.142355	7.11421	-2.08221	0.03945	0.197426	-3.96431
B3gnt2	-0.0180492	6.42674	-0.243476	0.808052	0.903441	-5.94478
B4galnt1	-0.0601019	6.54323	-0.828293	0.40915	0.652144	-5.64984
B4galt1	0.110928	6.44008	1.15893	0.248786	0.5039	-5.3424
B4galt2	-0.167602	6.31182	-1.76874	0.0794804	0.283368	-4.51593
B4galt4	-0.0822491	6.33324	-0.778499	0.437809	0.674163	-5.6874
B4galt6	-0.214983	6.54595	-2.15962	0.0327931	0.178492	-3.81526
B4gat1	-0.207733	6.3969	-2.86567	0.00491576	0.0790981	-2.23082
B630019K06Rik	-0.010593	6.33291	-0.145035	0.884927	0.943844	-5.96283
Baalc	-0.139816	6.49791	-1.83257	0.0693477	0.264156	-4.41045
Babam1	-0.0287258	6.74458	-0.446531	0.656019	0.823347	-5.87871
Bace1	-0.249214	6.54791	-2.89303	0.00453302	0.0775783	-2.16156
Bag1	-0.114286	6.88603	-1.49777	0.136821	0.376764	-4.92407
Bag6	-0.0415185	6.84532	-0.581846	0.561763	0.764232	-5.81317
Bahd1	-0.0467199	6.29804	-0.465967	0.642085	0.817448	-5.87035
Baiap2	-0.154524	6.72692	-1.89881	0.0599923	0.243661	-4.29725
Banf1	0.0977155	6.47899	1.63393	0.104897	0.328365	-4.72706
Bap1	-0.156179	6.63082	-2.54539	0.0121841	0.110958	-2.9988
Basp1	-0.174736	7.99182	-1.33409	0.184703	0.43746	-5.13907
Baz1b	-0.0776337	6.51204	-1.21048	0.228477	0.484755	-5.28545
Baz2a	-0.139306	6.36363	-1.69686	0.0923171	0.305671	-4.63048
Baz2b	-0.016982	6.43286	-0.268843	0.788513	0.892908	-5.93865
Bbln	-0.339562	6.31496	-2.83326	0.00540742	0.0824208	-2.31215
BC004004	0.0275369	6.31236	0.303711	0.761874	0.879023	-5.92923
BC005537	-0.119339	7.29951	-1.71258	0.0893746	0.302006	-4.60581
BC005624	-0.199952	6.42905	-2.12359	0.0357597	0.186294	-3.88526
BC029722	-0.0238297	6.45058	-0.305362	0.76062	0.879023	-5.92875
BC031181	-0.0780252	6.81548	-1.21655	0.226165	0.48321	-5.27859
Bcam	0.0737671	6.93683	0.913203	0.362969	0.612721	-5.5805
Bcan	-0.319492	6.96475	-3.14369	0.00210314	0.0586175	-1.50091
Bcap31	0.0379194	6.66308	0.570991	0.569074	0.768654	-5.81906
Bcat1	-0.248996	6.26204	-2.22725	0.027797	0.164838	-3.68093
Bccip	-0.149853	6.63231	-1.845	0.0675053	0.260131	-4.3895
Bckdha	-0.0324127	6.67813	-0.45218	0.651956	0.822303	-5.87631
Bcl11a	-0.190061	6.51976	-1.76068	0.0808418	0.286118	-4.529
Bcl2l1	-0.113997	7.1598	-1.16856	0.2449	0.50039	-5.33195
Bcl2l2	-0.107671	6.66206	-1.46329	0.146005	0.38976	-4.97136
Bcl7a	-0.116266	6.45803	-1.44527	0.15099	0.396885	-4.99564
Bcl7b	-0.0955456	6.41782	-1.29846	0.196621	0.452311	-5.18268
Bcr	-0.116726	6.74665	-1.72009	0.0879965	0.299101	-4.59396
Bdh1	-0.134395	6.31319	-1.50995	0.133688	0.372602	-4.90713
Becn1	0.0107922	6.46403	0.168409	0.866545	0.93289	-5.95937
Begain	-0.0304423	6.64134	-0.418964	0.675992	0.835118	-5.88995
Bex2	0.0082167	7.43409	0.0879254	0.930083	0.966751	-5.96911
Bex3	-0.116126	7.05587	-1.81936	0.0713521	0.267596	-4.43257
Bgn	-0.14608	6.44981	-1.31153	0.192185	0.447038	-5.16681
Bhlhb9	-0.16401	6.5158	-1.75821	0.0812641	0.28745	-4.533
Bhlhe40	-0.157072	6.95186	-1.61606	0.108711	0.333744	-4.75386
Bicd2	-0.0268954	6.4292	-0.34276	0.732379	0.865327	-5.91732
Bicral	-0.060571	6.55701	-0.983636	0.327275	0.580467	-5.51792
Bin1	-0.246598	6.71436	-2.38228	0.0187783	0.135114	-3.3588
Birc6	-0.157211	6.39857	-1.80941	0.0728933	0.271015	-4.44914
Blcap	-0.182455	6.40314	-2.20827	0.0291273	0.16788	-3.71902
Blmh	-0.0992403	6.38392	-1.30438	0.194602	0.45011	-5.17551
Bloc1s1	-0.092102	6.54412	-1.32059	0.189152	0.443419	-5.15572
Bmerb1	-0.192021	6.80248	-2.60189	0.0104395	0.104048	-2.86915
Bmpr1a	-0.190743	6.38944	-1.97354	0.0507337	0.223561	-4.16504
Bmpr2	-0.0123748	7.81064	-0.2309	0.817786	0.9086	-5.94759
Bmyc	-0.0747178	6.51499	-1.00013	0.319262	0.571713	-5.50261
Bnip2	-0.0564306	6.81317	-0.715232	0.475856	0.701337	-5.73179
Bnip3	-0.138877	6.80655	-1.72326	0.0874187	0.298432	-4.58893
Bnip3l	-0.0945942	6.91365	-1.60869	0.110314	0.336092	-4.76482
Bod1	-0.00685245	6.69831	-0.115574	0.908183	0.957506	-5.96645
Bpnt1	-0.00525663	6.4108	-0.0510064	0.959405	0.98	-5.97153
Bpnt2	-0.147034	6.64885	-2.43231	0.0164808	0.126715	-3.25067
Bptf	-0.137406	6.61869	-2.09518	0.0382596	0.193005	-3.93969
Braf	-0.0711797	6.70247	-1.10796	0.270097	0.526828	-5.39634
Brd1	-0.140342	6.41775	-1.65236	0.101078	0.321303	-4.69914
Brd2	-0.216483	7.09358	-3.11832	0.00227781	0.059149	-1.56989
Brd4	-0.180093	6.68543	-2.02039	0.0455719	0.212228	-4.07974
Brd9	0.0382546	6.39646	0.578049	0.564315	0.765686	-5.81524
Bri3	-0.0835146	6.80701	-1.23091	0.220767	0.479968	-5.26222
Bri3bp	-0.00867957	6.63481	-0.123788	0.901691	0.952979	-5.96552
Brinp1	-0.30672	6.17623	-2.99423	0.0033427	0.0680982	-1.90043
Brinp3	0.0333242	6.46805	0.455916	0.649275	0.821573	-5.87471
Brk1	0.0110977	7.46154	0.220296	0.826015	0.913565	-5.94985
Brox	-0.102104	6.45902	-1.48032	0.141411	0.382593	-4.94814
Brsk1	-0.251183	7.84794	-3.4403	0.000800257	0.0405818	-0.66034
Brsk2	-0.164824	6.64039	-2.18465	0.03086	0.172763	-3.76599
Bscl2	-0.154162	6.73391	-2.03959	0.0435887	0.207799	-4.04423
Bsg	0.504711	10.2973	2.28373	0.0241478	0.152962	-3.56587
Bsn	-0.186893	7.4587	-2.04821	0.0427231	0.205224	-4.02819
Btbd1	0.073567	6.77586	1.07785	0.283267	0.539975	-5.42709
Btbd10	-0.0367184	6.47423	-0.453388	0.651089	0.822303	-5.8758
Btbd3	-0.121648	6.71074	-1.37028	0.173159	0.423218	-5.09359
Btbd35f1	-0.0311134	6.59323	-0.478315	0.633297	0.811403	-5.86485
Btbd6	0.0310823	6.27407	0.293642	0.769539	0.88243	-5.93206
Btbd8	-0.0616179	6.33168	-0.623125	0.534386	0.745198	-5.78976
Btbd9	-0.145889	6.42768	-2.0337	0.0441891	0.209255	-4.05516
Btf3	-0.145706	7.03611	-2.44876	0.0157817	0.12425	-3.21466
Btf3l4	-0.0215593	6.72426	-0.343174	0.732069	0.865327	-5.91719
Btg2	-0.0512827	6.689	-0.39097	0.696513	0.846286	-5.90064
Btrc	-0.0181568	6.42693	-0.249414	0.803467	0.900511	-5.9434
Bub3	-0.0440624	6.56634	-0.567364	0.571528	0.770462	-5.821
Bzw1	-0.169854	6.67918	-2.57855	0.0111309	0.106846	-2.92302
C130074G19Rik	-0.0733316	7.17277	-0.528686	0.598001	0.788576	-5.84096
C1d	-0.0274225	6.36878	-0.388283	0.698495	0.846953	-5.90163
C1qa	-0.00698507	7.56689	-0.0656975	0.947728	0.974737	-5.97072
C1qb	0.0372158	7.1377	0.342708	0.732418	0.865327	-5.91734
C1qbp	-0.00547637	6.35591	-0.0568227	0.954781	0.977497	-5.97123
C1qc	-0.151173	6.94611	-1.16497	0.246343	0.501032	-5.33586
C1ql3	-0.0705548	6.26972	-0.590439	0.556008	0.760176	-5.80842
C1qtnf4	-0.192047	6.79673	-0.940089	0.349062	0.601342	-5.55715
C2cd5	-0.0623722	6.37476	-0.755277	0.451564	0.683846	-5.70412
C4b	0.255024	6.39199	2.14877	0.0336634	0.180264	-3.83646
Cab39	-0.134681	6.94752	-2.20906	0.029071	0.16788	-3.71744
Cabp1	-0.0894317	6.96784	-0.891004	0.374712	0.623155	-5.59927
Cabp7	-0.25135	6.02881	-1.71102	0.0896631	0.302129	-4.60827
Cacna1a	-0.24082	7.00031	-3.10738	0.00235717	0.059149	-1.59947
Cacna1c	-0.00211648	6.58818	-0.0268566	0.978619	0.989929	-5.97242
Cacna1e	-0.137155	6.79357	-1.70841	0.0901476	0.302484	-4.61238
Cacna1i	-0.00192518	6.28992	-0.0234129	0.98136	0.990866	-5.9725
Cacnb3	-0.161897	6.86533	-2.47876	0.0145748	0.120108	-3.14845
Cacnb4	-0.249511	6.76549	-1.80702	0.0732676	0.271489	-4.4531
Cacng2	-0.243095	6.2636	-2.53477	0.01254	0.113267	-3.0229
Cacng3	-0.0884983	6.30407	-0.990263	0.32404	0.577222	-5.5118
Cacng7	-0.122859	7.12998	-1.88486	0.0618699	0.246721	-4.32142
Cacng8	-0.319967	6.83236	-3.3596	0.00104718	0.0447043	-0.895168
Cacybp	-0.0874128	6.74032	-1.27432	0.205016	0.462411	-5.21158
Cadm1	-0.218355	6.82641	-2.65831	0.00892515	0.0982322	-2.73717
Cadm2	-0.0970445	7.25025	-1.32024	0.18927	0.44343	-5.15616
Cadm4	-0.164811	7.65728	-1.80813	0.0730925	0.271489	-4.45125
Cadps	-0.0439393	7.15309	-0.511424	0.609995	0.795654	-5.84942
Cadps2	-0.0840913	6.42229	-0.969493	0.334251	0.586656	-5.53085
Calb1	-0.00458436	6.31557	-0.0395763	0.968497	0.984839	-5.97202
Cald1	0.00560069	6.47947	0.0722361	0.942534	0.972251	-5.97029
Calm1	-0.19406	9.97759	-2.6388	0.00942483	0.0991258	-2.7831
Calm2	-0.116381	9.41433	-1.2224	0.223952	0.482382	-5.27193
Calm3	-0.256368	8.08638	-3.22165	0.00164114	0.0533644	-1.28602
Caln1	-0.294957	6.26258	-2.93324	0.00401988	0.0752305	-2.05873
Calr	-0.0566791	7.22289	-0.872617	0.384616	0.631925	-5.61447
Calu	-0.0899896	6.90678	-1.48507	0.14015	0.380306	-4.94161
Caly	-0.0913182	6.73521	-1.21649	0.226187	0.48321	-5.27865
Camk1	0.0884592	6.58672	1.29769	0.196885	0.45235	-5.18361
Camk1d	-0.0474895	6.32655	-0.515041	0.607472	0.794889	-5.84767
Camk2a	-0.431712	8.88561	-2.99994	0.00328505	0.0676795	-1.88548
Camk2b	-0.318113	7.39494	-3.47878	0.000702835	0.0391776	-0.546768
Camk2d	-0.072273	6.32589	-0.719505	0.47323	0.699846	-5.72891
Camk2g	-0.289406	6.63782	-2.40775	0.0175753	0.131503	-3.304
Camk2n1	-0.107864	9.68371	-0.648407	0.517962	0.732809	-5.77464
Camk2n2	-0.148492	6.5089	-1.72847	0.0864776	0.296964	-4.58066
Camk4	-0.0464327	6.42469	-0.579254	0.563505	0.765623	-5.81458
Camkk1	-0.0660957	6.43813	-1.00933	0.314851	0.567786	-5.49396
Camkk2	-0.164456	6.67316	-1.4443	0.151264	0.397329	-4.99695
Camkv	-0.102993	7.057	-1.14703	0.253655	0.509268	-5.35522
Camsap2	-0.198796	6.65113	-2.56134	0.0116669	0.109065	-2.96246
Camta1	-0.110558	6.79079	-1.28598	0.200927	0.457071	-5.19768
Camta2	-0.255811	6.95257	-2.92041	0.00417748	0.076405	-2.09167
Canx	-0.170935	7.99885	-2.46051	0.0152988	0.122491	-3.18881
Cap1	-0.094142	7.21936	-1.12748	0.261792	0.518534	-5.37597
Cap2	-0.153017	6.49426	-1.85132	0.0665837	0.259031	-4.37879
Capn15	-0.0726805	6.40699	-1.07634	0.283935	0.540281	-5.4286
Capn2	-0.0419919	6.66365	-0.586742	0.55848	0.761922	-5.81047
Capns1	0.0996572	7.52016	1.58806	0.114906	0.343746	-4.79526
Caprin1	-0.080896	7.07087	-0.843734	0.400498	0.644825	-5.63773
Capza1	-0.0391677	6.50525	-0.530613	0.596668	0.787573	-5.84
Capza2	-0.139422	7.82341	-2.24118	0.0268547	0.162335	-3.65279
Capzb	-0.125523	6.92052	-1.62739	0.106279	0.330307	-4.73689
Car11	-0.0882862	6.80548	-1.32889	0.186406	0.440023	-5.1455
Car2	-0.330575	7.16225	-2.80001	0.00595806	0.0850235	-2.39473
Car4	-0.00423764	6.92925	-0.04403	0.964954	0.983222	-5.97184
Cars	-0.0579756	6.37995	-0.784436	0.434332	0.672124	-5.68304
Casc3	0.0260613	6.38665	0.336192	0.737314	0.867702	-5.91942
Casd1	-0.0664586	6.34675	-0.866522	0.387935	0.63544	-5.61944
Caskin2	0.0250793	6.56767	0.335488	0.737843	0.867711	-5.91965
Cav1	0.0457827	6.86686	0.413316	0.680113	0.837558	-5.89217
[truncated: 7,243 more rows]

## Sheet: Vasculature
	logFC	AveExpr	t	P.Value	adj.P.Val	B
[truncated: 7,744 more rows]

[truncated: 1 more sheets: Astrocytes]
